# Supplementary material for: Ring-strain release in neutral and dicationic 7,8,17,18-tetra­bromo-5,10,15,20-tetra­phenyl­porphyrin: crystal structures of C44H26Br4N4 and C44H28Br4N4 2+·2ClO4 −·3CH2Cl2
Source: Acta Crystallogr E Crystallogr Commun. 2016 May 20;72(Pt 6):824–8. doi: 10.1107/S2056989016007349 (PMC4908563; doi:10.1107/S2056989016007349)
Supplement: Supplementary file 1 [file e-72-00824-sup1.cif]

##############################################################################
#                                                                            #
# This CIF contains the data in a paper accepted for publication in          #
# Acta Crystallographica Section E. It conforms to the requirements of       #
# Notes for Authors for Acta Crystallographica Section E, and has been       #
# peer reviewed under the auspices of the IUCr Commission on Journals.       #
#                                                                            #
# Full details of the Crystallographic Information File format               #
# are given in the paper "The Crystallographic Information File (CIF):       #
# a New Standard Archive File for Crystallography" by S. R. Hall, F. H.      #
# Allen and I. D. Brown [Acta Cryst. (1991), A47, 655-685].                  #
#                                                                            #
# The current version of the core CIF dictionary is obtainable from          #
# ftp://ftp.iucr.org/pub/cif_core.dic.                                       #
#                                                                            #
# Software is freely available for graphical display of the structure(s)     #
# in this CIF. For information consult the CIF software page                 #
# http://www.iucr.org/resources/cif/software.                                #
#                                                                            #
# This file may be used for bona fide research purposes within the           #
# scientific community so long as proper attribution is given to the journal # 
# article from which it was obtained.                                        #
#                                                                            #
##############################################################################
data_I
_database_code_depnum_ccdc_archive 'CCDC 1477657'
_audit_creation_method     'SHELXL-2014/7'
_chemical_name_systematic
;
7,8,17,18-Tetrabromo-5,10,15,20-tetraphenylporphyrin
;
_chemical_name_common     ?
_chemical_formula_moiety     'C44 H26 Br4 N4'
_chemical_formula_sum     'C44 H26 Br4 N4'
_chemical_formula_iupac     'C44 H26 Br4 N4'
_chemical_formula_weight     930.33
_chemical_melting_point     ?
_shelx_space_group_comment
;
The symmetry employed for this shelxl refinement is uniquely defined
by the following loop, which should always be used as a source of
symmetry information in preference to the above space-group names.
They are only intended as comments.
;
_space_group_crystal_system     monoclinic
_space_group_name_H-M_alt     'P 21/n'
_space_group_name_Hall     '-P 2yn'
loop_
    _space_group_symop_operation_xyz
    'x, y, z'
    '-x+1/2, y+1/2, -z+1/2'
    '-x, -y, -z'
    'x-1/2, -y-1/2, z-1/2'
_cell_length_a     13.883(3)
_cell_length_b     6.7448(13)
_cell_length_c     19.110(4)
_cell_angle_alpha     90
_cell_angle_beta     102.00(3)
_cell_angle_gamma     90
_cell_volume     1750.3(7)
_cell_formula_units_Z     2
_cell_measurement_reflns_used     250
_cell_measurement_theta_min     2.50
_cell_measurement_theta_max     20.5
_cell_measurement_temperature     130(2)
_exptl_crystal_description     prism
_exptl_crystal_colour     'dark blue'
_exptl_crystal_size_max     0.150
_exptl_crystal_size_mid     0.100
_exptl_crystal_size_min     0.050
_exptl_crystal_density_diffrn     1.765
_exptl_crystal_density_meas     ?
_exptl_crystal_density_method     ?
_exptl_crystal_F_000     916
_exptl_absorpt_coefficient_mu     4.639
_exptl_absorpt_correction_type     refdelf
_exptl_absorpt_process_details
;
(DIFABS; Walker & Stuart, 1983)
;
_shelx_estimated_absorpt_T_min     0.543
_shelx_estimated_absorpt_T_max     0.801
_exptl_absorpt_correction_T_min     0.72
_exptl_absorpt_correction_T_max     1.00
_diffrn_ambient_temperature     130(2)
_diffrn_radiation_type     MoK\a
_diffrn_radiation_wavelength     0.71073
_diffrn_radiation_source     'ROTATING ANODE'
_diffrn_radiation_monochromator     graphite
_diffrn_measurement_device_type     'Enraf--Nonius fast area-detector'
_diffrn_measurement_method     'ELLIPSOID-MASK FITTING'
_diffrn_detector_area_resol_mean     8.53
_diffrn_reflns_number     4589
_diffrn_reflns_av_R_equivalents     .
_diffrn_reflns_theta_min     3.000
_diffrn_reflns_theta_max     29.875
_diffrn_reflns_theta_full     25.242
_diffrn_measured_fraction_theta_max     0.908
_diffrn_measured_fraction_theta_full     0.991
_diffrn_reflns_limit_h_min     -19
_diffrn_reflns_limit_h_max     18
_diffrn_reflns_limit_k_min     0
_diffrn_reflns_limit_k_max     9
_diffrn_reflns_limit_l_min     0
_diffrn_reflns_limit_l_max     26
_refine_special_details     ?
_reflns_number_total     4589
_reflns_number_gt     3439
_reflns_threshold_expression     'I > 2\s(I)'
_refine_ls_structure_factor_coef     Fsqd
_refine_ls_matrix_type     full
_refine_ls_R_factor_all     0.0835
_refine_ls_R_factor_gt     0.0592
_refine_ls_wR_factor_gt     0.1307
_refine_ls_wR_factor_ref     0.1562
_refine_ls_goodness_of_fit_ref     1.077
_refine_ls_restrained_S_all     1.077
_refine_ls_number_reflns     4589
_refine_ls_number_parameters     235
_refine_ls_number_restraints     0
_refine_ls_hydrogen_treatment     constr
_refine_ls_weighting_scheme     calc
_refine_ls_weighting_details
              'w=1/[\s^2^(Fo^2^)+(0.0649P)^2^+9.9345P] where P=(Fo^2^+2Fc^2^)/3'
_atom_sites_solution_hydrogens     geom
_atom_sites_solution_primary     direct
_atom_sites_solution_secondary     difmap
_refine_ls_shift/su_max     0.000
_refine_ls_shift/su_mean     0.000
_refine_diff_density_max     1.170
_refine_diff_density_min     -1.414
_refine_ls_extinction_method     none
_refine_ls_extinction_coef     .
loop_
    _atom_type_symbol
    _atom_type_description
    _atom_type_scat_dispersion_real
    _atom_type_scat_dispersion_imag
    _atom_type_scat_source
    'C' 'C' 0.0033 0.0016
                         'International Tables Vol C Tables 4.2.6.8 and 6.1.1.4'
    'H' 'H' 0.0000 0.0000
                         'International Tables Vol C Tables 4.2.6.8 and 6.1.1.4'
    'Br' 'Br' -0.2901 2.4595
                         'International Tables Vol C Tables 4.2.6.8 and 6.1.1.4'
    'N' 'N' 0.0061 0.0033
                         'International Tables Vol C Tables 4.2.6.8 and 6.1.1.4'
_computing_data_collection
;
MADNES (Pflugrath & Messerschmidt, 1989)
;
_computing_cell_refinement
;
MADNES (Pflugrath & Messerschmidt, 1989)
;
_computing_data_reduction
;
MADNES (Pflugrath & Messerschmidt, 1989)
;
_computing_structure_solution
;
SHELXS97 (Sheldrick, 2008)
;
_computing_structure_refinement
;
SHELXL2014 (Sheldrick, 2015)
;
_computing_molecular_graphics
;
<i>OLEX2</i> (Dolomanov <i>et al.</i>, 2009) and
Mercury (Macrae <i>et al.</i>, 2008)
;
_computing_publication_material
;
publCIF (Westrip, 2010)
;
loop_
    _atom_site_type_symbol
    _atom_site_label
    _atom_site_fract_x
    _atom_site_fract_y
    _atom_site_fract_z
    _atom_site_U_iso_or_equiv
    _atom_site_adp_type
    _atom_site_calc_flag
    _atom_site_occupancy
    _atom_site_disorder_assembly
    _atom_site_disorder_group
    N N1 0.1162(3) 0.2085(6) 0.02369(19) 0.0155(7) Uani d 1 . .
    N N2 -0.0795(3) 0.1542(6) 0.0612(2) 0.0176(7) Uani d 1 . .
    H H2 -0.0527 0.1021 0.0276 0.021 Uiso calc 1 . .
    C CA1 0.2010(3) 0.2138(6) -0.0031(2) 0.0163(8) Uani d 1 . .
    C CA2 0.1182(3) 0.3683(6) 0.0676(2) 0.0148(8) Uani d 1 . .
    C CA3 -0.0411(3) 0.3106(7) 0.1040(2) 0.0156(8) Uani d 1 . .
    C CA4 -0.1664(3) 0.0898(7) 0.0785(2) 0.0183(8) Uani d 1 . .
    C CB1 0.2583(3) 0.3860(7) 0.0253(2) 0.0178(8) Uani d 1 . .
    C CB2 0.2072(3) 0.4848(7) 0.0667(2) 0.0172(8) Uani d 1 . .
    C CB3 -0.1091(3) 0.3476(7) 0.1503(3) 0.0204(9) Uani d 1 . .
    H HB3 -0.1024 0.4471 0.1862 0.025 Uiso calc 1 . .
    C CB4 -0.1835(3) 0.2172(7) 0.1340(3) 0.0223(9) Uani d 1 . .
    H HB4 -0.2389 0.2110 0.1560 0.027 Uiso calc 1 . .
    C CM1 0.0469(3) 0.4092(6) 0.1078(2) 0.0151(8) Uani d 1 . .
    C CM2 0.2222(3) 0.0767(6) -0.0529(2) 0.0161(8) Uani d 1 . .
    C C11 0.0682(3) 0.5628(7) 0.1657(2) 0.0161(8) Uani d 1 . .
    C C12 0.1363(3) 0.5217(7) 0.2295(2) 0.0198(9) Uani d 1 . .
    H H12 0.1702 0.3985 0.2345 0.024 Uiso calc 1 . .
    C C13 0.1550(4) 0.6569(7) 0.2854(3) 0.0218(9) Uani d 1 . .
    H H13 0.2013 0.6278 0.3283 0.026 Uiso calc 1 . .
    C C14 0.1035(4) 0.8386(8) 0.2771(3) 0.0258(10) Uani d 1 . .
    H H14 0.1149 0.9329 0.3148 0.031 Uiso calc 1 . .
    C C15 0.0370(4) 0.8803(8) 0.2150(3) 0.0265(10) Uani d 1 . .
    H H15 0.0033 1.0037 0.2101 0.032 Uiso calc 1 . .
    C C16 0.0185(4) 0.7440(7) 0.1589(3) 0.0244(10) Uani d 1 . .
    H H16 -0.0279 0.7743 0.1163 0.029 Uiso calc 1 . .
    C C21 0.3085(3) 0.1125(7) -0.0877(3) 0.0202(9) Uani d 1 . .
    C C22 0.3923(4) -0.0027(8) -0.0723(3) 0.0242(10) Uani d 1 . .
    H H22 0.3978 -0.1064 -0.0380 0.029 Uiso calc 1 . .
    C C23 0.4683(4) 0.0344(9) -0.1075(3) 0.0330(12) Uani d 1 . .
    H H23 0.5257 -0.0462 -0.0973 0.040 Uiso calc 1 . .
    C C24 0.4629(4) 0.1832(9) -0.1563(3) 0.0299(11) Uani d 1 . .
    H H24 0.5167 0.2083 -0.1787 0.036 Uiso calc 1 . .
    C C25 0.3791(4) 0.2968(9) -0.1728(3) 0.0309(11) Uani d 1 . .
    H H25 0.3749 0.4005 -0.2069 0.037 Uiso calc 1 . .
    C C26 0.3000(4) 0.2606(8) -0.1398(3) 0.0261(10) Uani d 1 . .
    H H26 0.2411 0.3357 -0.1526 0.031 Uiso calc 1 . .
    Br Br2 0.24434(4) 0.73342(7) 0.10682(2) 0.02175(14) Uani d 1 . .
    Br Br1 0.38509(4) 0.46336(8) 0.01738(3) 0.02782(16) Uani d 1 . .
loop_
    _atom_site_aniso_label
    _atom_site_aniso_U_11
    _atom_site_aniso_U_22
    _atom_site_aniso_U_33
    _atom_site_aniso_U_12
    _atom_site_aniso_U_13
    _atom_site_aniso_U_23
    N1 0.0159(17) 0.0179(18) 0.0124(16) -0.0043(14) 0.0023(13) -0.0017(13)
    N2 0.0131(16) 0.0218(19) 0.0163(16) -0.0018(14) -0.0005(14) -0.0062(14)
    CA1 0.021(2) 0.0157(19) 0.0128(18) 0.0005(16) 0.0049(16) 0.0029(15)
    CA2 0.0117(18) 0.0167(19) 0.0135(17) -0.0008(14) -0.0031(15) -0.0017(15)
    CA3 0.0146(19) 0.019(2) 0.0132(18) 0.0013(15) 0.0018(15) -0.0031(15)
    CA4 0.0163(19) 0.020(2) 0.019(2) -0.0044(16) 0.0054(17) -0.0036(17)
    CB1 0.0152(19) 0.023(2) 0.0158(19) -0.0011(16) 0.0039(15) 0.0018(16)
    CB2 0.017(2) 0.018(2) 0.0145(19) -0.0030(16) -0.0015(16) 0.0002(16)
    CB3 0.020(2) 0.022(2) 0.021(2) 0.0066(17) 0.0058(18) -0.0029(17)
    CB4 0.017(2) 0.023(2) 0.026(2) -0.0001(17) 0.0023(18) -0.0072(18)
    CM1 0.0182(19) 0.0144(19) 0.0106(18) -0.0013(15) -0.0019(15) -0.0013(14)
    CM2 0.0170(19) 0.017(2) 0.0146(18) 0.0008(15) 0.0030(16) 0.0007(15)
    C11 0.0137(18) 0.020(2) 0.0120(18) 0.0034(15) -0.0036(15) 0.0001(15)
    C12 0.023(2) 0.023(2) 0.0120(18) -0.0046(17) -0.0002(17) -0.0020(16)
    C13 0.025(2) 0.020(2) 0.018(2) -0.0052(17) -0.0025(18) -0.0005(17)
    C14 0.029(2) 0.025(2) 0.023(2) -0.007(2) 0.005(2) -0.0124(19)
    C15 0.027(2) 0.022(2) 0.028(2) 0.0071(19) 0.000(2) -0.009(2)
    C16 0.021(2) 0.026(2) 0.022(2) 0.0019(18) -0.0048(18) -0.0073(18)
    C21 0.0147(19) 0.024(2) 0.023(2) -0.0047(17) 0.0060(17) -0.0086(18)
    C22 0.021(2) 0.026(2) 0.026(2) 0.0004(18) 0.0040(19) 0.0017(19)
    C23 0.020(2) 0.044(3) 0.035(3) 0.002(2) 0.006(2) -0.003(2)
    C24 0.021(2) 0.042(3) 0.032(3) -0.009(2) 0.017(2) -0.004(2)
    C25 0.038(3) 0.038(3) 0.020(2) -0.002(2) 0.014(2) 0.007(2)
    C26 0.023(2) 0.035(3) 0.022(2) 0.002(2) 0.0089(19) 0.008(2)
    Br2 0.0263(3) 0.0177(2) 0.0210(2) -0.00664(17) 0.00424(18) -0.00363(16)
    Br1 0.0226(3) 0.0307(3) 0.0331(3) -0.01189(19) 0.0126(2) -0.0098(2)
_geom_special_details
;
 All esds (except the esd in the dihedral angle between two l.s. planes)
 are estimated using the full covariance matrix.  The cell esds are taken
 into account individually in the estimation of esds in distances, angles
 and torsion angles; correlations between esds in cell parameters are only
 used when they are defined by crystal symmetry.  An approximate (isotropic)
 treatment of cell esds is used for estimating esds involving l.s. planes.
;
loop_
    _geom_bond_atom_site_label_1
    _geom_bond_atom_site_label_2
    _geom_bond_site_symmetry_2
    _geom_bond_distance
    _geom_bond_publ_flag
    N1 CA2 . 1.363(5) n
    N1 CA1 . 1.378(6) n
    N2 CA3 . 1.372(6) n
    N2 CA4 . 1.385(5) n
    N2 H2 . 0.8800 ?
    CA1 CM2 . 1.402(6) n
    CA1 CB1 . 1.447(6) n
    CA2 CM1 . 1.400(6) n
    CA2 CB2 . 1.467(6) n
    CA3 CM1 . 1.380(6) n
    CA3 CB3 . 1.444(6) n
    CA4 CM2 3 1.395(6) n
    CA4 CB4 . 1.422(6) n
    CB1 CB2 . 1.344(6) n
    CB1 Br1 . 1.872(4) ?
    CB2 Br2 . 1.871(4) ?
    CB3 CB4 . 1.344(7) n
    CB3 HB3 . 0.9500 ?
    CB4 HB4 . 0.9500 ?
    CM1 C11 . 1.500(6) n
    CM2 CA4 3 1.395(6) n
    CM2 C21 . 1.505(6) n
    C11 C16 . 1.396(6) ?
    C11 C12 . 1.407(6) ?
    C12 C13 . 1.387(6) ?
    C12 H12 . 0.9500 ?
    C13 C14 . 1.411(7) ?
    C13 H13 . 0.9500 ?
    C14 C15 . 1.372(7) ?
    C14 H14 . 0.9500 ?
    C15 C16 . 1.395(7) ?
    C15 H15 . 0.9500 ?
    C16 H16 . 0.9500 ?
    C21 C22 . 1.378(7) ?
    C21 C26 . 1.398(7) ?
    C22 C23 . 1.387(7) ?
    C22 H22 . 0.9500 ?
    C23 C24 . 1.361(8) ?
    C23 H23 . 0.9500 ?
    C24 C25 . 1.375(8) ?
    C24 H24 . 0.9500 ?
    C25 C26 . 1.397(7) ?
    C25 H25 . 0.9500 ?
    C26 H26 . 0.9500 ?
loop_
    _geom_angle_atom_site_label_1
    _geom_angle_atom_site_label_2
    _geom_angle_atom_site_label_3
    _geom_angle_site_symmetry_1
    _geom_angle_site_symmetry_3
    _geom_angle
    _geom_angle_publ_flag
    CA2 N1 CA1 . . 107.4(3) n
    CA3 N2 CA4 . . 110.4(4) n
    CA3 N2 H2 . . 124.8 ?
    CA4 N2 H2 . . 124.8 ?
    N1 CA1 CM2 . . 123.5(4) ?
    N1 CA1 CB1 . . 109.1(4) ?
    CM2 CA1 CB1 . . 127.4(4) ?
    N1 CA2 CM1 . . 124.5(4) ?
    N1 CA2 CB2 . . 109.0(4) ?
    CM1 CA2 CB2 . . 126.5(4) ?
    N2 CA3 CM1 . . 129.2(4) ?
    N2 CA3 CB3 . . 106.0(4) ?
    CM1 CA3 CB3 . . 124.7(4) ?
    N2 CA4 CM2 . 3 128.1(4) ?
    N2 CA4 CB4 . . 106.2(4) ?
    CM2 CA4 CB4 3 . 125.5(4) ?
    CB2 CB1 CA1 . . 107.6(4) ?
    CB2 CB1 Br1 . . 121.9(4) ?
    CA1 CB1 Br1 . . 130.3(3) ?
    CB1 CB2 CA2 . . 106.9(4) ?
    CB1 CB2 Br2 . . 123.5(3) ?
    CA2 CB2 Br2 . . 129.5(3) ?
    CB4 CB3 CA3 . . 108.2(4) ?
    CB4 CB3 HB3 . . 125.9 ?
    CA3 CB3 HB3 . . 125.9 ?
    CB3 CB4 CA4 . . 109.2(4) ?
    CB3 CB4 HB4 . . 125.4 ?
    CA4 CB4 HB4 . . 125.4 ?
    CA3 CM1 CA2 . . 126.5(4) ?
    CA3 CM1 C11 . . 114.1(4) ?
    CA2 CM1 C11 . . 119.1(4) ?
    CA4 CM2 CA1 3 . 126.1(4) ?
    CA4 CM2 C21 3 . 114.2(4) ?
    CA1 CM2 C21 . . 119.5(4) ?
    C16 C11 C12 . . 118.9(4) ?
    C16 C11 CM1 . . 121.2(4) ?
    C12 C11 CM1 . . 119.8(4) ?
    C13 C12 C11 . . 121.5(5) ?
    C13 C12 H12 . . 119.2 ?
    C11 C12 H12 . . 119.2 ?
    C12 C13 C14 . . 118.3(4) ?
    C12 C13 H13 . . 120.8 ?
    C14 C13 H13 . . 120.8 ?
    C15 C14 C13 . . 120.6(4) ?
    C15 C14 H14 . . 119.7 ?
    C13 C14 H14 . . 119.7 ?
    C14 C15 C16 . . 120.9(5) ?
    C14 C15 H15 . . 119.6 ?
    C16 C15 H15 . . 119.6 ?
    C15 C16 C11 . . 119.8(4) ?
    C15 C16 H16 . . 120.1 ?
    C11 C16 H16 . . 120.1 ?
    C22 C21 C26 . . 119.8(4) ?
    C22 C21 CM2 . . 121.9(5) ?
    C26 C21 CM2 . . 118.1(4) ?
    C21 C22 C23 . . 119.2(5) ?
    C21 C22 H22 . . 120.4 ?
    C23 C22 H22 . . 120.4 ?
    C24 C23 C22 . . 121.7(5) ?
    C24 C23 H23 . . 119.1 ?
    C22 C23 H23 . . 119.1 ?
    C23 C24 C25 . . 119.5(5) ?
    C23 C24 H24 . . 120.3 ?
    C25 C24 H24 . . 120.3 ?
    C24 C25 C26 . . 120.4(5) ?
    C24 C25 H25 . . 119.8 ?
    C26 C25 H25 . . 119.8 ?
    C25 C26 C21 . . 119.2(5) ?
    C25 C26 H26 . . 120.4 ?
    C21 C26 H26 . . 120.4 ?
loop_
    _geom_torsion_atom_site_label_1
    _geom_torsion_atom_site_label_2
    _geom_torsion_atom_site_label_3
    _geom_torsion_atom_site_label_4
    _geom_torsion_site_symmetry_1
    _geom_torsion_site_symmetry_2
    _geom_torsion_site_symmetry_3
    _geom_torsion_site_symmetry_4
    _geom_torsion
    _geom_torsion_publ_flag
    CA2 N1 CA1 CM2 . . . . -177.1(4) ?
    CA2 N1 CA1 CB1 . . . . -0.4(5) ?
    CA1 N1 CA2 CM1 . . . . -176.8(4) ?
    CA1 N1 CA2 CB2 . . . . 2.2(5) ?
    CA4 N2 CA3 CM1 . . . . 175.2(5) ?
    CA4 N2 CA3 CB3 . . . . -0.7(5) ?
    CA3 N2 CA4 CM2 . . . 3 -172.8(5) ?
    CA3 N2 CA4 CB4 . . . . 1.4(5) ?
    N1 CA1 CB1 CB2 . . . . -1.7(5) ?
    CM2 CA1 CB1 CB2 . . . . 174.9(4) ?
    N1 CA1 CB1 Br1 . . . . 173.1(3) ?
    CM2 CA1 CB1 Br1 . . . . -10.4(7) ?
    CA1 CB1 CB2 CA2 . . . . 2.9(5) ?
    Br1 CB1 CB2 CA2 . . . . -172.4(3) ?
    CA1 CB1 CB2 Br2 . . . . -172.8(3) ?
    Br1 CB1 CB2 Br2 . . . . 11.9(6) ?
    N1 CA2 CB2 CB1 . . . . -3.2(5) ?
    CM1 CA2 CB2 CB1 . . . . 175.6(4) ?
    N1 CA2 CB2 Br2 . . . . 172.1(3) ?
    CM1 CA2 CB2 Br2 . . . . -9.0(7) ?
    N2 CA3 CB3 CB4 . . . . -0.3(5) ?
    CM1 CA3 CB3 CB4 . . . . -176.5(4) ?
    CA3 CB3 CB4 CA4 . . . . 1.2(6) ?
    N2 CA4 CB4 CB3 . . . . -1.6(6) ?
    CM2 CA4 CB4 CB3 3 . . . 172.8(5) ?
    N2 CA3 CM1 CA2 . . . . -0.3(8) ?
    CB3 CA3 CM1 CA2 . . . . 174.9(4) ?
    N2 CA3 CM1 C11 . . . . -175.0(4) ?
    CB3 CA3 CM1 C11 . . . . 0.2(6) ?
    N1 CA2 CM1 CA3 . . . . -7.6(7) ?
    CB2 CA2 CM1 CA3 . . . . 173.6(4) ?
    N1 CA2 CM1 C11 . . . . 166.8(4) ?
    CB2 CA2 CM1 C11 . . . . -11.9(6) ?
    N1 CA1 CM2 CA4 . . . 3 -4.9(7) ?
    CB1 CA1 CM2 CA4 . . . 3 179.0(4) ?
    N1 CA1 CM2 C21 . . . . 170.5(4) ?
    CB1 CA1 CM2 C21 . . . . -5.6(7) ?
    CA3 CM1 C11 C16 . . . . -74.4(6) ?
    CA2 CM1 C11 C16 . . . . 110.5(5) ?
    CA3 CM1 C11 C12 . . . . 102.8(5) ?
    CA2 CM1 C11 C12 . . . . -72.3(6) ?
    C16 C11 C12 C13 . . . . -0.2(7) ?
    CM1 C11 C12 C13 . . . . -177.4(4) ?
    C11 C12 C13 C14 . . . . 0.3(7) ?
    C12 C13 C14 C15 . . . . -0.4(8) ?
    C13 C14 C15 C16 . . . . 0.4(8) ?
    C14 C15 C16 C11 . . . . -0.3(8) ?
    C12 C11 C16 C15 . . . . 0.1(8) ?
    CM1 C11 C16 C15 . . . . 177.3(5) ?
    CA4 CM2 C21 C22 3 . . . -74.0(6) ?
    CA1 CM2 C21 C22 . . . . 110.1(5) ?
    CA4 CM2 C21 C26 3 . . . 102.5(5) ?
    CA1 CM2 C21 C26 . . . . -73.5(6) ?
    C26 C21 C22 C23 . . . . 2.0(8) ?
    CM2 C21 C22 C23 . . . . 178.4(5) ?
    C21 C22 C23 C24 . . . . 0.7(9) ?
    C22 C23 C24 C25 . . . . -1.8(9) ?
    C23 C24 C25 C26 . . . . 0.2(9) ?
    C24 C25 C26 C21 . . . . 2.5(9) ?
    C22 C21 C26 C25 . . . . -3.5(8) ?
    CM2 C21 C26 C25 . . . . 179.9(5) ?
loop_
    _geom_hbond_atom_site_label_D
    _geom_hbond_atom_site_label_H
    _geom_hbond_atom_site_label_A
    _geom_hbond_site_symmetry_A
    _geom_hbond_distance_DH
    _geom_hbond_distance_HA
    _geom_hbond_distance_DA
    _geom_hbond_angle_DHA
    N2 H2 N1 . 0.88 2.47 2.973(5) 117
    N2 H2 N1 3 0.88 2.40 2.921(5) 118
_shelx_hkl_file
;
   2   0   0   77.50   13.00
  13   5   0   22.00    5.60
  17   1   1   30.10    2.10
  -2   4   1    1.30    1.20
   1   7   1   48.90    1.10
   4   0   0   31.30    0.40
  14   5   0    3.10    3.10
  18   1   1   16.80    2.60
  -1   4   1   11.60    0.70
   2   7   1    4.90    4.80
   6   0   0  134.50    0.30
  15   5   0   25.70    1.10
 -18   2   1   10.00    2.60
   0   4   1   30.50    0.30
   3   7   1   17.00    1.50
   8   0   0  139.40    0.40
   0   6   0   36.00    0.80
 -17   2   1   47.90    1.70
   1   4   1   81.80    1.60
   4   7   1   19.60    1.40
  10   0   0    8.60    2.50
   1   6   0   15.10    0.70
 -16   2   1   31.00    0.90
   2   4   1   76.40    1.60
   5   7   1   16.30    2.50
  12   0   0   30.00    0.80
   2   6   0   56.40    0.80
 -15   2   1   30.60    2.00
   3   4   1   60.40    1.00
   6   7   1   36.30    4.60
  14   0   0   99.20    0.60
   3   6   0   49.20    0.90
 -14   2   1   20.30    3.20
   4   4   1    0.00    0.10
   7   7   1   48.20    5.40
   1   1   0   17.50    0.20
   4   6   0   76.70    2.20
 -13   2   1    1.60    1.60
   5   4   1   42.90    0.30
   8   7   1   15.30    1.30
   2   1   0  145.60    1.30
   5   6   0   66.80    3.30
 -12   2   1   17.20    1.20
   6   4   1   34.90    0.40
   9   7   1   34.50    0.60
   3   1   0   61.20    1.60
   6   6   0   30.10    2.90
 -11   2   1   50.60    1.20
   7   4   1    9.40    3.40
  10   7   1   16.60    1.00
   4   1   0   14.40    0.30
   7   6   0    7.10    1.40
 -10   2   1   58.20    0.90
   8   4   1   57.30    0.90
  11   7   1    0.00    0.10
   5   1   0   77.60    1.90
   8   6   0    8.10    1.20
  -9   2   1  120.60    1.30
   9   4   1   41.70    0.60
  -9   8   1   44.30    1.20
   6   1   0   40.40    0.70
   9   6   0   32.50    3.80
  -8   2   1   50.40    0.40
  10   4   1   22.50    0.50
  -8   8   1   24.20    2.10
   7   1   0   26.60    0.30
  10   6   0   25.80    3.10
  -7   2   1   26.30    0.30
  11   4   1   20.80    0.90
  -7   8   1    9.30    2.40
   8   1   0    8.80    0.70
  11   6   0   53.00    0.50
  -6   2   1   56.20    0.90
  12   4   1    0.00    0.10
  -6   8   1   47.50    1.10
   9   1   0   75.60    2.30
  12   6   0   38.90    0.90
  -5   2   1   26.10    0.70
  13   4   1   16.90    1.00
  -5   8   1   13.30    1.40
  10   1   0   23.30    1.80
  13   6   0   13.30    2.10
  -4   2   1   20.10    0.40
  14   4   1    9.60    1.80
  -4   8   1   21.50    1.10
  11   1   0   11.70    1.70
   1   7   0   11.10    2.90
  -3   2   1  131.10    1.10
  15   4   1    0.00    0.10
  -3   8   1   17.00    1.00
  12   1   0    8.60    1.80
   2   7   0   44.30    0.40
  -2   2   1   77.80    0.90
  16   4   1   18.70    1.60
  -2   8   1    3.00    2.90
  13   1   0   26.80    0.60
   3   7   0   31.30    2.90
  -1   2   1  130.20    0.70
 -15   5   1    9.80    3.00
  -1   8   1   22.70    0.60
  14   1   0   26.60    1.00
   4   7   0   32.10    4.70
   0   2   1   27.90    0.20
 -14   5   1    1.00    1.00
   0   8   1   26.60    1.10
  15   1   0   14.50    2.00
   5   7   0    0.00    0.10
   1   2   1   92.90    1.60
 -13   5   1    7.60    2.20
   1   8   1    9.70    1.70
  16   1   0   24.10    0.90
   6   7   0   44.30    6.30
   2   2   1   33.60    0.40
 -12   5   1    4.00    4.00
   2   8   1   43.20    0.90
  17   1   0   32.60    1.10
   7   7   0    9.70    3.50
   3   2   1   25.60    0.50
 -11   5   1   49.30    4.70
   3   8   1   15.00    1.70
  18   1   0   10.60    4.80
   8   7   0    8.10    6.20
   4   2   1    3.00    3.00
 -10   5   1   14.10    2.40
   4   8   1    0.00    0.10
   0   2   0   53.50    1.50
   9   7   0   16.80    1.20
   5   2   1  129.30    0.90
  -9   5   1   11.60    1.90
   5   8   1   21.30    0.80
   1   2   0   18.60    0.20
  10   7   0   13.60    1.50
   6   2   1   41.40    0.90
  -8   5   1   26.30    1.80
   6   8   1   12.70    2.20
   2   2   0  111.90    1.20
  11   7   0   14.90    2.80
   7   2   1   72.50    0.90
  -7   5   1   15.60    1.00
   7   8   1    2.50    2.50
   3   2   0   82.30    1.30
   0   8   0   25.00    2.50
   8   2   1   43.40    0.30
  -6   5   1   11.90    0.80
   8   8   1   11.30    2.50
   4   2   0  178.30    1.50
   1   8   0   47.70    0.90
   9   2   1   40.90    0.30
  -5   5   1   59.50    0.80
  -4   9   1   34.30    1.20
   5   2   0   30.90    1.30
   2   8   0   36.80    0.50
  10   2   1   23.20    0.80
  -4   5   1   12.70    1.00
  -1   9   1    2.20    2.20
   6   2   0   42.30    1.00
   3   8   0   12.30    1.80
  11   2   1   22.60    0.90
  -3   5   1   93.90    1.00
   3   9   1   29.00    1.20
   7   2   0   40.90    0.60
   4   8   0   31.50    0.70
  12   2   1   42.30    0.60
  -2   5   1   36.80    0.50
   4   9   1   43.20    1.20
   8   2   0    9.70    1.30
   5   8   0   20.00    0.90
  13   2   1   85.00    2.00
  -1   5   1    7.90    2.00
 -16   0   2   31.30    1.10
   9   2   0   13.40    0.90
   6   8   0   12.50    1.70
  14   2   1   13.80    2.00
   0   5   1   41.40    0.30
 -14   0   2   44.70    0.80
  10   2   0   72.70    1.50
   7   8   0   60.90    1.40
  15   2   1   16.50    1.70
   1   5   1   19.80    0.30
 -12   0   2   48.60    0.60
  11   2   0   27.50    0.90
   8   8   0   24.80    2.30
  16   2   1   11.10    2.50
   2   5   1   35.60    0.60
 -10   0   2   89.30    0.50
  12   2   0   76.80    1.00
   9   8   0    5.60    5.50
  17   2   1   27.90    1.00
   3   5   1   86.70    0.90
  -8   0   2   74.90    0.50
  13   2   0   14.10    1.60
   2   9   0   25.00    1.20
  18   2   1   13.00    4.80
   4   5   1   28.30    0.50
  -6   0   2   24.60    0.50
  14   2   0   20.70    1.10
   3   9   0    0.00    0.10
 -18   3   1    0.00    0.10
   5   5   1   42.50    0.40
  -4   0   2   36.00    0.30
  15   2   0   14.10    1.90
   4   9   0    9.80    4.30
 -17   3   1    0.00    0.10
   6   5   1   10.40    1.50
   2   0   2   95.80   14.00
  16   2   0   15.60    3.80
 -15   0   1   14.50    1.70
 -16   3   1   11.10    3.20
   7   5   1    4.30    4.20
   4   0   2   62.20    0.30
  17   2   0   14.00    2.00
 -13   0   1   86.60    0.60
 -15   3   1   27.60    0.80
   8   5   1   32.10    0.40
   6   0   2  151.00    0.30
  18   2   0   42.20    1.30
 -11   0   1   60.70    0.60
 -14   3   1    0.00    0.10
   9   5   1   52.30    1.70
   8   0   2   78.70    0.50
   1   3   0   26.10    0.30
  -9   0   1    9.50    2.10
 -13   3   1   21.30    1.60
  10   5   1   16.00    0.60
  10   0   2    1.50    1.50
   2   3   0   69.50    1.00
  -7   0   1  135.80    0.30
 -12   3   1   36.80    0.50
  11   5   1   72.20    3.90
  12   0   2   15.50    2.10
   3   3   0   17.20    0.30
  -5   0   1  155.20    0.30
 -11   3   1    4.40    4.30
  12   5   1    0.00    0.10
  14   0   2   42.60    0.70
   4   3   0   35.50    0.40
  -3   0   1    5.70    1.90
 -10   3   1   52.80    1.00
  13   5   1   23.50    4.10
 -18   1   2   39.00    1.10
   5   3   0   38.60    0.30
   3   0   1   59.00    0.20
  -9   3   1   54.20    0.70
  14   5   1    4.90    2.30
 -17   1   2   30.30    1.10
   6   3   0   69.20    0.40
   5   0   1   53.80    0.30
  -8   3   1    0.00    0.10
  15   5   1    6.00    5.90
 -16   1   2   34.30    1.10
   7   3   0   42.30    0.50
   7   0   1    5.80    3.50
  -7   3   1   85.70    0.50
 -14   6   1    9.70    5.00
 -15   1   2    8.90    1.90
   8   3   0    5.10    2.10
   9   0   1  111.10    0.40
  -6   3   1   27.10    0.60
 -13   6   1   22.00    2.60
 -14   1   2   34.60    0.50
   9   3   0   28.60    0.80
  11   0   1   24.40    0.80
  -5   3   1   50.40    0.60
 -12   6   1   12.70    2.20
 -13   1   2   28.70    0.40
  10   3   0   10.40    1.20
  13   0   1   45.20    0.80
  -4   3   1   63.60    0.70
 -11   6   1   41.40    0.50
 -12   1   2   46.10    0.40
  11   3   0   16.80    1.00
  15   0   1   10.10    2.40
  -3   3   1   58.70    0.70
 -10   6   1   42.10    0.50
 -11   1   2   23.00    0.60
  12   3   0   44.50    0.60
 -18   1   1   22.80    2.10
  -2   3   1   11.50    0.50
  -9   6   1   30.50    3.20
 -10   1   2   45.00    0.40
  13   3   0   30.60    0.80
 -17   1   1   11.20    2.50
  -1   3   1  126.40    1.60
  -8   6   1   37.00    4.30
  -9   1   2   56.70    4.10
  14   3   0   23.70    1.20
 -16   1   1   43.50    0.90
   0   3   1   61.00    0.60
  -7   6   1   12.30    2.40
  -8   1   2   82.30    0.30
  15   3   0    8.00    4.00
 -15   1   1    8.10    5.20
   1   3   1   99.20    2.90
  -6   6   1   19.30    3.00
  -7   1   2   40.60    0.30
  16   3   0    0.00    0.10
 -14   1   1   31.00    0.50
   2   3   1   13.70    0.20
  -5   6   1   48.80    5.70
  -6   1   2   69.60    1.90
  17   3   0   23.40    1.00
 -13   1   1   11.00    1.40
   3   3   1   31.70    0.30
  -4   6   1    2.70    2.70
  -5   1   2  111.70    1.30
   0   4   0  106.20    1.70
 -12   1   1   71.10    0.80
   4   3   1   95.20    1.40
  -3   6   1   22.80    1.70
  -4   1   2  151.60    0.30
   1   4   0   70.70    0.90
 -11   1   1   66.90    0.30
   5   3   1   84.60    0.70
  -2   6   1   87.10    1.60
  -3   1   2  117.80    0.20
   2   4   0   73.00    1.00
 -10   1   1    6.10    3.10
   6   3   1    3.30    3.20
  -1   6   1   36.20    0.60
  -2   1   2   50.40    1.00
   3   4   0   19.90    0.40
  -9   1   1   28.40    0.40
   7   3   1   87.70    1.40
   0   6   1   37.20    0.50
  -1   1   2   28.20    0.30
   4   4   0   34.90    1.10
  -8   1   1   89.40    0.50
   8   3   1   10.80    1.30
   1   6   1    2.50    2.40
   0   1   2   85.70    4.20
   5   4   0   11.20    1.10
  -7   1   1   28.00    0.40
   9   3   1   67.90    1.00
   2   6   1   44.30    0.40
   1   1   2  193.70    1.40
   6   4   0   49.30    0.50
  -6   1   1   57.20    0.30
  10   3   1   35.80    0.40
   3   6   1    3.80    3.70
   2   1   2  154.10    8.90
   7   4   0   58.50    0.30
  -5   1   1   80.20    0.70
  11   3   1    0.00    0.10
   4   6   1   27.50    0.60
   3   1   2   59.60    0.70
   8   4   0   84.90    1.40
  -4   1   1  122.70    0.30
  12   3   1   36.90    1.10
   5   6   1   39.30    1.40
   4   1   2  167.30    1.90
   9   4   0   44.10    0.40
  -3   1   1   94.20    2.80
  13   3   1   53.10    1.70
   6   6   1   55.90    2.40
   5   1   2   54.20    0.30
  10   4   0   15.80    1.20
  -2   1   1   13.10    0.20
  14   3   1   11.70    2.20
   7   6   1   24.40    2.00
   6   1   2   64.00    0.90
  11   4   0   20.20    1.20
  -1   1   1   35.30    0.20
  15   3   1   58.80    0.80
   8   6   1    2.80    2.70
   7   1   2   20.50    0.40
  12   4   0    4.90    4.80
   0   1   1   90.70    4.60
  16   3   1    4.80    4.70
   9   6   1    4.40    4.30
   8   1   2   61.10    0.80
  13   4   0   23.10    0.80
   1   1   1    8.80    0.30
  17   3   1    5.30    5.30
  10   6   1   15.30    1.80
   9   1   2   59.60    0.60
  14   4   0   24.10    1.90
   2   1   1   14.80    0.20
 -17   4   1   11.60    4.10
  11   6   1    7.10    1.70
  10   1   2   68.20    1.50
  15   4   0   40.50    5.40
   3   1   1   56.10    1.40
 -16   4   1    6.80    1.90
  12   6   1   32.60    0.80
  11   1   2    2.30    2.30
  16   4   0   28.80    6.10
   4   1   1   51.30    0.30
 -15   4   1   10.40    2.40
  13   6   1    1.40    1.40
  12   1   2   31.80    2.10
   1   5   0   13.50    0.40
   5   1   1   84.90    3.80
 -14   4   1   12.30    4.20
 -11   7   1   24.70    1.70
  13   1   2   17.80    0.70
   2   5   0   50.70    0.40
   6   1   1   66.40    0.60
 -13   4   1   49.00    4.50
 -10   7   1   17.20    1.00
  14   1   2   12.50    2.50
   3   5   0   33.20    0.40
   7   1   1   24.90    0.60
 -12   4   1   22.90    1.20
  -9   7   1   23.70    1.20
  15   1   2   17.80    1.30
   4   5   0    4.20    4.20
   8   1   1   75.00    2.20
 -11   4   1   22.40    0.80
  -8   7   1    5.10    5.10
  16   1   2   12.00    2.00
   5   5   0   27.80    0.40
   9   1   1   65.20    0.50
 -10   4   1    4.00    4.00
  -7   7   1   39.40    0.60
  17   1   2   23.90    1.90
   6   5   0   35.60    0.50
  10   1   1   41.10    0.70
  -9   4   1   15.60    0.60
  -6   7   1   27.50    0.70
 -18   2   2   11.90    2.00
   7   5   0   14.00    0.90
  11   1   1   94.10    0.30
  -8   4   1   19.60    0.50
  -5   7   1   10.50    2.70
 -17   2   2    0.00    0.10
   8   5   0   25.90    1.00
  12   1   1   12.00    1.30
  -7   4   1   80.20    1.80
  -4   7   1   24.00    3.80
 -16   2   2   19.00    3.90
   9   5   0   14.30    0.90
  13   1   1   74.20    1.50
  -6   4   1   59.80    0.70
  -3   7   1   17.10    0.80
 -15   2   2   15.30    3.10
  10   5   0   39.00    2.70
  14   1   1   31.10    1.10
  -5   4   1  102.50    1.60
  -2   7   1    6.40    4.30
 -14   2   2   45.30    2.10
  11   5   0    3.30    3.30
  15   1   1   18.50    1.90
  -4   4   1   38.80    0.50
  -1   7   1   47.10    0.60
 -13   2   2   17.60    0.50
  12   5   0    9.70    1.20
  16   1   1   19.80    3.70
  -3   4   1   38.90    0.60
   0   7   1   14.90    1.20
 -12   2   2   30.60    0.70
 -11   2   2   22.30    0.40
   8   4   2   62.20    0.70
  10   7   2   23.50    1.10
  -1   2   3  168.80    2.50
 -15   5   3   43.60    1.50
 -10   2   2    6.80    1.60
   9   4   2    3.30    3.20
  -8   8   2    0.00    0.10
   0   2   3   29.80    0.20
 -14   5   3   13.00    2.50
  -9   2   2   12.60    1.00
  10   4   2   11.10    1.80
  -7   8   2   30.00    0.80
   1   2   3   28.80    0.60
 -13   5   3   19.80    1.60
  -8   2   2   72.10    1.30
  11   4   2   35.90    0.60
  -6   8   2    8.20    3.90
   2   2   3   31.90    0.20
 -12   5   3   14.70    1.10
  -7   2   2   51.30    0.40
  12   4   2    3.00    3.00
  -5   8   2   21.80    1.20
   3   2   3   20.70    0.30
 -11   5   3    6.00    1.40
  -6   2   2    0.00    0.10
  13   4   2   15.70    1.20
  -4   8   2    9.50    3.50
   4   2   3    0.80    0.70
 -10   5   3    9.10    1.40
  -5   2   2   13.00    0.90
  14   4   2   50.40    2.00
  -3   8   2   30.50    0.70
   5   2   3  157.90    0.80
  -9   5   3   45.70    4.80
  -4   2   2   54.30    0.20
  15   4   2   31.50    1.40
  -2   8   2    5.60    5.60
   6   2   3   16.50    0.90
  -8   5   3   23.30    3.30
  -3   2   2   44.20    0.30
  16   4   2   12.90    1.60
  -1   8   2   40.40    2.10
   7   2   3   88.60    2.00
  -7   5   3   59.30    6.60
  -2   2   2   32.50    0.40
 -16   5   2   49.30    1.10
   0   8   2    2.30    2.20
   8   2   3    2.50    2.40
  -6   5   3   27.90    2.80
  -1   2   2   37.90    0.40
 -15   5   2   25.40    1.10
   1   8   2   27.40    4.20
   9   2   3   19.40    1.30
  -5   5   3   11.70    1.40
   0   2   2   84.70    0.60
 -14   5   2   10.30    3.60
   2   8   2   27.90    1.30
  10   2   3   15.30    1.30
  -4   5   3   49.50    1.40
   1   2   2   35.50    0.20
 -13   5   2   48.50    1.10
   3   8   2    0.00    0.10
  11   2   3   51.50    1.90
  -3   5   3    5.30    2.40
   2   2   2   26.90    0.20
 -12   5   2    3.80    3.70
   4   8   2   16.90    2.20
  12   2   3   48.80    1.80
  -2   5   3    9.20    1.50
   3   2   2   55.50    0.40
 -11   5   2    5.60    1.60
   5   8   2    4.80    4.80
  13   2   3   90.80    2.10
  -1   5   3   94.80    0.60
   4   2   2  104.20    0.70
 -10   5   2   61.10    7.20
   6   8   2   17.40    2.20
  14   2   3   13.40    3.40
   0   5   3    3.30    3.30
   5   2   2   34.90    0.30
  -9   5   2    3.30    3.30
   7   8   2   27.00    1.60
  15   2   3   30.20    1.00
   1   5   3   38.10    0.30
   6   2   2   10.60    1.10
  -8   5   2   51.10    5.20
  -5   9   2    8.50    6.00
  16   2   3   14.50    1.80
   2   5   3   49.30    0.60
   7   2   2   25.60    0.40
  -7   5   2   51.40    3.40
  -4   9   2   25.10    1.20
  17   2   3    6.70    5.60
   3   5   3   40.30    0.50
   8   2   2   14.30    0.80
  -6   5   2    0.00    0.10
  -3   9   2   29.10    1.00
 -18   3   3    8.00    3.90
   4   5   3    2.10    2.10
   9   2   2    6.20    4.80
  -5   5   2   48.80    1.30
   4   9   2   35.50    1.50
 -17   3   3   20.70    2.70
   5   5   3   25.70    0.40
  10   2   2   82.60    0.90
  -4   5   2   42.80    0.80
 -17   0   3   24.00    1.10
 -16   3   3   24.90    4.40
   6   5   3    5.80    1.70
  11   2   2   20.40    1.50
  -3   5   2   17.40    0.40
 -15   0   3   25.30    1.00
 -15   3   3    0.00    0.10
   7   5   3   39.80    0.40
  12   2   2   55.50    1.90
  -2   5   2   92.60    0.70
 -13   0   3   55.40    0.60
 -14   3   3   25.00    2.20
   8   5   3   12.70    1.20
  13   2   2   12.20    3.60
  -1   5   2    2.70    2.70
 -11   0   3   19.30    1.00
 -13   3   3   34.60    1.30
   9   5   3   17.20    0.60
  14   2   2   13.10    3.40
   0   5   2   78.90    0.60
  -9   0   3   16.70    1.00
 -12   3   3   45.00    0.90
  10   5   3   24.30    1.00
  15   2   2   11.90    2.80
   1   5   2   55.00    0.50
  -7   0   3  160.10    0.40
 -11   3   3   60.20    0.70
  11   5   3   20.70    0.80
  16   2   2   15.50    1.70
   2   5   2    0.00    0.10
  -5   0   3  177.10    0.30
 -10   3   3   20.50    0.50
  12   5   3   19.10    1.60
  17   2   2    0.00    0.10
   3   5   2   53.60    0.40
  -1   0   3   45.10    1.00
  -9   3   3   12.30    1.10
  13   5   3    3.40    3.30
 -18   3   2    3.60    3.60
   4   5   2   73.00    1.00
   1   0   3  122.40    0.30
  -8   3   3   76.10    1.30
  14   5   3    0.00    0.10
 -17   3   2   39.40    5.00
   5   5   2    3.30    3.20
   3   0   3  118.90    0.30
  -7   3   3   25.50    0.50
 -14   6   3   12.40    5.10
 -16   3   2    0.00    0.10
   6   5   2   99.30    1.00
   5   0   3    3.30    3.20
  -6   3   3   11.90    0.60
 -13   6   3   14.80    2.60
 -15   3   2    7.30    2.70
   7   5   2   11.40    1.70
   7   0   3  107.20    0.40
  -5   3   3   66.00    1.10
 -12   6   3   11.40    1.50
 -14   3   2   52.50    2.10
   8   5   2   22.80    0.50
   9   0   3  120.90    0.40
  -4   3   3   99.30    0.80
 -11   6   3   28.30    0.70
 -13   3   2   16.80    1.40
   9   5   2   33.80    0.90
  11   0   3   39.70    0.70
  -3   3   3   71.20    0.40
 -10   6   3   42.20    0.50
 -12   3   2   76.00    1.00
  10   5   2    8.90    1.40
  17   0   3   62.70    1.40
  -2   3   3   47.80    0.20
  -9   6   3   41.60    1.30
 -11   3   2   52.20    1.00
  11   5   2   20.40    0.60
 -19   1   3    0.00    0.10
  -1   3   3   20.10    0.30
  -8   6   3   42.20    0.70
 -10   3   2   26.90    0.40
  12   5   2   53.20    5.00
 -18   1   3   11.60    2.50
   0   3   3   90.70    0.70
  -7   6   3   22.50    4.30
  -9   3   2   49.40    0.50
  13   5   2    1.80    1.80
 -17   1   3   28.90    1.30
   1   3   3   23.80    0.20
  -6   6   3   15.70    2.00
  -8   3   2   58.10    0.80
  14   5   2   15.30    1.90
 -16   1   3   19.80    1.50
   2   3   3   45.30    0.40
  -5   6   3   32.50    5.10
  -7   3   2   28.90    0.60
 -14   6   2    3.50    3.50
 -15   1   3   44.80    1.30
   3   3   3   73.70    0.40
  -4   6   3   24.20    3.10
  -6   3   2  110.50    1.40
 -13   6   2   11.10    2.60
 -14   1   3   27.10    0.60
   4   3   3   31.40    0.30
  -3   6   3   27.70    0.50
  -5   3   2   30.30    0.40
 -12   6   2    9.30    5.60
 -13   1   3   62.70    0.40
   5   3   3   10.70    1.50
  -2   6   3   90.80    0.50
  -4   3   2   63.40    1.30
 -11   6   2   27.80    0.60
 -12   1   3   63.20    0.40
   6   3   3   73.90    1.20
  -1   6   3   34.60    0.40
  -3   3   2   80.90    1.10
 -10   6   2    2.20    2.10
 -11   1   3   18.70    0.70
   7   3   3   39.90    0.80
   0   6   3   11.40    1.00
  -2   3   2   17.00    0.30
  -9   6   2   11.30    3.80
 -10   1   3    9.00    1.60
   8   3   3   44.50    0.30
   1   6   3   50.80    0.80
  -1   3   2   49.30    0.40
  -8   6   2    4.90    2.80
  -9   1   3   70.40    0.30
   9   3   3   29.90    0.40
   2   6   3    3.10    3.00
   0   3   2  118.90    1.30
  -7   6   2   10.80    2.00
  -8   1   3   62.00    0.80
  10   3   3   45.20    0.60
   3   6   3    3.40    3.30
   1   3   2   35.60    0.40
  -6   6   2    8.40    1.80
  -7   1   3   73.50    0.40
  11   3   3   17.90    1.50
   4   6   3   40.30    0.30
   2   3   2  125.90    1.70
  -5   6   2   28.30    3.90
  -6   1   3   59.10    1.30
  12   3   3   14.60    2.50
   5   6   3   55.60    0.40
   3   3   2   27.10    0.30
  -4   6   2   18.50    3.10
  -5   1   3   58.30    0.40
  13   3   3    7.50    3.80
   6   6   3   59.70    1.20
   4   3   2   61.70    0.30
  -3   6   2   40.90    3.50
  -4   1   3   66.70    0.40
  14   3   3   26.30    1.40
   7   6   3   52.10    1.70
   5   3   2   91.40    0.70
  -2   6   2    6.60    3.30
  -3   1   3   21.00    0.30
  15   3   3   18.60    1.20
   8   6   3    1.30    1.20
   6   3   2   26.50    0.50
  -1   6   2   28.40    0.40
  -2   1   3   35.30    0.20
  16   3   3    5.60    5.60
   9   6   3   25.00    1.50
   7   3   2   42.70    0.40
   0   6   2   12.70    0.80
  -1   1   3    7.90    0.70
  17   3   3   12.60   11.80
  10   6   3    0.00    0.10
   8   3   2   94.10    1.20
   1   6   2   10.90    0.90
   0   1   3   74.30    0.70
 -17   4   3    0.00    0.10
  11   6   3   15.30    2.70
   9   3   2   35.00    1.00
   2   6   2   32.20    0.40
   1   1   3  194.30    1.50
 -16   4   3   13.20    2.10
  12   6   3   48.70    8.70
  10   3   2   56.80    0.40
   3   6   2   46.90    0.50
   2   1   3   35.60    0.30
 -15   4   3    9.40    5.50
 -12   7   3    0.00    0.10
  11   3   2   19.00    0.90
   4   6   2    6.40    6.40
   3   1   3   54.00    0.50
 -14   4   3   21.10    2.10
 -11   7   3   50.60    0.60
  12   3   2    4.10    4.10
   5   6   2    4.70    2.00
   4   1   3   50.90    0.50
 -13   4   3   29.00    3.30
 -10   7   3   20.00    1.00
  13   3   2   54.70    0.60
   6   6   2   27.50    0.60
   5   1   3   28.80    0.40
 -12   4   3   27.60    3.00
  -9   7   3   25.60    0.90
  14   3   2   22.60    1.50
   7   6   2   24.50    1.50
   6   1   3   54.40    0.40
 -11   4   3   18.30    1.90
  -8   7   3   10.20    2.40
  15   3   2    0.00    0.10
   8   6   2   10.80    1.70
   7   1   3   49.20    0.70
 -10   4   3   37.30    2.80
  -7   7   3    2.30    2.30
  16   3   2   32.50    0.90
   9   6   2    1.00    1.00
   8   1   3   67.80    1.00
  -9   4   3    4.00    1.90
  -6   7   3   15.00    1.50
  17   3   2    5.20    5.20
  10   6   2   17.20    2.20
   9   1   3    8.20    1.70
  -8   4   3    3.90    3.80
  -5   7   3   49.20    0.80
 -17   4   2   10.90    3.20
  11   6   2   27.10    5.90
  10   1   3   50.30    0.80
  -7   4   3   70.30    0.30
  -4   7   3   34.50    0.60
 -16   4   2    0.00    0.10
  12   6   2   25.00    3.70
  11   1   3   26.40    0.50
  -6   4   3   94.80    0.90
  -3   7   3   39.60    0.90
 -15   4   2   32.40    6.10
  13   6   2    5.70    5.60
  12   1   3   13.90    1.30
  -5   4   3   82.90    1.70
  -2   7   3   19.80    0.90
 -14   4   2    8.10    1.30
 -12   7   2   31.40    1.50
  13   1   3    5.20    5.20
  -4   4   3   39.80    0.20
  -1   7   3   10.80    2.70
 -13   4   2    0.00    0.10
 -11   7   2   38.10    0.60
  14   1   3   43.70    0.90
  -3   4   3   38.80    0.20
   0   7   3   30.10    1.10
 -12   4   2   37.20    2.80
 -10   7   2    9.60    2.00
  15   1   3   15.70    1.50
  -2   4   3   15.50    0.40
   1   7   3    2.10    2.00
 -11   4   2   40.50    2.10
  -9   7   2    4.00    3.90
  16   1   3    3.70    3.70
  -1   4   3   54.10    0.50
   2   7   3   14.80    1.70
 -10   4   2   30.00    0.90
  -8   7   2   18.90    1.00
  17   1   3    4.80    4.70
   0   4   3   70.90    0.80
   3   7   3   44.40    1.10
  -9   4   2    5.20    5.20
  -7   7   2    0.00    0.10
 -18   2   3    0.00    0.10
   1   4   3  113.10    1.10
   4   7   3    1.10    1.10
  -8   4   2   10.90    1.20
  -6   7   2   58.30    1.30
 -17   2   3   38.00    1.30
   2   4   3   75.60    0.70
   5   7   3   18.20    1.60
  -7   4   2   45.20    0.30
  -5   7   2   34.40    0.60
 -16   2   3   18.00    1.40
   3   4   3   81.60    0.70
   6   7   3    0.00    0.10
  -6   4   2    5.70    2.90
  -4   7   2   52.10    0.50
 -15   2   3    4.20    4.10
   4   4   3   13.00    0.70
   7   7   3   25.10    1.60
  -5   4   2   43.20    0.70
  -3   7   2   31.60    0.50
 -14   2   3    6.40    6.40
   5   4   3   27.40    0.40
   8   7   3   15.90    1.60
  -4   4   2   50.80    0.70
  -2   7   2   11.50    1.50
 -13   2   3   16.40    0.60
   6   4   3    0.00    0.10
   9   7   3    1.20    1.20
  -3   4   2   41.60    0.50
  -1   7   2   24.70    0.50
 -12   2   3   19.50    0.60
   7   4   3   20.00    0.60
  10   7   3   13.40    3.00
  -2   4   2   11.40    0.90
   0   7   2   51.80    0.70
 -11   2   3   62.40    0.90
   8   4   3   62.00    0.80
  -9   8   3   14.00    2.20
  -1   4   2   77.40    0.80
   1   7   2   41.50    2.10
 -10   2   3   40.10    0.40
   9   4   3   57.50    0.40
  -8   8   3   30.40    1.40
   0   4   2   60.00    0.50
   2   7   2   56.10    4.20
  -9   2   3  124.70    1.50
  10   4   3   36.20    1.20
  -7   8   3   20.30    1.10
   1   4   2   43.30    0.30
   3   7   2   34.50    1.30
  -8   2   3    7.80    1.50
  11   4   3   39.90    0.80
  -6   8   3   34.60    0.70
   2   4   2   27.90    0.40
   4   7   2    1.10    1.00
  -7   2   3   46.30    0.60
  12   4   3   18.60    1.60
  -5   8   3   13.30    5.90
   3   4   2   65.60    1.10
   5   7   2   28.80    3.90
  -6   2   3   26.50    0.40
  13   4   3   22.80    0.80
  -4   8   3   17.40    1.50
   4   4   2   19.40    0.50
   6   7   2    7.40    1.40
  -5   2   3   36.40    0.50
  14   4   3   10.50    3.40
  -3   8   3   31.80    0.70
   5   4   2    2.80    2.80
   7   7   2   27.40    2.90
  -4   2   3   31.10    0.40
  15   4   3   12.50    1.70
  -2   8   3   15.30    1.00
   6   4   2   35.90    0.50
   8   7   2   30.80    3.20
  -3   2   3  173.90    1.10
  16   4   3   39.10    0.90
  -1   8   3   25.20    1.30
   7   4   2   70.60    0.80
   9   7   2   36.00    1.10
  -2   2   3   37.40    0.20
 -16   5   3   13.60    3.60
   0   8   3   31.90    5.30
   1   8   3   23.00    1.20
  12   2   4    4.90    4.80
   0   5   4    6.70    2.20
  -1   0   5   12.50    0.70
  -6   3   5    4.10    4.10
   2   8   3   40.50    4.90
  13   2   4   25.10    1.40
   1   5   4   23.10    0.40
   1   0   5  175.90    0.30
  -5   3   5  125.50    0.80
   3   8   3   27.30    3.10
  14   2   4   47.30    0.80
   2   5   4    2.50    2.50
   3   0   5   13.80    1.00
  -4   3   5   71.70    0.50
   4   8   3    6.70    3.90
  15   2   4   14.30    2.40
   3   5   4   19.30    0.70
   5   0   5  136.60    3.50
  -3   3   5   93.30    0.80
   5   8   3   34.40    6.30
  16   2   4   15.00    1.70
   4   5   4   79.30    1.80
   7   0   5   31.50    0.70
  -2   3   5   38.70    0.30
   6   8   3   16.10    2.10
  17   2   4    0.00    0.10
   5   5   4   18.70    0.60
   9   0   5   73.40    0.50
  -1   3   5   60.80    0.50
   7   8   3   11.80    2.50
 -17   3   4   28.10    4.30
   6   5   4   82.10    1.20
  11   0   5   33.90    0.80
   0   3   5  118.70    1.50
  -5   9   3    0.00    0.10
 -16   3   4   11.50    4.40
   7   5   4   11.10    1.10
  13   0   5   16.30    2.00
   1   3   5   91.60    0.80
  -4   9   3    8.00    3.70
 -15   3   4    4.40    4.30
   8   5   4    0.90    0.90
  15   0   5   67.50    1.10
   2   3   5   40.00    0.40
  -3   9   3   10.00    1.70
 -14   3   4   26.00    5.10
   9   5   4   22.90    0.70
 -18   1   5   11.00    3.00
   3   3   5   74.20    0.70
 -16   0   4    5.60    5.50
 -13   3   4   12.90    1.20
  10   5   4   19.10    0.90
 -17   1   5    9.20    4.60
   4   3   5   10.10    1.40
 -14   0   4   17.60    1.00
 -12   3   4   31.50    0.80
  11   5   4   11.50    1.90
 -16   1   5   38.00    1.70
   5   3   5   72.10    0.90
 -12   0   4   71.90    0.60
 -11   3   4   37.10    0.50
  12   5   4   47.80    2.10
 -15   1   5   51.20    0.50
   6   3   5   57.20    0.40
 -10   0   4   82.90    0.50
 -10   3   4   28.80    0.30
  13   5   4    6.80    6.80
 -14   1   5   10.10    2.80
   7   3   5    5.60    3.50
  -8   0   4   23.80    0.70
  -9   3   4   29.50    0.50
  14   5   4   26.80    1.90
 -13   1   5   22.40    0.90
   8   3   5   51.00    0.90
  -6   0   4   24.10    0.50
  -8   3   4    2.90    2.80
 -14   6   4   12.90    4.10
 -12   1   5   54.70    0.50
   9   3   5   85.20    0.40
  -2   0   4   24.20    0.40
  -7   3   4   30.80    0.40
 -13   6   4    3.20    3.20
 -11   1   5   48.50    0.90
  10   3   5    8.80    3.10
   0   0   4   59.90    0.30
  -6   3   4   57.10    0.40
 -12   6   4   24.20    1.20
 -10   1   5   33.80    0.80
  11   3   5   60.00    0.50
   2   0   4   95.20    0.30
  -5   3   4   30.50    0.90
 -11   6   4    9.20    2.80
  -9   1   5   71.90    1.90
  12   3   5   13.10    1.90
   4   0   4  157.90    0.30
  -4   3   4    5.50    4.90
 -10   6   4   32.60    0.60
  -8   1   5   81.00    2.30
  13   3   5    6.30    6.20
   6   0   4   34.10    0.50
  -3   3   4   53.80    0.60
  -9   6   4   65.10    0.60
  -7   1   5  110.50    4.00
  14   3   5   33.60    1.10
   8   0   4   51.30    0.60
  -2   3   4   59.80    0.60
  -8   6   4   30.70    0.70
  -6   1   5   24.80    0.70
  15   3   5   39.30    1.40
  10   0   4   90.80    0.50
  -1   3   4   22.00    0.30
  -7   6   4   36.80    0.60
  -5   1   5   70.30    1.20
  16   3   5    0.00    0.10
  12   0   4   65.20    0.60
   0   3   4   65.70    0.40
  -6   6   4   27.20    0.60
  -4   1   5  153.20    1.90
 -17   4   5   12.10    1.80
  14   0   4   14.50    1.50
   1   3   4    8.60    1.00
  -5   6   4    6.10    6.10
  -3   1   5  103.80    1.70
 -16   4   5   28.10    1.30
  16   0   4    7.10    7.10
   2   3   4  105.10    0.80
  -4   6   4   17.90    0.80
  -2   1   5   22.40    0.30
 -15   4   5    0.00    0.10
 -17   1   4   43.80    1.00
   3   3   4   18.70    0.60
  -3   6   4    2.00    2.00
  -1   1   5  185.30    9.80
 -14   4   5   11.00    1.50
 -15   1   4    8.40    2.40
   4   3   4    2.90    2.80
  -2   6   4   32.40    0.70
   0   1   5  109.40    1.30
 -13   4   5   16.30    1.80
 -14   1   4    7.50    4.20
   5   3   4   40.60    0.50
  -1   6   4   43.40    0.30
   1   1   5  155.10    3.30
 -12   4   5    7.50    2.40
 -13   1   4   71.70    0.60
   6   3   4   45.50    0.50
   0   6   4   63.00    0.50
   2   1   5   36.50    0.30
 -11   4   5   36.30    3.00
 -12   1   4   28.10    0.50
   7   3   4   20.10    0.70
   1   6   4   29.70    0.80
   3   1   5   48.30    0.50
 -10   4   5   35.10    4.70
 -11   1   4   53.30    1.30
   8   3   4   64.50    0.50
   2   6   4   49.70    4.10
   4   1   5   66.50    0.90
  -9   4   5   52.20    6.30
 -10   1   4    7.00    2.70
   9   3   4   19.40    0.90
   3   6   4   18.70    1.60
   5   1   5   55.20    0.30
  -8   4   5   13.80    1.10
  -9   1   4   67.80    1.70
  10   3   4   73.50    2.60
   4   6   4   30.60    0.50
   6   1   5   58.90    0.20
  -7   4   5   21.40    0.80
  -8   1   4    6.00    4.00
  11   3   4   39.20    0.60
   5   6   4   54.40    0.30
   7   1   5   95.10    1.50
  -6   4   5   43.50    0.40
  -7   1   4   40.10    0.80
  12   3   4    0.00    0.10
   6   6   4   17.40    0.70
   8   1   5   33.50    1.00
  -5   4   5   28.30    0.50
  -6   1   4   49.80    0.50
  13   3   4   19.60    1.80
   7   6   4   64.60    1.10
   9   1   5   58.90    0.90
  -4   4   5    6.10    3.00
  -5   1   4   57.90    0.50
  14   3   4   18.80    3.20
   8   6   4   32.90    1.10
  10   1   5   53.20    1.00
  -3   4   5   36.30    0.30
  -4   1   4    2.00    1.90
  15   3   4    0.00    0.10
   9   6   4    6.40    6.40
  11   1   5   39.70    1.10
  -2   4   5   70.50    1.00
  -3   1   4   43.10    0.30
  16   3   4   46.30    1.10
  10   6   4   23.00    2.60
  12   1   5    2.80    2.80
  -1   4   5    4.00    4.00
  -2   1   4   65.60    0.40
 -17   4   4    0.00    0.10
  11   6   4    0.00    0.10
  13   1   5   64.90    0.60
   0   4   5   41.70    0.70
  -1   1   4   20.60    0.40
 -16   4   4    0.00    0.10
  12   6   4    0.00    0.10
  14   1   5   35.60    0.80
   1   4   5   19.50    0.30
   0   1   4   47.20    0.60
 -15   4   4   22.60    1.10
 -12   7   4    3.00    3.00
  15   1   5   29.90    1.40
   2   4   5   31.30    0.40
   1   1   4  277.60    5.60
 -14   4   4   36.60    7.30
 -11   7   4    4.80    4.70
  16   1   5   11.40    5.20
   3   4   5   10.20    1.40
   2   1   4  152.90    0.30
 -13   4   4   28.60    3.80
 -10   7   4   28.40    0.70
 -18   2   5    8.50    8.50
   4   4   5   47.70    0.30
   3   1   4   14.70    0.30
 -12   4   4   72.80    8.00
  -9   7   4   10.10    2.30
 -17   2   5    0.00    0.10
   5   4   5   27.90    0.40
   4   1   4   91.10    1.70
 -11   4   4   55.00    6.10
  -8   7   4    8.50    8.40
 -16   2   5    0.00    0.10
   6   4   5   12.10    1.40
   5   1   4   73.20    0.20
 -10   4   4   39.20    4.30
  -7   7   4    0.00    0.10
 -15   2   5   30.70    1.10
   7   4   5    6.80    2.40
   6   1   4   83.10    0.80
  -9   4   4   19.50    1.90
  -6   7   4   50.70    0.50
 -14   2   5   27.50    0.50
   8   4   5    5.20    5.20
   7   1   4   41.60    0.50
  -8   4   4   22.70    1.10
  -5   7   4    9.20    4.30
 -13   2   5   64.50    0.40
   9   4   5    8.30    3.80
   8   1   4   29.10    0.40
  -7   4   4    9.00    1.70
  -4   7   4   15.00    0.80
 -12   2   5   18.00    1.00
  10   4   5    0.00    0.10
   9   1   4   69.70    1.10
  -6   4   4   75.50    0.60
  -3   7   4   30.40    0.50
 -11   2   5   10.00    1.70
  11   4   5    9.30    2.70
  10   1   4   40.10    1.10
  -5   4   4   61.40    1.10
  -2   7   4   19.90    1.10
 -10   2   5   28.00    0.70
  12   4   5   18.00    1.20
  11   1   4   22.00    0.60
  -4   4   4  113.80    0.70
  -1   7   4    0.40    0.30
  -9   2   5   10.50    1.40
  13   4   5   27.60    1.50
  12   1   4   34.80    0.80
  -3   4   4   59.00    0.50
   0   7   4   26.10    1.50
  -8   2   5   15.60    0.70
  14   4   5    0.00    0.10
  13   1   4   47.90    0.60
  -2   4   4   51.80    0.80
   1   7   4    9.70    2.70
  -7   2   5   67.50    3.10
  15   4   5    5.40    5.30
  14   1   4   18.10    2.90
  -1   4   4   27.20    0.30
   2   7   4   58.40    0.80
  -6   2   5   56.80    1.30
 -16   5   5    7.60    5.20
  15   1   4   31.20    1.70
   0   4   4   37.80    0.30
   3   7   4   17.90    3.30
  -5   2   5   63.10    0.40
 -15   5   5   39.70    1.90
  16   1   4    1.80    1.80
   1   4   4    5.90    2.70
   4   7   4   19.30    2.00
  -4   2   5   17.20    1.00
 -14   5   5   14.90    1.90
  17   1   4    8.80    8.80
   2   4   4   77.60    0.60
   5   7   4   10.10    1.60
  -3   2   5   48.30    0.40
 -13   5   5   16.30    2.90
 -18   2   4   15.80    2.20
   3   4   4   54.90    0.40
   6   7   4    0.00    0.10
  -2   2   5   42.10    0.20
 -12   5   5   48.00    0.60
 -17   2   4    2.50    2.40
   4   4   4  109.80    0.30
   7   7   4   13.90    1.30
  -1   2   5   11.20    0.60
 -11   5   5    3.90    3.80
 -16   2   4   63.20    2.60
   5   4   4   50.50    0.60
   8   7   4   36.00    6.10
   0   2   5   41.70    0.20
 -10   5   5   12.40    2.10
 -15   2   4   31.20    1.00
   6   4   4   11.40    1.00
   9   7   4   10.40    1.80
   1   2   5   25.10    0.50
  -9   5   5   57.00    0.50
 -14   2   4   59.20    0.60
   7   4   4   30.40    0.60
  10   7   4   14.80    5.70
   2   2   5  114.70    0.60
  -8   5   5   12.60    2.70
 -13   2   4   20.90    0.50
   8   4   4    3.50    3.40
  -9   8   4   16.20    1.50
   3   2   5   49.30    0.40
  -7   5   5   81.50    1.80
 -12   2   4   15.40    0.90
   9   4   4   34.20    0.90
  -8   8   4   38.00    0.90
   4   2   5    7.30    4.10
  -6   5   5   50.40    0.40
 -11   2   4   36.20    1.00
  10   4   4   53.80    1.30
  -7   8   4   10.40    1.90
   5   2   5   44.10    0.70
  -5   5   5    1.90    1.90
 -10   2   4   44.00    0.30
  11   4   4   40.00    0.70
  -6   8   4   23.30    0.90
   6   2   5    8.20    1.50
  -4   5   5   54.60    0.30
  -9   2   4   24.50    0.60
  12   4   4   38.60    0.70
  -5   8   4   46.40    1.70
   7   2   5    9.70    2.40
  -3   5   5   56.50    0.70
  -8   2   4  133.40    1.40
  13   4   4   15.00    1.60
  -4   8   4   14.20    1.50
   8   2   5   55.40    0.50
  -2   5   5   36.70    0.50
  -7   2   4   42.00    0.50
  14   4   4    3.40    3.40
  -3   8   4   55.50    1.60
   9   2   5   58.60    0.50
  -1   5   5   87.40    0.30
  -6   2   4   38.10    0.30
  15   4   4    3.70    3.60
  -2   8   4   42.60    2.20
  10   2   5    4.00    3.90
   0   5   5   20.20    0.40
  -5   2   4   29.50    0.60
  16   4   4    0.00    0.10
  -1   8   4    2.90    2.90
  11   2   5   25.30    1.60
   1   5   5   64.00    0.70
  -4   2   4   31.90    0.80
 -16   5   4   10.20    4.30
   0   8   4   22.60    2.60
  12   2   5   33.20    0.80
   2   5   5   70.20    1.30
  -3   2   4   13.30    0.40
 -15   5   4    0.00    0.10
   1   8   4    9.00    2.20
  13   2   5   40.10    0.80
   3   5   5    2.40    2.40
  -2   2   4  115.30    0.60
 -14   5   4   31.90    0.90
   2   8   4    9.10    2.90
  14   2   5    2.00    2.00
   4   5   5   67.80    1.00
  -1   2   4   77.20    0.70
 -13   5   4   16.40    1.10
   3   8   4   43.80    5.80
  15   2   5   16.60    1.60
   5   5   5   48.40    0.40
   0   2   4  188.80    1.20
 -12   5   4   13.40    3.40
   4   8   4    6.00    6.00
  16   2   5   21.30    4.10
   6   5   5    0.00    0.10
   1   2   4   18.00    0.20
 -11   5   4   12.00    1.80
   5   8   4   18.90    2.90
 -17   3   5   12.70    1.80
   7   5   5   78.30    1.00
   2   2   4   57.10    0.30
 -10   5   4   36.70    4.70
   6   8   4   16.00    4.60
 -16   3   5   28.00    3.90
   8   5   5    4.20    4.20
   3   2   4   66.30    0.70
  -9   5   4   21.80    1.10
  -5   9   4    8.60    4.00
 -15   3   5    0.00    0.10
   9   5   5   16.80    1.90
   4   2   4    9.90    1.40
  -8   5   4   14.50    1.10
 -17   0   5   66.20    0.70
 -14   3   5   27.20    2.70
  10   5   5   24.90    0.70
   5   2   4   54.40    0.50
  -7   5   4   42.60    0.40
 -15   0   5    0.00    0.10
 -13   3   5   19.10    1.80
  11   5   5    0.00    0.10
   6   2   4  113.00    0.40
  -6   5   4   39.60    0.60
 -13   0   5    4.50    4.50
 -12   3   5   39.30    1.80
  12   5   5   19.20    0.90
   7   2   4   58.70    1.00
  -5   5   4   16.60    3.30
 -11   0   5  107.90    0.50
 -11   3   5   38.80    0.90
  13   5   5   38.90    2.30
   8   2   4   87.20    0.90
  -4   5   4   25.70    1.80
  -9   0   5   49.50    0.60
 -10   3   5   23.80    0.60
  14   5   5    2.70    2.60
   9   2   4   17.00    1.00
  -3   5   4    1.70    1.60
  -7   0   5   56.90    0.50
  -9   3   5    3.40    3.30
 -14   6   5   22.80    1.60
  10   2   4    4.60    4.60
  -2   5   4   58.00    0.50
  -5   0   5    9.10    3.20
  -8   3   5   77.20    0.90
 -13   6   5   16.70    1.10
  11   2   4   12.80    4.60
  -1   5   4   20.40    0.40
  -3   0   5  154.40    0.30
  -7   3   5   23.90    0.80
 -12   6   5   27.90    1.10
 -11   6   5    5.50    5.50
  -9   1   6   81.90    1.50
  11   3   6    0.00    0.10
   8   6   6   43.20    0.80
  11   1   7   13.30    1.80
 -10   6   5   39.10    0.60
  -8   1   6   88.60    3.90
  12   3   6   13.90    2.90
   9   6   6    1.00    1.00
  12   1   7   11.70    2.10
  -9   6   5   29.70    0.60
  -7   1   6  110.70    0.50
  13   3   6   16.30    1.80
  10   6   6   42.80    1.30
  13   1   7   15.20    1.70
  -8   6   5    0.00    0.10
  -6   1   6  112.40    2.40
  14   3   6    0.00    0.10
  11   6   6   12.10    2.00
  14   1   7   37.50    0.60
  -7   6   5   19.50    0.90
  -5   1   6   13.10    0.50
  15   3   6   21.70    2.10
  12   6   6   14.80    2.30
  15   1   7   13.10    2.90
  -6   6   5   50.90    0.50
  -4   1   6   68.60    0.30
  16   3   6   16.50    3.50
 -12   7   6   14.30    1.70
  16   1   7   15.90    3.30
  -5   6   5   17.80    0.70
  -3   1   6  109.30    2.80
 -16   4   6   17.90    2.60
 -11   7   6    2.50    2.40
 -18   2   7    9.40    5.70
  -4   6   5    8.20    2.10
  -2   1   6   73.80    0.50
 -15   4   6   14.70    1.90
 -10   7   6   43.90    0.60
 -17   2   7    0.00    0.10
  -3   6   5    2.70    2.70
  -1   1   6    4.50    3.70
 -14   4   6   10.40    1.90
  -9   7   6   22.10    1.30
 -16   2   7   10.20    3.90
  -2   6   5   36.80    0.40
   0   1   6  137.10    4.40
 -13   4   6   14.80    1.20
  -8   7   6   30.20    1.30
 -15   2   7   52.30    0.40
  -1   6   5   15.80    0.60
   1   1   6  146.10    2.20
 -12   4   6   43.40    0.60
  -7   7   6   39.40    0.60
 -14   2   7   29.90    0.50
   0   6   5   32.50    0.80
   2   1   6   95.60    1.50
 -11   4   6   51.80    6.50
  -6   7   6    7.60    3.80
 -13   2   7   71.60    1.80
   1   6   5   29.80    2.00
   3   1   6   28.70    0.40
 -10   4   6   12.40    2.00
  -5   7   6   14.60    1.40
 -12   2   7   27.10    0.50
   2   6   5   47.50    5.20
   4   1   6    5.60    1.60
  -9   4   6    8.00    2.00
  -4   7   6   54.60    1.00
 -11   2   7   11.20    1.60
   3   6   5    4.80    4.80
   5   1   6   76.30    0.60
  -8   4   6    8.80    1.80
  -3   7   6   10.80    1.60
 -10   2   7    5.10    5.00
   4   6   5   21.30    0.60
   6   1   6   52.50    0.20
  -7   4   6   14.20    0.80
  -2   7   6   65.20    1.40
  -9   2   7   10.30    1.60
   5   6   5    6.90    4.60
   7   1   6   42.00    1.00
  -6   4   6   48.30    0.40
  -1   7   6   29.50    2.10
  -8   2   7   40.90    0.50
   6   6   5   18.50    0.80
   8   1   6   63.60    0.50
  -5   4   6   50.70    0.60
   0   7   6    0.00    0.10
  -7   2   7  142.40    3.30
   7   6   5   15.00    1.30
   9   1   6   55.60    0.50
  -4   4   6   79.40    0.20
   1   7   6   25.60    2.90
  -6   2   7   57.30    1.30
   8   6   5   17.10    1.40
  10   1   6   36.30    0.70
  -3   4   6   27.90    0.40
   2   7   6    2.70    2.70
  -5   2   7   82.10    1.80
   9   6   5    7.70    7.70
  11   1   6   21.40    2.40
  -2   4   6   41.40    0.40
   3   7   6   17.10    1.30
  -4   2   7    5.80    2.40
  10   6   5    9.50    2.60
  12   1   6   16.70    1.10
  -1   4   6   30.50    0.30
   4   7   6   36.10    0.70
  -3   2   7   25.80    0.30
  11   6   5   11.70    1.80
  13   1   6   57.00    0.70
   0   4   6   18.30    0.50
   5   7   6   20.20    0.70
  -2   2   7   26.90    0.50
  12   6   5   14.00    1.40
  14   1   6    7.80    7.80
   1   4   6    6.70    1.40
   6   7   6   28.00    0.60
  -1   2   7   62.50    0.80
 -12   7   5   18.60    2.60
  15   1   6   11.10    5.80
   2   4   6   53.40    1.00
   7   7   6   16.00    1.40
   0   2   7   21.40    0.30
 -11   7   5   48.60    0.60
  16   1   6   15.10    2.40
   3   4   6   67.70    0.50
   8   7   6   11.50    1.70
   1   2   7  177.00    1.10
 -10   7   5   28.70    0.80
 -18   2   6    6.30    2.50
   4   4   6   66.90    1.30
   9   7   6    4.40    4.40
   2   2   7  123.70    1.40
  -9   7   5    0.00    0.10
 -17   2   6   11.40    4.50
   5   4   6   11.90    1.30
  10   7   6    0.00    0.10
   3   2   7  102.70    2.30
  -8   7   5   19.00    1.30
 -16   2   6   50.80    0.90
   6   4   6   38.20    0.40
 -10   8   6    0.00    0.10
   4   2   7    7.00    6.90
  -7   7   5   27.00    0.70
 -15   2   6   20.60    0.70
   7   4   6   44.80    0.40
  -9   8   6   16.60    2.00
   5   2   7   38.80    0.30
  -6   7   5   40.30    1.00
 -14   2   6    6.80    6.80
   8   4   6   26.90    1.00
  -8   8   6   10.00    2.00
   6   2   7    0.00    0.10
  -5   7   5   59.00    0.60
 -13   2   6   10.60    1.50
   9   4   6   18.60    1.10
  -7   8   6    0.00    0.10
   7   2   7   76.70    0.50
  -4   7   5   35.20    0.70
 -12   2   6   17.60    0.70
  10   4   6   70.00    0.90
  -6   8   6   11.80    2.00
   8   2   7   53.30    0.70
  -3   7   5   60.40    0.70
 -11   2   6   22.20    1.40
  11   4   6   47.80    1.40
  -5   8   6   46.20    0.50
   9   2   7   91.20    1.00
  -2   7   5    6.40    3.80
 -10   2   6   48.40    0.50
  12   4   6   30.90    0.70
  -4   8   6    9.10    2.20
  10   2   7    6.60    6.60
  -1   7   5   11.90    1.50
  -9   2   6   44.60    0.80
  13   4   6    7.40    7.40
  -3   8   6   20.90    1.40
  11   2   7   26.10    0.80
   0   7   5   32.90    3.90
  -8   2   6   73.20    2.90
  14   4   6    7.10    5.30
  -2   8   6   21.50    2.50
  12   2   7    1.80    1.80
   1   7   5   27.10    3.60
  -7   2   6   37.70    0.50
  15   4   6   11.70    2.90
  -1   8   6    6.40    6.30
  13   2   7   10.60    3.20
   2   7   5   52.50    0.90
  -6   2   6   44.40    1.70
 -15   5   6    0.00    0.10
   0   8   6   31.10    0.80
  14   2   7    5.40    5.30
   3   7   5   81.00    1.00
  -5   2   6   60.90    0.50
 -14   5   6   55.20    1.20
   1   8   6   15.90    1.30
  15   2   7   34.90    1.70
   4   7   5   20.80    1.00
  -4   2   6   42.30    0.20
 -13   5   6    9.70    7.70
   2   8   6    9.60    9.60
 -17   3   7   19.90    5.60
   5   7   5   21.80    0.90
  -3   2   6   39.80    0.40
 -12   5   6   26.60    0.70
   3   8   6   42.30    2.70
 -16   3   7   16.40    0.90
   6   7   5   21.00    1.50
  -2   2   6   75.30    0.90
 -11   5   6   39.70    1.10
   4   8   6    8.30    2.00
 -15   3   7   35.70    5.30
   7   7   5    8.10    2.40
  -1   2   6   51.20    0.50
 -10   5   6    2.60    2.50
   5   8   6    8.80    5.40
 -14   3   7    8.70    1.60
   8   7   5   30.80    3.90
   0   2   6   38.60    0.60
  -9   5   6   36.80    1.30
   6   8   6   30.50    8.40
 -13   3   7   15.20    1.60
   9   7   5   27.30    5.30
   1   2   6   14.60    1.00
  -8   5   6   37.80    0.80
 -17   0   7   37.00    1.00
 -12   3   7   43.20    3.30
  10   7   5    8.20    2.10
   2   2   6   10.70    1.90
  -7   5   6   19.10    0.70
 -15   0   7    0.00    0.10
 -11   3   7   19.70    1.30
 -10   8   5   31.30    1.30
   3   2   6   35.50    0.40
  -6   5   6   68.60    1.50
 -13   0   7    0.00    0.10
 -10   3   7   11.50    2.60
  -9   8   5   14.00    1.90
   4   2   6   26.80    0.50
  -5   5   6    9.80    1.60
 -11   0   7  127.90    0.60
  -9   3   7   71.30    0.70
  -8   8   5    7.40    4.60
   5   2   6   50.50    0.50
  -4   5   6   51.10    0.90
  -9   0   7   92.40    0.60
  -8   3   7   53.50    0.70
  -7   8   5   12.90    2.60
   6   2   6  115.80    0.80
  -3   5   6   78.30    0.90
  -7   0   7   40.60    0.70
  -7   3   7   39.20    0.40
  -6   8   5   14.30    1.60
   7   2   6   21.00    0.50
  -2   5   6   12.70    1.00
  -3   0   7  170.70    0.30
  -6   3   7   27.30    0.80
  -5   8   5   12.20    3.00
   8   2   6   73.10    2.90
  -1   5   6   55.40    0.50
  -1   0   7   94.50    0.40
  -5   3   7   34.30    0.40
  -4   8   5    7.10    3.50
   9   2   6   10.20    2.40
   0   5   6   63.80    0.40
   1   0   7   10.90    1.90
  -4   3   7   58.00    0.30
  -3   8   5    0.00    0.10
  10   2   6   20.00    2.00
   1   5   6    3.10    3.00
   3   0   7  114.30    0.40
  -3   3   7    3.50    3.40
  -2   8   5   23.30    3.10
  11   2   6    2.60    2.50
   2   5   6   64.40    2.20
   5   0   7  121.90    0.50
  -2   3   7   29.70    0.40
  -1   8   5    8.10    1.90
  12   2   6   51.00    0.70
   3   5   6    8.40    2.20
   7   0   7   54.50    0.80
  -1   3   7   55.50    0.30
   0   8   5    4.60    4.50
  13   2   6   17.30    1.70
   4   5   6    0.00    0.10
   9   0   7    2.90    2.80
   0   3   7   37.10    0.50
   1   8   5    8.40    2.60
  14   2   6   55.30    0.70
   5   5   6   37.00    0.70
  11   0   7   58.00    0.90
   1   3   7   54.20    0.40
   2   8   5    0.00    0.10
  15   2   6   11.10    2.20
   6   5   6   20.40    0.90
  13   0   7   43.30    1.40
   2   3   7   59.80    0.20
   3   8   5   13.60    1.90
  16   2   6   10.10    2.50
   7   5   6   35.60    0.40
  15   0   7   12.80    4.70
   3   3   7   64.40    0.50
   4   8   5   26.20    4.30
 -18   3   6   27.00    1.50
   8   5   6   56.50    0.70
 -18   1   7   17.80    2.00
   4   3   7   34.20    0.40
   5   8   5    0.80    0.80
 -17   3   6    4.30    4.20
   9   5   6    0.00    0.10
 -17   1   7   15.50    1.40
   5   3   7   10.20    1.40
   6   8   5   18.10    3.80
 -16   3   6   35.70    5.80
  10   5   6    3.10    3.10
 -16   1   7   40.20    1.40
   6   3   7   49.00    0.50
 -18   0   6   15.10    1.70
 -15   3   6   12.70    1.70
  11   5   6   14.90    1.80
 -15   1   7   11.80    1.70
   7   3   7    9.10    1.50
 -16   0   6   36.80    1.00
 -14   3   6    2.40    2.30
  12   5   6   20.90    1.40
 -14   1   7    9.50    2.40
   8   3   7   24.10    1.20
 -14   0   6   22.40    1.10
 -13   3   6   26.60    2.10
  13   5   6   32.00    2.10
 -13   1   7   32.70    0.60
   9   3   7   21.80    1.80
 -12   0   6   61.00    0.70
 -12   3   6   29.20    2.30
  14   5   6   16.80    1.60
 -12   1   7   34.10    0.60
  10   3   7   36.70    0.70
 -10   0   6   39.00    0.70
 -11   3   6   16.90    1.20
 -14   6   6   10.30    3.40
 -11   1   7   27.70    2.00
  11   3   7   29.30    0.90
  -8   0   6   70.90    0.50
 -10   3   6   86.30    3.80
 -13   6   6    1.70    1.70
 -10   1   7   17.80    1.30
  12   3   7   14.80    1.80
  -6   0   6   12.50    2.50
  -9   3   6    9.60    0.80
 -12   6   6    4.80    4.70
  -9   1   7   35.30    0.60
  13   3   7   17.60    1.60
  -2   0   6   18.40    0.70
  -8   3   6   78.60    1.60
 -11   6   6   13.90    1.60
  -8   1   7   55.70    0.60
  14   3   7   36.90    1.40
   0   0   6   11.20    1.40
  -7   3   6   50.00    0.70
 -10   6   6   14.90    1.30
  -7   1   7    7.00    1.60
  15   3   7    6.10    6.10
   2   0   6  132.00    0.40
  -6   3   6   19.40    0.60
  -9   6   6   50.80    0.80
  -6   1   7   49.90    0.60
 -16   4   7   20.50   10.10
   4   0   6  102.40    0.50
  -5   3   6   36.50    0.40
  -8   6   6   11.40    1.70
  -5   1   7   55.30    0.60
 -15   4   7    0.00    0.10
   6   0   6   18.60    1.60
  -4   3   6   72.70    0.70
  -7   6   6   32.00    0.70
  -4   1   7   69.70    1.40
 -14   4   7    7.80    3.20
   8   0   6   19.10    0.60
  -3   3   6   14.00    0.50
  -6   6   6    3.00    3.00
  -3   1   7   16.00    0.50
 -13   4   7   14.30    1.20
  10   0   6  100.60    3.50
  -2   3   6   97.20    0.90
  -5   6   6   34.60    0.50
  -2   1   7   49.40    0.90
 -12   4   7   13.30    0.90
  12   0   6   62.40    1.40
  -1   3   6    2.60    2.50
  -4   6   6   14.30    1.40
  -1   1   7   19.60    0.50
 -11   4   7   73.50    0.50
  14   0   6   23.70    1.80
   0   3   6   41.00    0.30
  -3   6   6   12.90    1.00
   0   1   7  100.20    0.90
 -10   4   7   55.40    1.00
  16   0   6   14.00    4.00
   1   3   6  106.00    1.90
  -2   6   6   33.70    0.40
   1   1   7    3.30    3.30
  -9   4   7   61.20    1.80
 -18   1   6   14.80    2.20
   2   3   6   16.80    0.30
  -1   6   6   64.10    0.60
   2   1   7   73.20    0.20
  -8   4   7   17.60    0.70
 -17   1   6   32.50    1.20
   3   3   6   23.70    0.40
   0   6   6   24.90    0.40
   3   1   7   12.90    2.30
  -7   4   7   33.70    0.50
 -16   1   6   21.30    1.00
   4   3   6  102.50    0.60
   1   6   6    6.70    2.50
   4   1   7   46.10    0.40
  -6   4   7    9.50    1.80
 -15   1   6   15.50    0.90
   5   3   6   63.70    1.20
   2   6   6   32.40    4.70
   5   1   7    7.50    1.00
  -5   4   7   46.20    0.60
 -14   1   6   46.90    0.60
   6   3   6   60.70    0.70
   3   6   6   36.70    0.40
   6   1   7   86.90    2.80
  -4   4   7   63.90    0.80
 -13   1   6   57.50    0.50
   7   3   6   11.80    1.20
   4   6   6   25.90    0.50
   7   1   7    3.50    3.40
  -3   4   7  133.10    0.70
 -12   1   6   65.00    0.70
   8   3   6   22.90    1.00
   5   6   6   28.30    0.70
   8   1   7   19.40    0.70
  -2   4   7   53.00    0.50
 -11   1   6   62.40    0.80
   9   3   6   63.20    0.80
   6   6   6   36.00    0.80
   9   1   7   22.90    0.80
  -1   4   7   61.50    0.90
 -10   1   6   13.70    1.10
  10   3   6   15.70    1.50
   7   6   6   63.70    0.60
  10   1   7   45.80    0.60
   0   4   7   23.60    0.50
   1   4   7   47.60    0.60
   6   7   7    2.30    2.30
   2   2   8  171.70    4.90
  -3   5   8   54.10    0.30
   7   0   9   31.10    1.00
   2   4   7    1.10    1.00
   7   7   7   13.40    1.60
   3   2   8   24.30    0.70
  -2   5   8    5.00    2.80
   9   0   9   30.50    1.40
   3   4   7   65.90    0.70
   8   7   7    3.30    3.30
   4   2   8   61.60    1.20
  -1   5   8   41.90    0.50
  11   0   9   69.60    1.10
   4   4   7   80.90    0.70
   9   7   7   12.70    2.60
   5   2   8   11.40    0.80
   0   5   8   72.10    0.90
  13   0   9    9.40    9.30
   5   4   7   72.50    0.80
  -9   8   7   11.20    3.10
   6   2   8   21.50    1.00
   1   5   8    3.60    3.50
  15   0   9    0.00    0.10
   6   4   7   18.70    0.50
  -8   8   7   17.20    1.20
   7   2   8    3.60    3.50
   2   5   8   54.90    8.20
 -18   1   9    0.00    0.10
   7   4   7   50.90    0.40
  -7   8   7   25.60    1.00
   8   2   8   14.70    3.50
   3   5   8    1.10    1.10
 -17   1   9   16.20    3.00
   8   4   7   21.60    1.20
  -6   8   7    9.70    3.10
   9   2   8   13.70    3.10
   4   5   8    3.70    3.60
 -16   1   9   43.70    2.10
   9   4   7   16.20    1.30
  -5   8   7   21.50    1.80
  10   2   8   62.10    0.60
   5   5   8   24.40    1.50
 -15   1   9   34.30    0.70
  10   4   7   31.60    0.70
  -4   8   7   42.10    1.30
  11   2   8   26.00    1.00
   6   5   8   39.60    0.50
 -14   1   9    2.90    2.90
  11   4   7   45.60    1.30
  -3   8   7   12.40    1.30
  12   2   8    4.20    4.20
   7   5   8   33.70    0.70
 -13   1   9   28.40    2.00
  12   4   7   46.00    1.60
  -2   8   7   47.40    6.40
  13   2   8    3.60    3.50
   8   5   8   77.30    3.10
 -12   1   9   40.10    0.60
  13   4   7   37.40    1.10
  -1   8   7   22.90    2.80
  14   2   8   19.30    1.10
   9   5   8    9.10    3.90
 -11   1   9   56.70    0.50
  14   4   7    0.00    0.10
   0   8   7    8.90    3.30
  15   2   8    9.10    3.20
  10   5   8   32.30    1.00
 -10   1   9   35.90    0.60
  15   4   7   20.50    2.00
   1   8   7   22.10    1.40
 -16   3   8   10.50    4.60
  11   5   8   14.30    1.60
  -9   1   9   72.20    1.90
 -15   5   7   13.90    3.70
   2   8   7   16.60    1.50
 -15   3   8   29.80    4.60
  12   5   8    4.90    4.90
  -8   1   9   80.30    0.70
 -14   5   7    6.30    3.10
   3   8   7    3.20    3.20
 -14   3   8   16.40    2.00
  13   5   8   26.80    1.20
  -7   1   9   63.80    0.70
 -13   5   7   32.40    0.70
   4   8   7   51.70    3.60
 -13   3   8   19.60    1.90
 -13   6   8   30.90    4.70
  -6   1   9   31.60    0.80
 -12   5   7    9.20    3.90
   5   8   7   14.00    1.20
 -12   3   8   22.60    2.30
 -12   6   8   26.10    2.20
  -5   1   9   99.00    3.00
 -11   5   7   54.60    0.50
   6   8   7   32.20    6.90
 -11   3   8   26.00    3.50
 -11   6   8   36.60    2.10
  -4   1   9   59.80    0.50
 -10   5   7    4.60    4.60
 -18   0   8   28.00    1.00
 -10   3   8   89.10    0.30
 -10   6   8   10.30    2.00
  -3   1   9  111.20    4.20
  -9   5   7   17.10    1.80
 -16   0   8   76.60    0.80
  -9   3   8   32.30    0.80
  -9   6   8    6.40    4.70
  -2   1   9   88.20    0.80
  -8   5   7   49.30    0.40
 -14   0   8   46.10    0.90
  -8   3   8   29.80    0.50
  -8   6   8   12.10    2.80
  -1   1   9   60.40    0.50
  -7   5   7   27.70    0.60
 -12   0   8   21.00    0.90
  -7   3   8   83.00    2.20
  -7   6   8    4.40    4.40
   0   1   9   57.70    0.90
  -6   5   7    9.40    2.50
 -10   0   8   84.10    0.70
  -6   3   8    0.00    0.10
  -6   6   8   48.40    0.50
   1   1   9   67.70    0.90
  -5   5   7   85.60    2.20
  -8   0   8  125.40    0.50
  -5   3   8   29.50    0.40
  -5   6   8   67.10    0.60
   2   1   9   65.60    0.70
  -4   5   7   17.10    1.00
  -4   0   8   46.70    0.40
  -4   3   8   59.10    0.80
  -4   6   8   32.40    0.50
   3   1   9   91.20    1.10
  -3   5   7   28.00    0.40
  -2   0   8  107.10    0.40
  -3   3   8   35.20    0.30
  -3   6   8   28.20    0.50
   4   1   9   27.10    1.20
  -2   5   7    4.70    4.60
   0   0   8   92.60    0.40
  -2   3   8   88.40    0.60
  -2   6   8   23.30    0.50
   5   1   9   64.00    0.30
  -1   5   7   76.70    1.20
   2   0   8    9.90    2.70
  -1   3   8    8.30    1.60
  -1   6   8   20.50    0.80
   6   1   9   81.20    2.00
   0   5   7   12.20    1.50
   4   0   8   17.20    1.00
   0   3   8   10.80    1.00
   0   6   8   19.00    2.30
   7   1   9   49.40    1.30
   1   5   7    5.10    5.00
   6   0   8   63.20    0.80
   1   3   8   73.70    0.50
   1   6   8   29.00    4.20
   8   1   9   12.60    5.50
   2   5   7   22.20    1.50
   8   0   8   14.10    3.00
   2   3   8   51.30    0.50
   2   6   8   18.40    3.00
   9   1   9   70.70    1.30
   3   5   7   34.10    0.80
  10   0   8   29.10    1.10
   3   3   8    1.80    1.70
   3   6   8   63.40    0.80
  10   1   9   32.10    1.00
   4   5   7   40.20    0.40
  12   0   8    5.50    5.40
   4   3   8   74.10    2.20
   4   6   8   26.80    1.10
  11   1   9   40.90    1.90
   5   5   7    4.80    4.80
  14   0   8   55.40    1.20
   5   3   8   57.20    1.10
   5   6   8    4.80    4.70
  12   1   9    4.20    4.10
   6   5   7   30.60    0.70
 -18   1   8    0.00    0.10
   6   3   8   76.00    0.80
   6   6   8    3.40    3.30
  13   1   9   22.20    1.60
   7   5   7   52.70    0.50
 -17   1   8   29.00    0.80
   7   3   8   67.90    2.50
   7   6   8    4.70    4.60
  14   1   9   23.90    1.50
   8   5   7   18.40    1.00
 -16   1   8   15.00    2.40
   8   3   8    6.10    3.80
   8   6   8    8.90    2.20
  15   1   9   31.50    1.20
   9   5   7    9.50    4.50
 -15   1   8   25.70    0.90
   9   3   8   20.30    0.90
   9   6   8   35.60    1.20
 -18   2   9   15.60    2.90
  10   5   7   11.10    2.60
 -14   1   8   35.60    0.70
  10   3   8   27.70    0.80
  10   6   8    3.80    3.80
 -17   2   9   18.90    1.90
  11   5   7   10.10    2.40
 -13   1   8   37.10    0.90
  11   3   8   14.20    4.70
  11   6   8    6.10    6.10
 -16   2   9    9.20    1.90
  12   5   7    3.70    3.60
 -12   1   8   34.60    0.60
  12   3   8   62.00    0.70
  12   6   8   14.30    3.20
 -15   2   9   20.50    2.80
  13   5   7   30.80    3.10
 -11   1   8   23.10    0.70
  13   3   8    3.70    3.60
 -11   7   8    5.40    5.40
 -14   2   9   16.10    2.30
  14   5   7    0.00    0.10
 -10   1   8    4.10    4.00
  14   3   8   11.70    4.50
 -10   7   8   42.50    2.20
 -13   2   9   27.00    5.00
 -14   6   7   30.90    1.20
  -9   1   8   49.80    1.10
  15   3   8   30.90    1.20
  -9   7   8   18.60    2.50
 -12   2   9   20.40    2.60
 -13   6   7   11.20    3.70
  -8   1   8   64.90    4.30
 -16   4   8   44.20    1.20
  -8   7   8    5.20    5.20
 -11   2   9   59.10    4.20
 -12   6   7   20.90    1.10
  -7   1   8   56.60    0.70
 -15   4   8   19.00    2.20
  -7   7   8   17.90    1.60
 -10   2   9   10.50    2.30
 -11   6   7    7.50    7.40
  -6   1   8   81.10    0.60
 -14   4   8   23.80    4.70
  -6   7   8    5.40    5.40
  -9   2   9   30.60    0.80
 -10   6   7   15.60    2.40
  -5   1   8   52.10    0.40
 -13   4   8   12.50    3.10
  -5   7   8   15.30    1.30
  -8   2   9    6.20    3.10
  -9   6   7   38.30    0.50
  -4   1   8   26.90    0.60
 -12   4   8   14.80    1.10
  -4   7   8   46.40    0.50
  -7   2   9   25.00    1.40
  -8   6   7   14.70    1.40
  -3   1   8   91.00    5.60
 -11   4   8   18.80    0.70
  -3   7   8   24.00    1.30
  -6   2   9   51.60    1.30
  -7   6   7   34.80    1.10
  -2   1   8   87.90    1.40
 -10   4   8   38.70    0.80
  -2   7   8   51.40    2.60
  -5   2   9   28.50    0.40
  -6   6   7   58.20    0.40
  -1   1   8   11.50    1.20
  -9   4   8   55.00    0.90
  -1   7   8    9.70    1.40
  -4   2   9   18.10    0.40
  -5   6   7   43.10    0.50
   0   1   8   63.10    1.40
  -8   4   8   57.60    0.90
   0   7   8    5.50    1.50
  -3   2   9   60.70    1.10
  -4   6   7    9.40    1.90
   1   1   8   56.70    0.70
  -7   4   8   60.20    0.40
   1   7   8   17.80    1.00
  -2   2   9   15.80    3.10
  -3   6   7   57.10    0.60
   2   1   8   95.70    1.20
  -6   4   8    6.30    6.20
   2   7   8   13.70    1.60
  -1   2   9   36.50    0.40
  -2   6   7   19.40    0.50
   3   1   8    8.70    1.80
  -5   4   8   31.10    0.40
   3   7   8   35.80    0.80
   0   2   9   36.70    0.60
  -1   6   7   33.60    1.20
   4   1   8   63.00    1.10
  -4   4   8   14.40    0.60
   4   7   8   60.90    1.00
   1   2   9  112.20    1.10
   0   6   7   47.70    2.90
   5   1   8   44.40    1.50
  -3   4   8    1.70    1.70
   5   7   8   13.90    1.60
   2   2   9   24.60    0.50
   1   6   7   41.10    5.70
   6   1   8   76.60    1.80
  -2   4   8   69.30    1.00
   6   7   8   37.20    1.50
   3   2   9   16.90    0.70
   2   6   7   41.50    7.50
   7   1   8   26.60    1.40
  -1   4   8   71.20    0.90
   7   7   8    8.50    3.00
   4   2   9   30.00    1.00
   3   6   7   39.50    0.50
   8   1   8   78.50    0.80
   0   4   8   84.90    0.80
   8   7   8    0.00    0.10
   5   2   9    7.00    2.20
   4   6   7    0.00    0.10
   9   1   8   53.20    1.00
   1   4   8   26.60    0.50
   9   7   8   32.10    1.50
   6   2   9    6.90    2.60
   5   6   7   41.60    0.70
  10   1   8   45.50    1.60
   2   4   8   14.80    1.20
  -9   8   8   31.30    1.40
   7   2   9   56.90    7.80
   6   6   7    5.40    2.40
  11   1   8   25.50    1.00
   3   4   8   31.00    1.00
  -8   8   8   11.20    2.30
   8   2   9   31.20   12.10
   7   6   7   21.30    1.40
  12   1   8   30.40    1.00
   4   4   8    9.70    1.90
  -7   8   8   27.10    1.00
   9   2   9   51.20    1.00
   8   6   7   51.40    1.20
  13   1   8   33.40    1.00
   5   4   8   69.50    1.30
  -6   8   8   18.60    1.10
  10   2   9    0.00    0.10
   9   6   7   35.80    0.70
  14   1   8   41.30    1.10
   6   4   8   55.90    0.40
  -5   8   8    3.30    3.20
  11   2   9   11.30    4.70
  10   6   7   16.90    1.50
  15   1   8   10.70    4.20
   7   4   8   37.50    0.50
  -4   8   8   16.00    0.90
  12   2   9    7.10    7.10
  11   6   7   23.80    1.90
 -18   2   8   29.40    1.30
   8   4   8   23.10    2.00
  -3   8   8   18.60    2.30
  13   2   9    9.10    9.00
  12   6   7   13.10    3.10
 -17   2   8    0.00    0.10
   9   4   8   20.40    1.00
  -2   8   8   19.80    2.70
  14   2   9    4.70    4.60
 -12   7   7    4.70    4.70
 -16   2   8    5.20    2.80
  10   4   8    3.20    3.20
  -1   8   8   26.00    0.80
 -17   3   9   38.00    1.40
 -11   7   7    8.50    2.90
 -15   2   8   13.60    1.70
  11   4   8    0.00    0.10
   0   8   8    7.00    6.90
 -16   3   9   15.40    2.60
 -10   7   7    8.00    4.90
 -14   2   8   37.70    6.50
  12   4   8    6.80    6.70
   1   8   8   19.60    1.20
 -15   3   9   49.90    8.00
  -9   7   7   32.30    0.70
 -13   2   8   21.70    1.80
  13   4   8   14.30    1.60
   2   8   8    3.70    3.70
 -14   3   9   19.50    1.30
  -8   7   7    7.70    2.80
 -12   2   8   88.30    3.30
  14   4   8   12.60    3.20
   3   8   8   12.30    2.70
 -13   3   9   11.60    1.40
  -7   7   7   26.10    0.70
 -11   2   8    7.60    2.10
  15   4   8   16.10    2.60
   4   8   8   10.40    2.00
 -12   3   9   44.90    5.80
  -6   7   7    3.50    3.40
 -10   2   8   25.90    0.50
 -15   5   8    7.90    1.70
   5   8   8    0.00    0.10
 -11   3   9   28.40    2.90
  -5   7   7   28.10    0.70
  -9   2   8   10.20    1.80
 -14   5   8   30.80    3.80
   6   8   8    0.00    0.10
 -10   3   9   19.80    0.90
  -4   7   7    6.00    4.40
  -8   2   8   13.10    1.30
 -13   5   8    0.00    0.10
 -17   0   9   13.50    2.80
  -9   3   9   83.20    0.80
  -3   7   7   18.40    1.30
  -7   2   8    9.20    1.30
 -12   5   8    0.00    0.10
 -15   0   9   44.10    0.90
  -8   3   9   39.20    0.60
  -2   7   7   11.20    1.10
  -6   2   8   84.00    4.70
 -11   5   8   20.10    0.90
 -13   0   9   20.20    1.10
  -7   3   9   75.70    2.50
  -1   7   7   19.40    2.80
  -5   2   8   25.90    0.70
 -10   5   8    9.80    1.90
 -11   0   9   14.50    2.00
  -6   3   9   36.20    0.40
   0   7   7    2.30    2.30
  -4   2   8  138.40    2.10
  -9   5   8   30.30    0.50
  -9   0   9   26.70    1.20
  -5   3   9   46.20    0.50
   1   7   7    4.10    2.10
  -3   2   8   15.70    0.40
  -8   5   8   41.60    0.60
  -3   0   9  127.60    0.40
  -4   3   9   72.90    1.40
   2   7   7    0.00    0.10
  -2   2   8    1.30    1.30
  -7   5   8   41.70    0.70
  -1   0   9    0.00    0.10
  -3   3   9   84.00    1.10
   3   7   7   35.30    0.60
  -1   2   8   40.80    0.30
  -6   5   8   52.50    0.40
   1   0   9   68.70    0.50
  -2   3   9   11.80    0.90
   4   7   7   11.80    2.10
   0   2   8   52.30    0.60
  -5   5   8   32.20    0.40
   3   0   9   51.20    0.60
  -1   3   9  121.60    1.10
   5   7   7    0.00    0.10
   1   2   8   55.70    1.60
  -4   5   8   14.30    0.80
   5   0   9  100.00    0.60
   0   3   9    7.20    1.60
   1   3   9   38.70    0.50
   4   6   9   18.60    1.20
  12   1  10    5.60    5.50
   6   4  10   71.40    3.00
   2   8  10   32.50    1.30
   2   3   9   21.30    0.40
   5   6   9    4.20    4.20
  13   1  10    6.70    6.60
   7   4  10   28.70    2.00
   3   8  10    3.40    3.30
   3   3   9   26.30    0.30
   6   6   9    9.90    2.10
  14   1  10   17.30    2.30
   8   4  10   49.00    9.00
   4   8  10    7.90    7.80
   4   3   9   79.50    2.40
   7   6   9   20.60    0.80
 -18   2  10    0.00    0.10
   9   4  10    8.90    1.10
   5   8  10   13.50    2.60
   5   3   9   74.60    0.80
   8   6   9   20.30    2.30
 -17   2  10    8.80    5.90
  10   4  10   16.70    1.90
 -17   0  11   11.80    3.50
   6   3   9   23.70    0.70
   9   6   9   25.50    3.00
 -16   2  10   15.20    1.20
  11   4  10    3.60    3.60
 -15   0  11   90.20    0.70
   7   3   9   48.60    4.30
  10   6   9    9.90    5.10
 -15   2  10    0.00    0.10
  12   4  10   29.60    1.40
 -13   0  11   84.80    0.80
   8   3   9   12.00    3.30
  11   6   9   15.70    3.60
 -14   2  10   19.00    5.60
  13   4  10   14.10    2.90
 -11   0  11    0.00    0.10
   9   3   9   11.90    2.30
 -12   7   9    8.60    6.30
 -13   2  10   29.20    5.80
 -15   5  10   23.90    1.30
  -9   0  11   46.30    0.90
  10   3   9   33.90    2.90
 -11   7   9    9.20    2.20
 -12   2  10   61.80   11.50
 -14   5  10    0.00    0.10
  -5   0  11   68.10    0.50
  11   3   9   41.00    1.50
 -10   7   9   27.30    2.10
 -11   2  10   14.20    2.40
 -13   5  10   11.70    2.90
  -3   0  11   29.50    0.70
  12   3   9   14.90    2.00
  -9   7   9   41.80    1.00
 -10   2  10   15.70    2.40
 -12   5  10   25.80    4.30
  -1   0  11  129.70    0.50
  13   3   9   45.60    1.50
  -8   7   9   20.10    1.20
  -9   2  10   67.40    0.70
 -11   5  10    5.20    2.90
   1   0  11  170.60    0.50
  14   3   9   12.20    4.30
  -7   7   9   50.30    0.80
  -8   2  10   33.80    0.80
 -10   5  10   55.90    7.10
   3   0  11   17.30    1.00
 -16   4   9    0.00    0.10
  -6   7   9   14.20    1.40
  -7   2  10    8.20    5.10
  -9   5  10    4.40    4.30
   5   0  11    4.90    3.00
 -15   4   9   24.20    1.00
  -5   7   9    0.00    0.10
  -6   2  10   99.70    0.40
  -8   5  10   18.50    1.10
   7   0  11   95.60    0.70
 -14   4   9   28.70    4.20
  -4   7   9   32.90    1.20
  -5   2  10   58.20    1.40
  -7   5  10   15.40    1.50
   9   0  11   78.10    0.90
 -13   4   9   18.30    2.80
  -3   7   9   20.80    1.20
  -4   2  10  107.40    1.90
  -6   5  10   17.70    0.80
  11   0  11   11.40    5.80
 -12   4   9    0.00    0.10
  -2   7   9   29.50    2.90
  -3   2  10    7.00    3.30
  -5   5  10    6.90    2.70
  13   0  11   18.30    3.10
 -11   4   9   33.20    2.90
  -1   7   9   50.60    6.00
  -2   2  10   47.60    0.30
  -4   5  10   52.20    0.30
 -18   1  11   12.90    3.50
 -10   4   9   35.10    1.60
   0   7   9   19.20    2.30
  -1   2  10    2.70    2.60
  -3   5  10   15.20    0.90
 -17   1  11   17.00    1.90
  -9   4   9   26.50    0.80
   1   7   9   28.10    0.70
   0   2  10   29.80    0.50
  -2   5  10   59.50    0.70
 -16   1  11   25.90    1.40
  -8   4   9   23.30    0.60
   2   7   9   28.60    0.70
   1   2  10   27.70    0.60
  -1   5  10   16.80    0.70
 -15   1  11   18.50    1.20
  -7   4   9   52.70    0.40
   3   7   9    0.00    0.10
   2   2  10  138.80    2.00
   0   5  10   17.40    0.60
 -14   1  11   14.30    2.50
  -6   4   9   68.20    2.30
   4   7   9   48.20    0.90
   3   2  10   52.70    0.80
   1   5  10   30.50    3.90
 -13   1  11    3.30    3.20
  -5   4   9   29.40    0.60
   5   7   9   34.40    0.70
   4   2  10   76.40    2.30
   2   5  10   17.40    2.80
 -12   1  11   39.90    0.60
  -4   4   9   64.30    0.80
   6   7   9   28.10    0.80
   5   2  10   39.30    0.80
   3   5  10   14.90    1.20
 -11   1  11   15.90    1.30
  -3   4   9   43.40    0.50
   7   7   9   44.80    0.60
   6   2  10   21.10    0.90
   4   5  10   53.20    0.40
 -10   1  11   48.20    0.90
  -2   4   9    8.50    1.70
   8   7   9   11.70    1.60
   7   2  10   13.30    3.10
   5   5  10   11.60    1.60
  -9   1  11   10.00    4.20
  -1   4   9   17.00    1.40
   9   7   9    0.00    0.10
   8   2  10   58.40   16.10
   6   5  10    0.00    0.10
  -8   1  11   52.60    0.80
   0   4   9   41.70    0.40
  -8   8   9    5.40    5.30
   9   2  10   54.10    0.70
   7   5  10    8.20    5.00
  -7   1  11   16.00    2.30
   1   4   9    0.00    0.10
  -7   8   9    9.20    4.70
  10   2  10   76.70    4.10
   8   5  10   26.30    6.00
  -6   1  11   22.90    0.70
   2   4   9    4.30    3.20
  -6   8   9   15.60    1.60
  11   2  10   17.30    2.00
   9   5  10   19.40    3.80
  -5   1  11   53.40    0.50
   3   4   9   86.10    2.00
  -5   8   9    0.60    0.60
  12   2  10   27.70    6.00
  10   5  10   10.00    5.40
  -4   1  11   25.20    0.60
   4   4   9   23.40    0.70
  -4   8   9   13.90    1.60
  13   2  10    7.70    7.60
  11   5  10   10.90    3.00
  -3   1  11    0.00    0.10
   5   4   9   36.00    0.80
  -3   8   9    8.70    4.30
  14   2  10    2.40    2.40
  12   5  10    8.40    6.60
  -2   1  11   76.40    0.50
   6   4   9   39.10    0.70
  -2   8   9   24.80    3.20
 -17   3  10   14.70    2.80
 -13   6  10   44.80    1.10
  -1   1  11    2.20    2.10
   7   4   9    1.70    1.70
  -1   8   9   12.30    2.50
 -16   3  10   31.60    2.10
 -12   6  10   16.90    4.50
   0   1  11   21.30    0.70
   8   4   9   20.80    3.00
   0   8   9   21.00    1.10
 -15   3  10   22.70    0.70
 -11   6  10   15.80    3.10
   1   1  11   47.70    1.80
   9   4   9    0.00    0.10
   1   8   9   15.70    2.30
 -14   3  10   38.60    3.70
 -10   6  10    8.80    8.70
   2   1  11   88.90    2.40
  10   4   9   12.30    2.00
   2   8   9    2.70    2.60
 -13   3  10    7.70    1.00
  -9   6  10    9.60    1.90
   3   1  11   73.30    1.50
  11   4   9   32.40    0.80
   3   8   9    0.00    0.10
 -12   3  10   38.70    5.30
  -8   6  10   15.80    1.20
   4   1  11    9.20    1.40
  12   4   9   20.20    2.50
   4   8   9   37.90    1.10
 -11   3  10   30.10    5.80
  -7   6  10   11.90    1.70
   5   1  11   22.20    0.50
  13   4   9   32.70    1.00
   5   8   9    2.00    1.90
 -10   3  10    6.40    6.40
  -6   6  10   41.70    0.60
   6   1  11   41.80    5.30
  14   4   9   11.10    3.40
 -18   0  10   20.80    1.60
  -9   3  10    8.10    1.70
  -5   6  10   67.20    0.50
   7   1  11   39.40    1.30
 -15   5   9   11.30    2.60
 -16   0  10   58.90    0.90
  -8   3  10   35.50    0.90
  -4   6  10   24.20    0.70
   8   1  11   18.90    4.20
 -14   5   9    7.10    1.70
 -14   0  10   17.30    1.10
  -7   3  10   20.20    0.80
  -3   6  10    6.80    3.80
   9   1  11   56.40    1.80
 -13   5   9   37.90    6.70
 -12   0  10   37.60    0.90
  -6   3  10   66.30    1.40
  -2   6  10   17.60    0.60
  10   1  11   29.20    1.90
 -12   5   9    0.00    0.10
 -10   0  10   91.20    0.60
  -5   3  10   19.60    0.40
  -1   6  10   15.10    1.60
  11   1  11   32.50    0.90
 -11   5   9   52.30    5.50
  -8   0  10  116.80    0.70
  -4   3  10    1.70    1.70
   0   6  10   23.90    3.30
  12   1  11   14.30    2.70
 -10   5   9   43.70    1.70
  -4   0  10   38.80    0.50
  -3   3  10   86.90    0.80
   1   6  10   41.60    6.80
  13   1  11   20.90    1.50
  -9   5   9    7.90    2.50
  -2   0  10  157.40    0.40
  -2   3  10    5.10    2.90
   2   6  10   46.80    0.70
  14   1  11    8.30    8.20
  -8   5   9   45.10    0.50
   0   0  10   94.30    0.50
  -1   3  10    3.70    3.70
   3   6  10   66.10    0.50
 -18   2  11   10.80    5.40
  -7   5   9   62.20    0.70
   2   0  10   27.00    0.70
   0   3  10   53.80    0.70
   4   6  10   42.00    0.60
 -17   2  11   35.70    1.30
  -6   5   9   21.20    0.70
   4   0  10   60.30    0.60
   1   3  10   39.80    0.40
   5   6  10    2.70    2.60
 -16   2  11    6.30    6.20
  -5   5   9   79.70    1.50
   6   0  10   95.70    0.70
   2   3  10   57.20    1.60
   6   6  10   31.40    0.60
 -15   2  11    0.00    0.10
  -4   5   9    0.20    0.10
   8   0  10   27.60    1.20
   3   3  10   33.30    0.70
   7   6  10   11.80    2.30
 -14   2  11   12.20    2.40
  -3   5   9   63.10    0.60
  10   0  10   21.10    2.50
   4   3  10   27.10    1.60
   8   6  10   10.90    2.60
 -13   2  11   13.80    1.80
  -2   5   9   21.80    0.90
  12   0  10   53.40    1.30
   5   3  10   49.30    0.40
   9   6  10   31.40    6.90
 -12   2  11    8.40    4.00
  -1   5   9   13.70    0.80
  14   0  10   67.10    1.20
   6   3  10   42.50    1.40
  10   6  10   29.00    1.40
 -11   2  11   99.20    0.80
   0   5   9   39.00    1.30
 -18   1  10   29.90    0.80
   7   3  10    0.00    0.10
 -12   7  10    0.00    0.10
 -10   2  11   18.90    1.70
   1   5   9   69.60    4.70
 -17   1  10   19.10    1.30
   8   3  10   16.90   11.40
 -11   7  10   17.60    2.50
  -9   2  11   69.90    0.70
   2   5   9    1.80    1.80
 -16   1  10   28.40    0.90
   9   3  10   12.90   10.40
 -10   7  10    1.70    1.70
  -8   2  11    8.40    5.70
   3   5   9   80.70    0.90
 -15   1  10   43.80    0.70
  10   3  10    2.50    2.50
  -9   7  10   11.30    1.60
  -7   2  11   17.80    1.30
   4   5   9    7.70    3.10
 -14   1  10   13.80    1.80
  11   3  10   17.40    2.30
  -8   7  10   36.50    2.70
  -6   2  11   17.10    1.90
   5   5   9    0.00    0.10
 -13   1  10   30.90    1.30
  12   3  10   20.40    2.30
  -7   7  10   14.40    1.30
  -5   2  11   87.40    3.30
   6   5   9   41.60    0.50
 -12   1  10   42.50    9.20
  13   3  10    7.90    7.90
  -6   7  10   34.00    0.70
  -4   2  11   11.40    3.70
   7   5   9   15.20    1.90
 -11   1  10   44.30    0.70
  14   3  10    0.00    0.10
  -5   7  10   13.30    1.60
  -3   2  11  125.20    1.00
   8   5   9   29.40    2.20
 -10   1  10   58.90    0.50
 -16   4  10   26.00    1.90
  -4   7  10   11.10    2.10
  -2   2  11   37.90    0.40
   9   5   9   31.60    4.80
  -9   1  10    9.60    4.10
 -15   4  10   30.00    0.90
  -3   7  10   10.60    1.30
  -1   2  11   73.10    0.30
  10   5   9    5.70    5.70
  -8   1  10   12.10    3.00
 -14   4  10   14.20    2.00
  -2   7  10    8.00    1.30
   0   2  11   30.70    0.90
  11   5   9   42.40    2.10
  -7   1  10   95.10    0.70
 -13   4  10   12.30    3.50
  -1   7  10   18.70    2.30
   1   2  11   16.20    0.60
  12   5   9   11.20    2.30
  -6   1  10   15.40    1.50
 -12   4  10    0.00    0.10
   0   7  10   35.50    1.30
   2   2  11   31.00    0.80
 -13   6   9    7.90    7.90
  -5   1  10   29.70    1.70
 -11   4  10    3.80    3.80
   1   7  10   14.20    1.70
   3   2  11   71.30    0.90
 -12   6   9    5.40    3.60
  -4   1  10   73.60    1.00
 -10   4  10   29.10    3.00
   2   7  10    9.70    2.50
   4   2  11   29.50    0.80
 -11   6   9   10.00    2.00
  -3   1  10   71.80    2.20
  -9   4  10   43.80    2.40
   3   7  10    3.10    3.00
   5   2  11   72.50    2.30
 -10   6   9   32.20    1.70
  -2   1  10   34.40    0.40
  -8   4  10   65.00    2.00
   4   7  10   34.20    1.10
   6   2  11    5.80    2.50
  -9   6   9    2.90    2.80
  -1   1  10    0.00    0.10
  -7   4  10   20.80    0.70
   5   7  10   12.30    3.30
   7   2  11    9.50    3.00
  -8   6   9   17.10    0.80
   0   1  10   25.00    1.20
  -6   4  10   54.70    1.00
   6   7  10   10.20    3.60
   8   2  11   14.10    7.60
  -7   6   9    0.00    0.10
   1   1  10   53.60    0.90
  -5   4  10    3.30    3.30
   7   7  10    7.50    3.20
   9   2  11    5.50    5.50
  -6   6   9   20.60    2.60
   2   1  10   40.70    0.50
  -4   4  10   11.20    1.10
   8   7  10   11.50    4.90
  10   2  11    4.90    4.90
  -5   6   9   17.40    1.10
   3   1  10   10.90    4.50
  -3   4  10   16.70    0.70
  -7   8  10   22.60    0.90
  11   2  11   38.90    1.00
  -4   6   9   28.70    0.50
   4   1  10   42.00    0.60
  -2   4  10   72.40    1.10
  -6   8  10   14.80    1.50
  12   2  11    0.00    0.10
  -3   6   9   14.40    1.00
   5   1  10   56.30    0.70
  -1   4  10   74.70    0.70
  -5   8  10    3.50    3.50
  13   2  11   20.80    2.20
  -2   6   9   30.00    0.50
   6   1  10   17.90    3.10
   0   4  10   69.20    0.60
  -4   8  10   27.30    3.50
  14   2  11    0.00    0.10
  -1   6   9    4.80    4.30
   7   1  10   37.80    1.30
   1   4  10   31.70    0.90
  -3   8  10   22.10    5.00
 -17   3  11   20.30    2.00
   0   6   9   19.80    3.30
   8   1  10    8.40    4.60
   2   4  10   25.50    1.40
  -2   8  10   20.10    1.00
 -16   3  11   16.80    1.60
   1   6   9   15.20    3.20
   9   1  10   53.60    0.70
   3   4  10    0.00    0.10
  -1   8  10   51.50    1.00
 -15   3  11   23.40    2.30
   2   6   9   17.60    1.10
  10   1  10    3.10    3.00
   4   4  10   36.10    1.70
   0   8  10   16.40    1.30
 -14   3  11   11.50    2.00
   3   6   9   25.70    0.80
  11   1  10   28.50    0.90
   5   4  10   42.50    0.50
   1   8  10   10.00    2.20
 -13   3  11   29.40    1.10
 -12   3  11   21.30    4.70
  -5   6  11   34.40    0.60
  13   1  12   10.30    4.20
 -15   5  12   12.80    3.00
 -15   1  13   30.70    1.00
 -11   3  11   18.70    2.70
  -4   6  11   71.90    0.40
 -17   2  12   14.30    1.30
 -14   5  12    0.00    0.10
 -14   1  13   34.60    0.70
 -10   3  11    5.40    5.30
  -3   6  11   63.10    0.60
 -16   2  12   53.00    0.70
 -13   5  12   15.90    2.10
 -13   1  13   26.80    0.90
  -9   3  11   44.50    7.10
  -2   6  11   55.50    2.50
 -15   2  12    6.80    6.80
 -12   5  12   46.50    0.80
 -12   1  13   50.70    0.60
  -8   3  11   11.20    2.00
  -1   6  11   38.90    4.90
 -14   2  12    9.60    3.00
 -11   5  12    0.00    0.10
 -11   1  13   15.50    1.50
  -7   3  11   10.30    1.60
   0   6  11    5.90    3.60
 -13   2  12   13.10    2.10
 -10   5  12   56.80    8.40
 -10   1  13   35.10    1.00
  -6   3  11   12.70    0.90
   1   6  11   14.70    2.50
 -12   2  12    4.30    4.20
  -9   5  12    8.60    1.30
  -9   1  13   54.20    0.90
  -5   3  11   15.00    0.60
   2   6  11   14.40    1.40
 -11   2  12   13.60    2.80
  -8   5  12    0.00    0.10
  -8   1  13   53.70    0.90
  -4   3  11   14.40    0.80
   3   6  11   36.20    0.70
 -10   2  12   54.20    0.80
  -7   5  12   28.40    3.70
  -7   1  13   60.10    0.80
  -3   3  11   38.30    0.50
   4   6  11   55.20    0.50
  -9   2  12   63.10    0.80
  -6   5  12    1.70    1.60
  -6   1  13   49.90    0.70
  -2   3  11   38.70    0.60
   5   6  11   44.30    0.60
  -8   2  12   71.10    0.70
  -5   5  12   11.70    1.40
  -5   1  13   54.70    0.30
  -1   3  11   62.40    0.40
   6   6  11   15.50    1.40
  -7   2  12    8.00    8.00
  -4   5  12   88.20    1.20
  -4   1  13   15.90    1.00
   0   3  11    9.60    2.20
   7   6  11   12.30    1.30
  -6   2  12   58.10    1.50
  -3   5  12   18.30    0.60
  -3   1  13   79.40    2.00
   1   3  11    8.60    1.20
   8   6  11   10.20    5.80
  -5   2  12   48.30    1.50
  -2   5  12   66.40    0.60
  -2   1  13   69.00    0.70
   2   3  11   25.90    0.30
   9   6  11    8.70    4.90
  -4   2  12   16.10    0.80
  -1   5  12   10.50    1.20
  -1   1  13   65.00    0.40
   3   3  11    7.90    0.90
  10   6  11   29.30    2.00
  -3   2  12   40.80    0.90
   0   5  12   11.40    1.30
   0   1  13    8.50    2.20
   4   3  11   32.20    0.90
 -10   7  11    4.10    4.00
  -2   2  12  104.50    0.70
   1   5  12   21.70    3.30
   1   1  13   60.50    0.40
   5   3  11   66.90    0.70
  -9   7  11   27.30    4.70
  -1   2  12   19.70    0.50
   2   5  12   32.00    4.00
   2   1  13   73.90    0.40
   6   3  11   17.20    1.60
  -8   7  11   13.60    2.00
   0   2  12   33.90    0.40
   3   5  12   32.90    0.80
   3   1  13   43.60    0.90
   7   3  11   38.90   14.50
  -7   7  11   10.10    1.80
   1   2  12   10.20    1.70
   4   5  12  101.70    1.70
   4   1  13   27.20    0.80
   8   3  11    0.00    0.10
  -6   7  11    3.20    3.10
   2   2  12   61.50    0.40
   5   5  12    3.80    3.80
   5   1  13   34.50    3.40
   9   3  11   10.30    5.20
  -5   7  11   25.30    0.70
   3   2  12   24.20    1.10
   6   5  12   22.50    1.10
   6   1  13   27.60    7.80
  10   3  11   42.30    1.20
  -4   7  11    3.80    3.80
   4   2  12   26.80    0.90
   7   5  12   22.80    5.30
   7   1  13   13.40    2.40
  11   3  11   21.20    2.20
  -3   7  11   17.10    1.30
   5   2  12    2.80    2.80
   8   5  12    3.90    3.80
   8   1  13   13.30    2.20
  12   3  11    3.60    3.50
  -2   7  11   13.80    2.10
   6   2  12   59.70    9.70
   9   5  12   22.90    1.80
   9   1  13    3.20    3.20
  13   3  11   42.00    1.00
  -1   7  11   37.40    5.40
   7   2  12   18.80    5.60
  10   5  12   42.40    2.10
  10   1  13   44.50    0.90
 -16   4  11    8.00    5.80
   0   7  11   13.30    1.70
   8   2  12   38.00    0.80
 -13   6  12   14.90    3.00
  11   1  13   22.80    4.60
 -15   4  11   48.40    0.80
   1   7  11    3.60    3.50
   9   2  12   24.90    1.20
 -12   6  12    0.00    0.10
  12   1  13    4.50    4.40
 -14   4  11   51.80    0.70
   2   7  11    0.00    0.10
  10   2  12   35.90    1.30
 -11   6  12    4.70    4.60
  13   1  13   10.10    4.20
 -13   4  11   25.70    0.90
   3   7  11    0.00    0.10
  11   2  12    8.70    5.70
 -10   6  12   21.90    3.50
 -17   2  13   21.40    2.10
 -12   4  11    6.40    1.70
   4   7  11   17.20    2.50
  12   2  12    0.00    0.10
  -9   6  12   42.70    5.10
 -16   2  13    9.70    5.90
 -11   4  11    2.90    2.80
   5   7  11   30.60    0.70
  13   2  12   14.80    2.50
  -8   6  12   10.40    5.60
 -15   2  13   27.60    1.00
 -10   4  11    0.00    0.10
   6   7  11   26.70    0.80
 -16   3  12   25.10    1.20
  -7   6  12   15.90    1.90
 -14   2  13   17.50    1.60
  -9   4  11   32.80    5.10
   7   7  11   36.60    0.90
 -15   3  12   16.70    1.30
  -6   6  12   26.60    1.30
 -13   2  13    7.60    7.60
  -8   4  11   32.60    2.60
  -7   8  11   15.70    2.20
 -14   3  12   51.00    0.60
  -5   6  12   23.80    1.00
 -12   2  13    6.60    6.50
  -7   4  11  112.20    0.80
  -6   8  11   35.00    3.20
 -13   3  12   13.80    3.10
  -4   6  12   14.00    1.30
 -11   2  13   40.50    1.00
  -6   4  11   63.30    0.40
  -5   8  11   26.80    5.90
 -12   3  12   21.60    1.10
  -3   6  12   14.50    1.10
 -10   2  13    9.60    5.00
  -5   4  11   43.10    0.40
  -4   8  11    2.60    2.50
 -11   3  12   39.00    9.50
  -2   6  12   14.90    1.20
  -9   2  13   12.20    3.40
  -4   4  11    8.10    2.10
  -3   8  11   22.20    1.50
 -10   3  12   35.80    8.30
  -1   6  12   25.50    3.10
  -8   2  13    6.80    6.80
  -3   4  11   13.00    0.90
  -2   8  11    9.90    9.90
  -9   3  12    8.60    3.70
   0   6  12    8.60    3.00
  -7   2  13   32.00    1.10
  -2   4  11   10.50    1.20
  -1   8  11    3.60    3.60
  -8   3  12   48.10    9.30
   1   6  12    5.30    5.30
  -6   2  13    5.40    5.40
  -1   4  11   39.50    0.70
   0   8  11   32.30    1.20
  -7   3  12   18.30    1.90
   2   6  12    4.80    4.80
  -5   2  13   43.60    0.60
   0   4  11   78.30    0.80
   1   8  11   19.90    4.30
  -6   3  12   64.50    1.30
   3   6  12    9.60    2.20
  -4   2  13   10.30    2.40
   1   4  11   70.40    1.60
   2   8  11   22.30    1.30
  -5   3  12   18.10    0.70
   4   6  12   10.70    2.90
  -3   2  13   90.90    1.50
   2   4  11    6.00    1.30
   3   8  11   19.30    2.10
  -4   3  12   14.60    0.70
   5   6  12   31.30    0.70
  -2   2  13    1.00    0.90
   3   4  11   24.00    4.60
 -18   0  12   17.80    2.00
  -3   3  12   78.00    1.00
   6   6  12    1.60    1.60
  -1   2  13   13.50    0.60
   4   4  11   37.40    0.60
 -16   0  12   14.50    3.00
  -2   3  12   44.00    1.20
   7   6  12   13.40    4.20
   0   2  13   24.60    0.40
   5   4  11   15.90    1.20
 -14   0  12   51.70    1.00
  -1   3  12   13.00    1.00
   8   6  12    8.50    2.30
   1   2  13   16.80    0.60
   6   4  11   10.10    1.80
 -12   0  12   76.80    0.80
   0   3  12   91.00    1.60
   9   6  12    7.30    7.30
   2   2  13    8.50    1.80
   7   4  11   38.90    5.80
 -10   0  12   15.10    2.50
   1   3  12   16.10    0.80
 -10   7  12    0.00    0.10
   3   2  13   87.10    2.00
   8   4  11   38.60    8.80
  -4   0  12   62.50    0.50
   2   3  12   77.80    2.00
  -9   7  12    3.00    2.90
   4   2  13   30.40    0.50
   9   4  11   32.20    1.00
  -2   0  12   29.10    0.80
   3   3  12   69.30    4.40
  -8   7  12   35.00    5.30
   5   2  13   57.80    3.50
  10   4  11    4.30    4.20
   0   0  12   28.50    0.90
   4   3  12   50.30    5.50
  -7   7  12   20.90    2.80
   6   2  13    0.90    0.90
  11   4  11    8.10    5.60
   2   0  12   62.00    0.70
   5   3  12   32.20    0.80
  -6   7  12   31.50    1.90
   7   2  13    2.20    2.10
  12   4  11   11.70    2.90
   4   0  12   21.20    1.00
   6   3  12   74.10    7.70
  -5   7  12   22.60    2.10
   8   2  13    0.00    0.10
 -15   5  11   12.10    2.90
   6   0  12   34.30    0.90
   7   3  12    6.70    2.80
  -4   7  12    1.30    1.30
   9   2  13   10.70    4.50
 -14   5  11    4.50    4.40
   8   0  12    8.50    8.00
   8   3  12   58.60   14.30
  -3   7  12   11.70    2.30
  10   2  13   12.10    5.30
 -13   5  11   19.00    1.10
  10   0  12   52.10    1.20
   9   3  12    2.70    2.70
  -2   7  12   13.60    1.00
  11   2  13   52.80    1.70
 -12   5  11    4.20    4.10
  12   0  12   15.40    3.60
  10   3  12   23.30    1.70
  -1   7  12   27.10    0.80
  12   2  13    3.20    3.20
 -11   5  11   11.50    3.30
 -18   1  12   22.10    1.20
  11   3  12   32.30    1.00
   0   7  12   45.40    0.60
  13   2  13   36.70    1.90
 -10   5  11   16.40    1.90
 -17   1  12   13.60    2.00
  12   3  12   21.20    1.60
   1   7  12   23.80    2.20
 -16   3  13   20.00    0.90
  -9   5  11   31.40    5.30
 -16   1  12   29.20    0.80
  13   3  12   14.00    4.10
   2   7  12   26.80    1.30
 -15   3  13   19.10    2.40
  -8   5  11   12.80    3.40
 -15   1  12   42.10    0.70
 -15   4  12    7.40    7.40
   3   7  12   14.80    1.50
 -14   3  13   16.50    1.40
  -7   5  11    7.80    2.50
 -14   1  12   16.90    1.00
 -14   4  12   36.60    0.60
   4   7  12   12.60    1.70
 -13   3  13   48.40    1.40
  -6   5  11   11.90    1.30
 -13   1  12   21.30    1.00
 -13   4  12   29.50    1.00
   5   7  12   27.00    1.10
 -12   3  13   23.30    1.20
  -5   5  11   54.40    0.70
 -12   1  12   60.90    0.90
 -12   4  12   45.10    0.80
   6   7  12   16.40    1.30
 -11   3  13   46.00    0.70
  -4   5  11   15.50    1.40
 -11   1  12   38.90    0.70
 -11   4  12   19.00    4.50
  -7   8  12   15.40    2.00
 -10   3  13   67.50    0.60
  -3   5  11    4.50    4.50
 -10   1  12   50.90    0.80
 -10   4  12    7.50    1.80
  -5   8  12   16.20    2.20
  -9   3  13    6.60    6.50
  -2   5  11   25.60    0.70
  -9   1  12   23.10    1.20
  -9   4  12   19.10    3.20
  -2   8  12    0.00    0.10
  -8   3  13   17.00    2.80
  -1   5  11   15.20    0.70
  -8   1  12   41.60    0.90
  -8   4  12   12.10    4.20
  -1   8  12   17.90    1.60
  -7   3  13   51.60    0.60
   0   5  11   16.90    1.30
  -7   1  12   73.50    0.70
  -7   4  12    0.00    0.10
   0   8  12    5.00    4.90
  -6   3  13   30.90    0.80
   1   5  11   16.20    2.30
  -6   1  12   53.90    1.00
  -6   4  12   34.20    0.60
   1   8  12   13.40    3.40
  -5   3  13  122.00    2.00
   2   5  11    6.60    3.00
  -5   1  12    9.00    1.30
  -5   4  12   34.60    0.40
 -17   0  13    0.00    0.10
  -4   3  13   21.60    0.50
   3   5  11   62.20    0.60
  -4   1  12   33.10    1.90
  -4   4  12   25.70    0.70
 -15   0  13   35.50    1.00
  -3   3  13   33.30    0.40
   4   5  11    5.10    5.10
  -3   1  12   53.90    0.40
  -3   4  12    9.90    1.50
 -13   0  13   35.70    1.10
  -2   3  13   45.50    0.40
   5   5  11   21.20    1.90
  -2   1  12   84.50    1.40
  -2   4  12   21.50    0.60
 -11   0  13   28.40    1.20
  -1   3  13   35.20    0.80
   6   5  11   13.20    1.50
  -1   1  12   35.80    0.90
  -1   4  12   39.30    0.60
  -9   0  13   14.10    2.70
   0   3  13   39.20    0.60
   7   5  11   15.00    4.10
   0   1  12   52.90    0.40
   0   4  12   11.40    0.90
  -5   0  13   40.50    0.60
   1   3  13   81.60    1.70
   8   5  11    9.80    5.00
   1   1  12   23.20    0.60
   1   4  12   31.20    1.20
  -3   0  13    0.00    0.10
   2   3  13    3.80    3.80
   9   5  11   34.70    1.00
   2   1  12   79.20    0.40
   2   4  12   52.00    4.50
  -1   0  13   96.80    0.50
   3   3  13   47.40    3.90
  10   5  11    8.80    4.20
   3   1  12   17.10    0.60
   3   4  12    6.90    3.50
   1   0  13   92.50    0.50
   4   3  13   24.90    2.70
  11   5  11   25.10    1.30
   4   1  12   62.50    1.20
   4   4  12    4.10    4.10
   3   0  13    0.00    0.10
   5   3  13   14.50    0.90
 -13   6  11   15.80    2.70
   5   1  12   13.20    2.30
   5   4  12   13.10    1.50
   5   0  13   21.10    4.40
   6   3  13   20.40    7.10
 -12   6  11   21.00    1.50
   6   1  12   43.50   12.40
   6   4  12   22.40    1.60
   7   0  13   98.40    0.70
   7   3  13    7.90    2.70
 -11   6  11   28.60    3.80
   7   1  12    4.20    4.20
   7   4  12    8.30    8.30
   9   0  13   32.00    1.10
   8   3  13    3.90    3.80
 -10   6  11   37.70    4.50
   8   1  12   44.70    0.70
   8   4  12    3.30    3.20
  11   0  13   16.20    3.30
   9   3  13   46.90    2.60
  -9   6  11   23.20    4.80
   9   1  12   19.90    1.50
   9   4  12   28.90    1.00
  13   0  13   23.20    2.30
  10   3  13    8.80    4.50
  -8   6  11   11.10    1.50
  10   1  12   30.20    1.40
  10   4  12    2.00    1.90
 -18   1  13   11.50    4.50
  11   3  13   22.50    1.40
  -7   6  11   14.70    1.50
  11   1  12   15.20    2.40
  11   4  12    9.10    4.20
 -17   1  13   28.30    0.90
  12   3  13   14.80    2.30
  -6   6  11    9.30    2.00
  12   1  12   50.50    1.00
  12   4  12    0.00    0.10
 -16   1  13   27.40    1.00
 -15   4  13   18.30    1.70
 -14   4  13   44.30    0.60
  -4   8  13   10.90    3.40
  -4   3  14   19.80    0.60
  -7   7  14   16.40    2.10
 -14   3  15   14.00    2.30
 -13   4  13    5.00    5.00
  -3   8  13   13.70    3.00
  -3   3  14   54.00    0.50
  -6   7  14   16.40    1.10
 -13   3  15   50.30    1.20
 -12   4  13   20.50    1.20
  -2   8  13    0.00    0.10
  -2   3  14    0.00    0.10
  -5   7  14    9.60    9.60
 -12   3  15    0.00    0.10
 -11   4  13   17.80    2.30
   0   8  13   31.20    2.10
  -1   3  14   32.00    0.60
  -4   7  14   25.90    3.30
 -11   3  15    6.30    6.20
 -10   4  13   27.80    0.80
 -18   0  14   19.00    2.10
   0   3  14   40.40    1.00
  -3   7  14   18.50    1.40
 -10   3  15   22.20    1.50
  -9   4  13    8.40    1.00
 -14   0  14   56.10    1.00
   1   3  14   29.50    1.10
  -2   7  14    3.10    3.10
  -9   3  15    7.40    7.30
  -8   4  13   62.50   11.90
 -12   0  14   72.80    0.90
   2   3  14    7.50    1.50
  -1   7  14   11.00    2.10
  -8   3  15   10.00    3.30
  -7   4  13   31.40    4.70
 -10   0  14   37.10    1.10
   3   3  14   35.20    3.50
   0   7  14   24.70    0.90
  -7   3  15   23.10    0.70
  -6   4  13   23.50    0.70
  -6   0  14  140.80    0.50
   4   3  14    3.80    3.80
   1   7  14    0.00    0.10
  -6   3  15   20.60    1.00
  -5   4  13   21.30    0.60
  -4   0  14  100.10    0.50
   5   3  14   33.40    2.30
   2   7  14    0.00    0.10
  -5   3  15   82.50    1.70
  -4   4  13   14.70    1.00
  -2   0  14    6.20    6.20
   6   3  14   20.40    4.50
   3   7  14    0.00    0.10
  -4   3  15   32.80    0.60
  -3   4  13    6.60    3.50
   0   0  14   29.20    0.80
   7   3  14    9.90    6.10
   4   7  14    9.10    3.70
  -3   3  15   39.70    0.50
  -2   4  13    6.50    2.40
   2   0  14   70.40    0.70
   8   3  14   23.00    2.20
   5   7  14   19.00    2.10
  -2   3  15   37.90    1.10
  -1   4  13   51.30    0.50
   4   0  14   76.50    0.70
   9   3  14   13.10    2.40
  -2   8  14   30.70    1.40
  -1   3  15   22.00    0.50
   0   4  13   37.50    1.30
   6   0  14    8.30    8.20
  10   3  14    0.30    0.30
  -1   8  14    0.00    0.10
   0   3  15   23.90    1.10
   1   4  13   59.80    3.20
   8   0  14   66.40    1.00
  11   3  14    3.90    3.80
 -17   0  15   28.70    1.40
   1   3  15   72.90    2.70
   2   4  13    5.70    1.20
  10   0  14   81.00    0.90
  12   3  14   11.20    5.20
 -15   0  15    6.40    6.30
   2   3  15    4.40    4.30
   3   4  13   19.60    2.20
  12   0  14    4.40    4.40
 -15   4  14   16.40    2.90
 -13   0  15   42.50    1.30
   3   3  15   43.50    3.90
   4   4  13   50.90    1.40
 -17   1  14    0.00    0.10
 -14   4  14   48.00    1.00
 -11   0  15   93.70    0.90
   4   3  15   14.50    2.00
   5   4  13   15.70    1.00
 -16   1  14   15.80    1.80
 -13   4  14   32.70    0.90
  -9   0  15    6.50    6.40
   5   3  15   19.20    1.70
   6   4  13   26.40    2.20
 -15   1  14   36.00    1.20
 -12   4  14   44.10    0.80
  -5   0  15   54.40    0.60
   6   3  15   25.30    4.40
   7   4  13   29.80    4.70
 -14   1  14   20.20    0.80
 -11   4  14   16.60    1.80
  -3   0  15   78.00    0.50
   7   3  15   25.90    1.60
   8   4  13   37.20    2.30
 -13   1  14    2.80    2.70
 -10   4  14   34.80    0.90
  -1   0  15    9.40    3.90
   8   3  15   11.30    2.80
   9   4  13   43.80    3.40
 -12   1  14   16.40    1.50
  -9   4  14   10.60    2.80
   1   0  15    7.90    4.10
   9   3  15   49.50    3.10
  10   4  13    0.00    0.10
 -11   1  14   41.20    0.70
  -8   4  14   24.00    3.70
   3   0  15   93.50    0.60
  10   3  15    5.30    5.20
  11   4  13    0.00    0.10
 -10   1  14   17.00    1.40
  -7   4  14   21.00    1.10
   5   0  15   28.70   11.50
  11   3  15   29.10    1.70
  12   4  13    9.70    9.60
  -9   1  14   39.00    1.00
  -6   4  14   55.00    0.70
   7   0  15   13.60    3.10
 -14   4  15    8.70    5.60
 -14   5  13   30.60    1.60
  -8   1  14   47.60    0.90
  -5   4  14   60.90    0.60
   9   0  15    0.00    0.10
 -13   4  15   27.20    1.10
 -13   5  13    5.00    5.00
  -7   1  14   40.30    1.00
  -4   4  14   39.00    0.40
  11   0  15   18.70    2.60
 -12   4  15   22.00    2.10
 -12   5  13   20.10    1.50
  -6   1  14   26.60    1.00
  -3   4  14   13.80    1.00
 -17   1  15    5.70    5.60
 -11   4  15   56.60    0.80
 -11   5  13   20.90    1.00
  -5   1  14   42.40    0.50
  -2   4  14   16.50    1.20
 -16   1  15   27.80    0.90
 -10   4  15   35.00    1.60
 -10   5  13    0.00    0.10
  -4   1  14   15.00    0.80
  -1   4  14   13.50    0.90
 -15   1  15    9.30    4.50
  -9   4  15   34.20    1.10
  -9   5  13   34.60    5.80
  -3   1  14   33.40    0.50
   0   4  14   43.50    2.60
 -14   1  15   32.80    0.90
  -8   4  15   20.60    2.10
  -8   5  13   18.20    2.80
  -2   1  14    0.00    0.10
   1   4  14   48.30    3.90
 -13   1  15    2.60    2.60
  -7   4  15    1.80    1.70
  -7   5  13   27.10    4.10
  -1   1  14   32.50    0.40
   2   4  14   42.30    4.60
 -12   1  15   46.30    0.80
  -6   4  15    8.60    1.50
  -6   5  13   29.60    0.60
   0   1  14    7.60    2.70
   3   4  14   30.60    4.10
 -11   1  15   21.00    4.70
  -5   4  15   34.90    1.00
  -5   5  13   14.10    1.10
   1   1  14   53.70    0.50
   4   4  14   35.60    1.40
 -10   1  15   38.20    1.10
  -4   4  15   38.50    0.40
  -4   5  13   41.80    0.40
   2   1  14   19.00    0.70
   5   4  14    2.40    2.30
  -9   1  15   34.50    1.20
  -3   4  15   66.30    0.80
  -3   5  13   69.20    0.60
   3   1  14   69.60    1.10
   6   4  14   25.10    3.70
  -8   1  15   39.30    0.90
  -2   4  15   16.90    0.70
  -2   5  13   11.50    1.30
   4   1  14   25.10    0.50
   7   4  14   19.30    2.50
  -7   1  15   14.50    1.50
  -1   4  15   26.50    1.50
  -1   5  13   60.30    3.00
   5   1  14   11.00    3.00
   8   4  14   49.50    2.60
  -6   1  15   60.90    0.70
   0   4  15    0.90    0.80
   0   5  13    0.00    0.10
   6   1  14    4.30    4.30
   9   4  14   31.90    2.00
  -5   1  15   30.00    1.40
   1   4  15    4.10    3.20
   1   5  13    6.50    3.60
   7   1  14   31.70    1.00
  10   4  14   35.70    0.80
  -4   1  15   15.80    1.20
   2   4  15   10.40    2.50
   2   5  13   35.70    0.60
   8   1  14    3.30    3.20
  11   4  14    0.00    0.10
  -3   1  15   53.90    1.70
   3   4  15   36.90    1.20
   3   5  13   16.10    1.40
   9   1  14    9.60    3.70
 -14   5  14   37.30    1.50
  -2   1  15   70.00    0.80
   4   4  15   42.80    1.50
   4   5  13   19.60    0.70
  10   1  14   24.90    1.20
 -13   5  14   10.50    5.70
  -1   1  15   60.40    0.70
   5   4  15   45.50    4.10
   5   5  13   35.10    1.20
  11   1  14   13.60    2.50
 -12   5  14   10.40    5.70
   0   1  15   26.80    0.90
   6   4  15    0.00    0.10
   6   5  13   17.80    0.90
  12   1  14   20.30    2.40
 -11   5  14    9.80    3.50
   1   1  15   27.30    0.60
   7   4  15    8.80    2.90
   7   5  13   21.20    3.30
 -17   2  14   18.50    0.90
 -10   5  14   14.90    2.10
   2   1  15   50.90    0.60
   8   4  15    1.90    1.90
   8   5  13    1.70    1.70
 -16   2  14   51.50    0.70
  -9   5  14    0.00    0.10
   3   1  15   64.80    0.60
   9   4  15   10.80    2.40
   9   5  13   10.20    3.50
 -15   2  14   14.50    1.90
  -8   5  14   28.60    4.50
   4   1  15   21.60    1.50
  10   4  15   12.00    3.80
  10   5  13   17.60    2.70
 -14   2  14   10.50    3.00
  -7   5  14    0.00    0.10
   5   1  15   49.50    9.70
  11   4  15   16.00    3.30
 -13   6  13    0.00    0.10
 -13   2  14   12.30    2.70
  -6   5  14   21.00    1.00
   6   1  15    9.20    2.70
 -14   5  15   16.60    3.20
 -12   6  13   21.50    1.50
 -12   2  14    4.90    4.80
  -5   5  14   15.30    1.20
   7   1  15   36.10    1.10
 -13   5  15   27.70    1.70
 -11   6  13    0.00    0.10
 -11   2  14   13.70    3.00
  -4   5  14   38.40    0.50
   8   1  15   31.50    0.90
 -12   5  15   13.50    2.30
 -10   6  13   27.40    1.00
 -10   2  14   83.70    0.80
  -3   5  14   19.50    1.60
   9   1  15   38.30    0.90
 -11   5  15   15.20    2.00
  -9   6  13    9.00    3.90
  -9   2  14   32.10    1.10
  -2   5  14    7.60    2.40
  10   1  15   40.50    1.40
 -10   5  15    0.00    0.10
  -8   6  13    1.30    1.30
  -8   2  14   80.90    0.70
  -1   5  14    0.00    0.10
  11   1  15   16.20    2.00
  -9   5  15   36.20    0.80
  -7   6  13    3.00    3.00
  -7   2  14    5.80    5.70
   0   5  14   20.80    2.90
  12   1  15   10.30    6.40
  -8   5  15    3.60    3.60
  -6   6  13    5.50    5.40
  -6   2  14   16.40    1.00
   1   5  14    2.50    2.40
 -16   2  15   21.40    1.20
  -7   5  15    7.50    7.50
  -5   6  13   17.50    0.80
  -5   2  14    2.10    2.10
   2   5  14   17.40    3.30
 -15   2  15   60.40    0.70
  -6   5  15   42.10    0.80
  -4   6  13   44.50    0.90
  -4   2  14   31.30    0.40
   3   5  14    0.00    0.10
 -14   2  15   31.50    0.80
  -5   5  15    7.10    2.70
  -3   6  13   25.10    1.30
  -3   2  14   23.80    0.40
   4   5  14   31.40    1.50
 -13   2  15   21.40    1.50
  -4   5  15   13.60    1.30
  -2   6  13   30.10    3.60
  -2   2  14  113.50    1.30
   5   5  14    6.70    2.90
 -12   2  15   15.90    3.10
  -3   5  15   41.00    0.70
  -1   6  13   37.10    5.00
  -1   2  14   44.10    0.40
   6   5  14    0.00    0.10
 -11   2  15   10.20    4.60
  -2   5  15    2.80    2.70
   0   6  13    9.40    2.20
   0   2  14   63.50    0.50
   7   5  14    9.80    1.50
 -10   2  15   14.00    3.00
  -1   5  15   53.20    6.70
   1   6  13   26.10    1.00
   1   2  14   15.90    0.80
   8   5  14    0.00    0.10
  -9   2  15   52.80    1.00
   0   5  15    9.60    0.90
   2   6  13   14.50    1.80
   2   2  14    9.90    1.50
   9   5  14   17.30    1.70
  -8   2  15   36.80    0.90
   1   5  15   18.00    0.90
   3   6  13   30.10    1.00
   3   2  14   17.40    0.90
  10   5  14   21.30    2.10
  -7   2  15   78.20    4.40
   2   5  15   31.10    0.80
   4   6  13   29.60    1.20
   4   2  14   53.80    1.80
 -12   6  14    7.60    7.60
  -6   2  15   10.40    3.60
   3   5  15   27.70    0.80
   5   6  13   38.90    1.10
   5   2  14   21.90    3.20
 -11   6  14   23.80    1.40
  -5   2  15   47.00    0.60
   4   5  15    0.00    0.10
   6   6  13   12.30    3.30
   6   2  14   65.40   14.30
 -10   6  14   29.90    1.00
  -4   2  15   25.30    1.40
   5   5  15   57.00    4.40
   7   6  13   19.80    8.40
   7   2  14    3.60    3.60
  -9   6  14   49.90    0.80
  -3   2  15    0.00    0.10
   6   5  15   20.80    2.80
   8   6  13    7.20    7.20
   8   2  14   45.40    3.60
  -8   6  14   43.10    1.50
  -2   2  15   28.90    0.40
   7   5  15   37.90    1.30
  -9   7  13    5.60    5.50
   9   2  14   12.50    2.70
  -7   6  14    4.90    4.80
  -1   2  15   62.40    0.40
   8   5  15   19.30    1.30
  -8   7  13    8.90    3.00
  10   2  14    2.70    2.70
  -6   6  14   46.90    0.50
   0   2  15   36.20    0.50
 -10   6  15    0.00    0.10
  -7   7  13   21.00    2.50
  11   2  14    0.00    0.10
  -5   6  14    0.00    0.10
   1   2  15   63.20    0.70
  -9   6  15   17.90    1.70
  -6   7  13   12.70    2.00
  12   2  14   46.70    1.00
  -4   6  14   17.60    0.90
   2   2  15   27.30    0.60
  -8   6  15   30.50    0.80
  -5   7  13   33.40    2.50
 -16   3  14   19.00    1.20
  -3   6  14   35.70    2.00
   3   2  15   21.00    0.60
  -7   6  15   30.60    1.10
  -4   7  13    6.90    2.10
 -15   3  14   25.80    0.90
  -2   6  14   30.60    4.10
   4   2  15    5.10    4.30
  -6   6  15   18.20    1.40
  -3   7  13   12.10    2.60
 -14   3  14    3.00    3.00
  -1   6  14   48.30    6.00
   5   2  15    0.00    0.10
  -5   6  15   11.20    1.50
  -2   7  13   20.90    2.30
 -13   3  14    8.70    5.20
   0   6  14   55.90    0.60
   6   2  15   30.30    8.10
  -4   6  15   12.80    1.20
  -1   7  13    0.00    0.10
 -12   3  14   30.80    2.30
   1   6  14    2.30    2.30
   7   2  15   39.10    1.80
  -3   6  15    0.00    0.10
   0   7  13   38.00    0.70
 -11   3  14   35.20    3.50
   2   6  14   21.80    0.90
   8   2  15    5.70    5.70
  -2   6  15   16.50    1.70
   1   7  13   28.20    0.80
 -10   3  14   25.80    1.00
   3   6  14   15.90    1.20
   9   2  15   13.00    5.10
  -1   6  15   24.30    4.40
   2   7  13   19.90    1.00
  -9   3  14    9.60    3.30
   4   6  14    7.80    3.70
  10   2  15   13.80    2.40
   0   6  15   28.70    0.70
   3   7  13   29.80    0.90
  -8   3  14   31.80    0.90
   5   6  14   55.30    1.60
  11   2  15   15.70    2.10
   1   6  15   20.40    0.80
   4   7  13    9.40    3.60
  -7   3  14   72.70    0.70
   6   6  14   32.10    2.20
  12   2  15    0.00    0.10
   2   6  15    5.80    5.70
   5   7  13   11.20    1.90
  -6   3  14   12.00    4.40
   7   6  14   17.90    4.00
 -16   3  15   17.00    3.10
   3   6  15   12.40    2.20
   6   7  13    7.70    3.30
  -5   3  14   13.60    1.40
  -8   7  14   10.90    3.70
 -15   3  15    0.00    0.10
   4   6  15    0.00    0.10
   5   6  15    6.00    6.00
 -10   3  16   46.40    0.90
  -2   7  16   17.70    1.80
   2   3  17   39.00    2.70
  -6   1  18   29.40    0.70
   6   6  15   12.10    7.30
  -9   3  16   10.20    3.30
  -1   7  16   23.70    1.70
   3   3  17    9.50    1.40
  -5   1  18   43.30    0.60
  -8   7  15    4.20    4.20
  -8   3  16    4.60    4.60
   1   7  16   18.70    2.10
   4   3  17   13.00    2.20
  -4   1  18   45.60    1.50
  -7   7  15   25.70    1.30
  -7   3  16   67.80    0.50
   2   7  16   30.10    1.60
   5   3  17   18.00    2.30
  -3   1  18   37.70    1.60
  -6   7  15    9.40    2.70
  -6   3  16   44.20    0.60
   3   7  16   22.10    2.10
   6   3  17   22.00    2.00
  -2   1  18   14.10    0.80
  -5   7  15   30.40    3.10
  -5   3  16    2.70    2.60
 -15   0  17   11.50    3.60
   7   3  17    0.00    0.10
  -1   1  18   65.40    0.30
  -4   7  15   12.40    2.60
  -4   3  16   69.90    0.60
 -13   0  17   28.00    1.40
   8   3  17   19.60    2.00
   0   1  18   42.20    0.60
  -3   7  15   10.00    2.20
  -3   3  16    8.30    1.70
 -11   0  17   76.00    0.80
   9   3  17   12.80    2.50
   1   1  18   12.40    1.30
  -2   7  15   16.40    1.20
  -2   3  16   21.80    0.50
  -7   0  17   42.90    0.80
  10   3  17   17.60    2.70
   2   1  18   24.90    0.90
  -1   7  15    0.00    0.10
  -1   3  16   45.90    0.90
  -5   0  17   49.90    0.70
 -14   4  17    6.00    6.00
   3   1  18   34.60    4.20
   0   7  15   32.80    0.90
   0   3  16   13.70    0.60
  -3   0  17   58.20    0.70
 -13   4  17   22.00    1.30
   4   1  18    4.00    3.90
   1   7  15   34.70    0.80
   1   3  16   23.40    1.20
  -1   0  17   10.60    2.60
 -12   4  17   37.80    1.00
   5   1  18    8.90    3.00
   2   7  15   15.80    1.60
   2   3  16   53.70    3.80
   1   0  17   47.70    0.80
 -11   4  17   29.20    1.80
   6   1  18   14.10    1.70
   3   7  15   40.50    1.00
   3   3  16   14.00    1.50
   3   0  17   87.20    0.70
 -10   4  17   14.00    2.40
   7   1  18   33.30    2.80
   4   7  15   19.90    1.90
   4   3  16   58.70    2.80
   5   0  17   42.70   16.30
  -9   4  17   12.60    2.70
   8   1  18   16.00    1.70
 -16   0  16   37.10    1.30
   5   3  16    9.50    2.70
   7   0  17   16.90    2.50
  -8   4  17    0.00    0.10
   9   1  18   11.70    2.60
 -14   0  16   36.90    1.30
   6   3  16   10.70    2.40
   9   0  17   25.60    1.70
  -7   4  17   17.80    1.10
  10   1  18   16.90    2.40
 -12   0  16   12.80    3.30
   7   3  16   28.30    0.90
 -17   1  17   18.60    2.10
  -6   4  17    1.80    1.80
 -15   2  18   13.50    3.20
 -10   0  16   15.50    2.70
   8   3  16   23.00    3.10
 -16   1  17   27.60    1.00
  -5   4  17   38.60    0.70
 -14   2  18   58.70    0.90
  -6   0  16   57.60    0.70
   9   3  16   16.00    5.60
 -15   1  17   15.10    2.50
  -4   4  17   45.20    1.30
 -13   2  18   15.20    2.80
  -4   0  16   16.70    1.00
  10   3  16   38.10    1.60
 -14   1  17   28.00    1.00
  -3   4  17   55.50    1.00
 -12   2  18   45.90    1.00
  -2   0  16   77.00    0.60
 -15   4  16    1.00    0.90
 -13   1  17   40.00    0.90
  -2   4  17   18.60    1.20
 -11   2  18    8.30    8.20
   0   0  16   46.20    0.70
 -13   4  16   16.60    1.80
 -12   1  17   12.60    2.70
  -1   4  17   28.50    1.40
 -10   2  18    0.00    0.10
   2   0  16   44.30    0.80
 -12   4  16    6.40    6.40
 -11   1  17   22.10    1.60
   0   4  17   17.40    2.50
  -9   2  18    0.00    0.10
   4   0  16    6.40    6.40
 -11   4  16    9.10    4.50
 -10   1  17   43.90    1.10
   1   4  17   17.70    2.40
  -8   2  18   44.60    1.10
   6   0  16   11.30    3.50
 -10   4  16   20.60    1.30
  -9   1  17   21.80    1.20
   2   4  17   29.60    0.70
  -7   2  18   12.50    3.90
   8   0  16   31.70    1.50
  -9   4  16   15.50    2.90
  -8   1  17   16.20    2.70
   3   4  17   56.80    1.70
  -6   2  18   91.20    0.80
  10   0  16   42.10    1.40
  -8   4  16    0.00    0.10
  -7   1  17   33.90    0.70
   4   4  17   35.10    2.80
  -5   2  18   26.70    0.90
 -16   1  16   37.80    1.40
  -7   4  16    5.90    5.90
  -6   1  17   71.60    0.80
   5   4  17   38.70    4.70
  -4   2  18   50.10    1.20
 -15   1  16   41.50    0.80
  -6   4  16   26.70    0.70
  -5   1  17   43.70    1.40
   6   4  17    0.00    0.10
  -3   2  18    9.60    1.70
 -14   1  16   39.60    1.10
  -5   4  16   18.70    1.10
  -4   1  17   11.10    5.00
   7   4  17   23.20    1.30
  -2   2  18    4.00    2.80
 -13   1  16    2.00    1.90
  -4   4  16    4.00    4.00
  -3   1  17   39.00    0.50
   8   4  17   11.20    3.50
  -1   2  18    0.00    0.10
 -12   1  16   28.90    0.80
  -3   4  16   36.70    0.40
  -2   1  17   47.30    0.50
   9   4  17   17.20    2.30
   0   2  18   50.60    0.40
 -11   1  16   46.90    0.70
  -2   4  16   25.30    0.90
  -1   1  17   33.10    0.60
 -11   5  17    0.00    0.10
   1   2  18   42.00    0.80
 -10   1  16   59.00    1.00
  -1   4  16    0.00    0.10
   0   1  17    7.90    3.20
 -10   5  17   24.60    1.00
   2   2  18   57.80    0.80
  -9   1  16   18.30    2.40
   0   4  16    2.90    2.90
   1   1  17   17.90    1.10
  -9   5  17    0.00    0.10
   3   2  18   22.70    0.60
  -8   1  16   71.70    0.90
   1   4  16   23.70    3.10
   2   1  17   38.40    0.70
  -8   5  17   31.20    2.20
   4   2  18    8.20    1.10
  -7   1  16   39.20    1.00
   2   4  16   18.00    1.50
   3   1  17    5.80    3.00
  -7   5  17   49.30    0.60
   5   2  18    1.10    1.10
  -6   1  16   78.50    2.60
   3   4  16    3.10    3.10
   4   1  17    8.60    3.50
  -6   5  17   18.50    1.20
   6   2  18    7.40    7.40
  -5   1  16   55.10    0.50
   4   4  16    4.60    4.60
   5   1  17    2.90    2.90
  -5   5  17   40.10    0.60
   7   2  18    4.30    4.20
  -4   1  16   32.00    0.80
   5   4  16   10.80    1.90
   6   1  17   15.50    1.70
  -4   5  17    2.70    2.70
   8   2  18   35.60    1.10
  -3   1  16   31.80    1.10
   6   4  16    5.50    2.50
   7   1  17    9.50    5.00
  -3   5  17   12.10    1.10
   9   2  18   12.50    2.60
  -2   1  16   87.50    0.50
   7   4  16    9.20    3.60
   8   1  17   25.20    1.80
  -2   5  17   26.70    3.00
  10   2  18   18.30    2.70
  -1   1  16   28.60    0.60
   8   4  16   25.90    2.40
   9   1  17    8.60    4.50
  -1   5  17    5.90    2.70
 -15   3  18   12.50    3.10
   0   1  16   80.80    0.40
   9   4  16   26.90    3.20
  10   1  17    8.40    4.80
   0   5  17   17.40    1.20
 -14   3  18   12.80    2.50
   1   1  16   25.60    0.80
  10   4  16   35.40    1.70
  11   1  17   13.00    3.80
   1   5  17   29.70    0.70
 -13   3  18   12.80    6.30
   2   1  16   36.40    0.60
 -13   5  16   20.90    1.90
 -16   2  17   30.00    1.50
   2   5  17    2.00    2.00
 -12   3  18   18.90    1.80
   3   1  16   27.10    0.50
 -12   5  16   14.30    3.00
 -15   2  17   30.00    0.90
   3   5  17    0.00    0.10
 -11   3  18   32.80    2.30
   4   1  16   21.70    3.80
 -11   5  16   38.30    1.10
 -14   2  17    0.00    0.10
   4   5  17    4.20    4.20
 -10   3  18    0.00    0.10
   5   1  16   18.00    4.90
 -10   5  16   11.70    2.90
 -13   2  17   12.10    2.50
   5   5  17   23.80    6.40
  -9   3  18   20.30    1.20
   6   1  16   34.70    1.60
  -9   5  16    8.40    4.70
 -12   2  17    0.00    0.10
   6   5  17   44.40    1.40
  -8   3  18   14.60    3.80
   7   1  16   30.70    0.90
  -8   5  16   61.90    0.70
 -11   2  17   11.10    4.80
   7   5  17   12.80    4.50
  -7   3  18   31.60    1.10
   8   1  16   57.80    0.70
  -7   5  16   13.00    2.30
 -10   2  17    0.00    0.10
  -9   6  17    4.80    4.70
  -6   3  18   11.60    2.00
   9   1  16   19.20    1.60
  -6   5  16   52.00    0.70
  -9   2  17   49.20    1.00
  -8   6  17   30.30    1.40
  -5   3  18   26.30    0.90
  10   1  16   12.40    2.70
  -5   5  16   18.80    0.80
  -8   2  17   50.10    1.00
  -7   6  17    7.40    5.80
  -4   3  18   40.10    0.90
  11   1  16   25.10    1.30
  -4   5  16    3.20    3.20
  -7   2  17   53.60    0.60
  -6   6  17   18.70    1.10
  -3   3  18    4.30    4.20
 -16   2  16    0.00    0.10
  -3   5  16   32.20    1.40
  -6   2  17    7.80    4.10
  -5   6  17   27.90    2.40
  -2   3  18    2.90    2.80
 -15   2  16    2.50    2.40
  -2   5  16   25.50    2.60
  -5   2  17    1.80    1.70
  -4   6  17    0.00    0.10
  -1   3  18   31.00    0.90
 -14   2  16   25.80    0.90
  -1   5  16   16.50    2.20
  -4   2  17   33.50    1.00
  -3   6  17   11.00    2.40
   0   3  18    2.30    2.20
 -13   2  16   22.50    1.20
   0   5  16   61.80    7.90
  -3   2  17   48.80    1.80
  -2   6  17   13.70    1.90
   1   3  18    3.00    3.00
 -12   2  16   29.60    1.50
   1   5  16    2.10    2.10
  -2   2  17   25.90    0.60
  -1   6  17   32.40    0.70
   2   3  18   33.60    2.30
 -11   2  16   14.60    3.30
   2   5  16   24.30    2.00
  -1   2  17   91.40    1.30
   0   6  17   35.70    1.00
   3   3  18   13.70    1.40
 -10   2  16   26.80    1.10
   3   5  16   34.60    0.60
   0   2  17   12.00    1.20
   1   6  17   37.30    1.90
   4   3  18   30.40    4.00
  -9   2  16    8.40    8.30
   4   5  16   11.60    1.90
   1   2  17   65.00    0.80
   2   6  17    5.30    5.30
   5   3  18    1.80    1.70
  -8   2  16   11.10    4.20
   5   5  16    3.80    3.80
   2   2  17    6.30    6.20
   3   6  17   21.70    1.70
   6   3  18    7.00    4.40
  -7   2  16    9.70    2.80
   6   5  16   22.00    4.30
   3   2  17   26.10    1.40
   4   6  17    0.00    0.10
   7   3  18   12.70    2.00
  -6   2  16   33.90    1.00
   7   5  16   17.00    4.90
   4   2  17    0.00    0.10
   5   6  17   24.10    2.00
   8   3  18   14.90    1.70
  -5   2  16   15.90    1.90
   8   5  16   24.30    1.50
   5   2  17   33.40    6.80
 -16   0  18   17.40    2.10
   9   3  18    1.70    1.70
  -4   2  16   11.20    2.50
 -10   6  16   10.40    4.60
   6   2  17   29.50    1.30
 -14   0  18    0.00    0.10
  10   3  18   44.30    1.40
  -3   2  16    0.00    0.10
  -9   6  16   41.80    1.10
   7   2  17   55.30    0.70
 -12   0  18    6.10    6.00
 -13   4  18   15.10    3.20
  -2   2  16   53.10    0.90
  -8   6  16    6.30    6.20
   8   2  17   10.00    3.50
 -10   0  18   76.70    0.80
 -12   4  18   20.30    1.60
  -1   2  16   23.30    0.50
  -7   6  16   19.10    2.40
   9   2  17   15.80    2.60
  -6   0  18   42.20    0.80
 -11   4  18   21.00    3.60
   0   2  16   20.60    0.50
  -6   6  16    2.90    2.90
  10   2  17   13.40    3.30
  -4   0  18   55.60    0.80
 -10   4  18   52.10    1.80
   1   2  16    9.10    2.00
  -5   6  16   19.70    0.90
 -15   3  17   16.80    1.80
  -2   0  18   48.50    0.80
  -9   4  18   30.10    1.00
   2   2  16   32.10    0.50
  -4   6  16   13.50    1.40
 -14   3  17   41.60    0.70
   0   0  18   56.40    0.80
  -8   4  18   37.80    0.90
   3   2  16   25.40    1.30
  -3   6  16   17.60    1.50
 -13   3  17    0.00    0.10
   2   0  18    0.00    0.10
  -7   4  18   25.70    0.80
   4   2  16   38.30    3.80
  -2   6  16    3.00    3.00
 -12   3  17   19.60    1.80
   4   0  18   64.10    0.80
  -6   4  18    7.00    7.00
   5   2  16    5.30    2.00
  -1   6  16   18.80    2.90
 -11   3  17   22.00    4.40
   6   0  18   32.90    1.20
  -5   4  18    0.00    0.10
   6   2  16   33.70    8.70
   0   6  16   13.30    2.20
 -10   3  17   20.90    2.20
   8   0  18    2.20    2.20
  -4   4  18   41.30    0.80
   7   2  16    0.00    0.10
   1   6  16   21.40    1.00
  -9   3  17   56.90    1.10
  10   0  18   31.20    1.50
  -3   4  18   46.00    3.20
   8   2  16   26.90    1.20
   2   6  16    4.20    4.10
  -8   3  17    8.60    4.80
 -16   1  18    0.00    0.10
  -2   4  18   56.30    3.10
   9   2  16    7.30    7.30
   3   6  16   10.70    4.40
  -7   3  17    3.40    3.40
 -15   1  18   31.60    1.00
  -1   4  18   13.30    1.60
  10   2  16    2.70    2.70
   4   6  16    4.90    4.90
  -6   3  17   32.90    0.80
 -14   1  18    2.70    2.70
   0   4  18   24.50    3.30
  11   2  16    6.30    6.30
   5   6  16   34.50    4.60
  -5   3  17   14.10    1.70
 -13   1  18   13.60    2.20
   1   4  18    8.50    2.90
 -16   3  16    0.00    0.10
   6   6  16   25.00    1.80
  -4   3  17   18.50    1.00
 -12   1  18    0.00    0.10
   2   4  18   22.90    0.90
 -15   3  16   26.30    1.50
  -7   7  16   31.30    1.40
  -3   3  17   33.90    0.60
 -11   1  18   30.90    1.30
   3   4  18   22.80    1.40
 -14   3  16   20.70    1.10
  -6   7  16   15.40    1.40
  -2   3  17   43.20    0.90
 -10   1  18    4.20    4.10
   4   4  18   30.00    5.90
 -13   3  16    0.00    0.10
  -5   7  16   27.70    0.90
  -1   3  17   26.30    0.60
  -9   1  18    7.50    7.40
   5   4  18   23.50    4.70
 -12   3  16   44.50    4.10
  -4   7  16   48.30    1.10
   0   3  17    9.90    1.10
  -8   1  18   22.20    2.00
   6   4  18   34.40    1.90
 -11   3  16   24.70    1.20
  -3   7  16   18.80    1.60
   1   3  17    3.10    3.10
  -7   1  18   31.90    1.00
   7   4  18    4.40    4.30
   8   4  18   18.50    2.70
   8   2  19   12.30    7.20
  -3   1  20   23.60    1.20
   1   0  21   45.90    0.90
  -4   0  22   27.00    1.20
 -10   5  18    0.00    0.10
 -14   3  19   34.30    1.80
  -2   1  20   22.10    0.70
   3   0  21   15.90    2.60
  -2   0  22   21.90    1.30
  -9   5  18    0.00    0.10
 -13   3  19    5.30    5.30
  -1   1  20   43.30    0.60
   5   0  21   29.00    1.30
   0   0  22   57.60    0.80
  -8   5  18   33.40    1.00
 -12   3  19   10.50    6.30
   0   1  20   21.10    1.70
   7   0  21   33.80    1.30
   2   0  22   18.10    2.10
  -7   5  18    3.00    3.00
 -11   3  19   34.30    1.10
   1   1  20    3.80    3.80
 -13   1  21   12.20    3.60
   4   0  22   10.50    4.60
  -6   5  18    4.10    4.00
 -10   3  19   19.10    3.20
   2   1  20   27.90    1.70
 -12   1  21    0.00    0.10
   6   0  22   20.70    2.10
  -5   5  18    0.00    0.10
  -9   3  19   56.80    1.20
   3   1  20   17.00    4.40
 -11   1  21    8.00    7.90
 -12   1  22   18.30    2.40
  -4   5  18    4.90    2.80
  -8   3  19   11.60    2.50
   4   1  20   50.30    0.60
 -10   1  21   36.80    1.30
 -11   1  22   19.90    1.40
  -3   5  18    5.30    5.20
  -7   3  19    0.60    0.60
   5   1  20   19.50    3.70
  -9   1  21    0.00    0.10
 -10   1  22    4.40    4.30
  -2   5  18   28.50    3.00
  -6   3  19   41.60    0.60
   6   1  20   10.20    3.00
  -8   1  21   16.10    3.00
  -9   1  22   30.50    1.60
  -1   5  18    6.50    2.60
  -5   3  19   19.70    1.30
   7   1  20   25.90    1.20
  -7   1  21   18.70    1.50
  -8   1  22   19.80    2.40
   0   5  18   41.60    1.00
  -4   3  19   12.70    1.80
   8   1  20   18.30    1.80
  -6   1  21   48.10    0.90
  -7   1  22    0.00    0.10
   1   5  18    4.80    4.70
  -3   3  19   55.10    1.50
 -14   2  20   24.30    1.70
  -5   1  21   28.40    1.10
  -6   1  22    9.30    4.00
   2   5  18   10.50    3.10
  -2   3  19   25.10    0.90
 -13   2  20    8.40    4.70
  -4   1  21    0.00    0.10
  -5   1  22   23.20    1.30
   3   5  18   13.10    1.60
  -1   3  19   46.70    1.40
 -12   2  20   17.00    2.70
  -3   1  21   35.40    0.90
  -4   1  22   42.40    1.00
   4   5  18    0.00    0.10
   0   3  19   20.30    1.00
 -11   2  20    8.60    8.60
  -2   1  21    9.80    2.20
  -3   1  22    0.00    0.10
   5   5  18   11.40   11.40
   1   3  19   16.20    2.40
 -10   2  20   22.90    1.80
  -1   1  21   14.30    1.70
  -2   1  22   47.20    0.60
   6   5  18   23.90    1.70
   2   3  19   29.80    2.60
  -9   2  20    8.20    8.10
   0   1  21   23.50    1.70
  -1   1  22   20.40    1.00
  -8   6  18   12.30    3.50
   3   3  19   28.90    2.60
  -8   2  20   16.80    1.60
   1   1  21    5.60    5.50
   0   1  22   24.30    0.90
  -7   6  18   16.60    2.10
   4   3  19    5.50    5.50
  -7   2  20   16.00    2.40
   2   1  21   20.40    3.30
   1   1  22    9.00    2.00
  -6   6  18   27.90    1.40
   5   3  19   53.20    1.20
  -6   2  20   56.40    0.90
   3   1  21    1.10    1.00
   2   1  22   34.00    5.60
  -5   6  18   36.30    3.80
   6   3  19    9.80    2.40
  -5   2  20   26.00    1.00
   4   1  21    6.40    6.40
   3   1  22   17.50    1.40
  -4   6  18   32.00    5.40
   7   3  19   19.30    1.30
  -4   2  20   13.10    2.40
   5   1  21   11.90    2.30
   4   1  22   18.20    1.40
  -3   6  18    0.90    0.90
   8   3  19   18.50    1.70
  -3   2  20    5.80    5.80
   6   1  21    8.50    8.50
   5   1  22   11.40    2.30
  -2   6  18   25.10    0.70
 -11   4  19    0.00    0.10
  -2   2  20    4.80    4.80
   7   1  21   20.50    1.40
   6   1  22   24.20    4.00
  -1   6  18   19.20    2.00
 -10   4  19    6.60    6.60
  -1   2  20   27.50    0.70
   8   1  21    9.60    6.20
   7   1  22   16.00    2.60
   0   6  18    6.60    5.40
  -9   4  19   19.40    1.70
   0   2  20   52.20    0.50
 -13   2  21   41.30    1.30
 -11   2  22    0.00    0.10
   1   6  18   45.70    0.80
  -8   4  19   30.00    1.00
   1   2  20   27.00    0.60
 -12   2  21   32.80    1.40
 -10   2  22   59.10    1.10
   2   6  18    7.10    7.00
  -7   4  19   14.60    1.60
   2   2  20   39.50    1.70
 -11   2  21   41.40    1.20
  -9   2  22   12.40    4.20
   3   6  18   14.00    9.30
  -6   4  19    3.50    3.50
   3   2  20    7.50    2.10
 -10   2  21    8.00    7.90
  -8   2  22   40.10    1.00
   4   6  18   23.20    1.80
  -5   4  19   10.30    4.30
   4   2  20    9.30    2.50
  -9   2  21    5.40    5.30
  -7   2  22   16.50    1.70
 -15   0  19   45.90    1.20
  -4   4  19   23.30    3.60
   5   2  20   13.70    1.90
  -8   2  21   14.60    1.80
  -6   2  22    7.80    4.70
 -13   0  19   12.20    4.20
  -3   4  19   11.10    1.90
   6   2  20    7.90    4.50
  -7   2  21   28.20    1.70
  -5   2  22    0.00    0.10
 -11   0  19   17.90    2.70
  -2   4  19   11.10    5.00
   7   2  20   13.50    2.10
  -6   2  21   22.10    1.10
  -4   2  22   37.80    0.80
  -7   0  19   72.80    0.60
  -1   4  19    9.90    4.20
   8   2  20   24.10    1.70
  -5   2  21   65.10    0.60
  -3   2  22   10.20    3.40
  -5   0  19   12.80    2.20
   0   4  19   21.10    2.40
 -12   3  20   11.80    4.80
  -4   2  21   20.70    1.10
  -2   2  22   27.00    2.40
  -3   0  19   20.00    1.00
   1   4  19   15.40    1.30
 -11   3  20   34.30    1.30
  -3   2  21   56.60    0.90
  -1   2  22   13.60    3.70
  -1   0  19   82.90    0.60
   2   4  19    9.20    3.60
 -10   3  20   28.30    1.20
  -2   2  21    4.20    4.10
   0   2  22   10.80    4.10
   1   0  19   25.10    1.30
   3   4  19    2.10    2.10
  -9   3  20    8.20    7.00
  -1   2  21   14.90    1.50
   1   2  22    2.10    2.10
   3   0  19   17.30    1.70
   4   4  19    7.50    6.10
  -8   3  20   47.10    1.00
   0   2  21    8.40    3.80
   2   2  22    2.70    2.70
   5   0  19   10.50    3.40
   5   4  19    4.70    4.70
  -7   3  20    0.00    0.10
   1   2  21   34.20    1.20
   3   2  22    3.90    3.90
   7   0  19   12.90    3.30
   6   4  19   10.30    5.20
  -6   3  20   23.60    1.50
   2   2  21   11.20    1.40
   4   2  22   18.00    1.30
   9   0  19   13.10    3.40
   7   4  19    9.80    6.20
  -5   3  20   21.80    1.20
   3   2  21   49.60    5.20
   5   2  22    9.70    2.10
 -15   1  19   26.60    1.70
  -9   5  19    0.00    0.10
  -4   3  20    8.70    2.90
   4   2  21    2.70    2.70
  -9   3  22   12.60    2.80
 -14   1  19   13.90    2.00
  -8   5  19   30.00    1.00
  -3   3  20   22.40    1.20
   5   2  21   15.40    1.60
  -8   3  22   32.10    1.80
 -13   1  19   40.60    1.60
  -7   5  19   39.00    0.80
  -2   3  20   49.10    2.50
   6   2  21    1.70    1.60
  -7   3  22    0.00    0.10
 -12   1  19    7.40    7.30
  -6   5  19    6.10    6.10
  -1   3  20    7.30    2.70
   7   2  21    6.90    6.80
  -6   3  22    8.80    4.30
 -11   1  19   25.50    1.50
  -5   5  19   37.80    1.30
   0   3  20   40.50    4.60
 -11   3  21    0.00    0.10
  -5   3  22   22.40    0.90
 -10   1  19   37.60    1.40
  -4   5  19   11.60    2.10
   1   3  20   14.40    2.10
 -10   3  21   14.90    3.00
  -4   3  22   15.20    1.60
  -9   1  19   35.40    1.30
  -3   5  19    3.30    3.20
   2   3  20    1.80    1.70
  -9   3  21    4.30    4.30
  -3   3  22    3.00    3.00
  -8   1  19    7.70    7.60
  -2   5  19   26.00    4.20
   3   3  20   12.60    3.10
  -8   3  21    6.10    6.10
  -2   3  22   29.80    1.50
  -7   1  19   61.30    0.80
  -1   5  19   17.20    1.60
   4   3  20   12.30    3.30
  -7   3  21   25.20    1.00
  -1   3  22    7.50    7.50
  -6   1  19   44.30    1.40
   0   5  19   15.20    1.20
   5   3  20   17.70    1.20
  -6   3  21   20.40    1.20
   0   3  22   31.10    4.70
  -5   1  19   47.30    1.10
   1   5  19   47.30    0.60
   6   3  20   16.50    2.00
  -5   3  21    0.00    0.10
   1   3  22   14.70    2.10
  -4   1  19    3.90    3.90
   2   5  19    8.20    4.40
   7   3  20    7.70    7.60
  -4   3  21    0.00    0.10
   2   3  22    2.70    2.60
  -3   1  19   20.50    1.00
   3   5  19   21.60    0.80
   8   3  20   13.30    3.80
  -3   3  21    7.50    7.50
   3   3  22   17.60    2.30
  -2   1  19   14.80    1.20
   4   5  19   10.40    1.50
 -10   4  20   35.60    2.00
  -2   3  21   27.20    0.70
  -8   4  22   26.10    1.70
  -1   1  19   43.00    0.40
   5   5  19    0.00    0.10
  -9   4  20   16.10    2.10
  -1   3  21    8.20    6.50
  -7   4  22   27.70    1.20
   0   1  19   15.50    1.40
   6   5  19   31.90    1.60
  -8   4  20    3.60    3.60
   0   3  21    8.40    8.30
  -6   4  22   37.20    0.80
   1   1  19   56.10    1.00
  -7   6  19   10.20    4.50
  -7   4  20   18.80    1.10
   1   3  21    5.60    2.30
  -5   4  22   10.00    2.60
   2   1  19   14.40    1.10
  -6   6  19   26.40    2.00
  -6   4  20    6.80    6.80
   2   3  21   11.50    4.20
  -4   4  22   12.60    1.80
   3   1  19   28.10    4.80
  -5   6  19   16.00    1.60
  -5   4  20    8.90    5.30
   3   3  21    5.90    2.00
  -3   4  22    0.00    0.10
   4   1  19    9.90    4.20
  -4   6  19   18.40    1.10
  -4   4  20   25.70    1.00
   4   3  21    3.50    3.50
  -2   4  22    3.90    3.90
   5   1  19   51.30    1.90
  -2   6  19    8.90    6.50
  -3   4  20   18.50    1.90
   5   3  21   16.30    2.10
  -1   4  22   26.70    1.20
   6   1  19   20.40    1.40
  -1   6  19    2.10    2.10
  -2   4  20   32.70    5.30
   6   3  21   11.20    3.70
   0   4  22   17.40    2.30
   7   1  19   48.90    0.80
   0   6  19    9.90    4.50
  -1   4  20    5.70    2.10
  -9   4  21   23.10    2.80
   1   4  22   24.30    1.30
   8   1  19   17.50    2.00
   1   6  19   14.90    3.30
   0   4  20   10.30    1.80
  -8   4  21   32.00    1.50
   2   4  22    4.30    4.20
   9   1  19   33.50    1.00
   2   6  19    8.00    7.90
   1   4  20   12.10    2.20
  -7   4  21   41.70    0.70
  -6   5  22   17.10    2.10
 -15   2  19    8.90    8.80
 -14   0  20   28.60    1.90
   2   4  20   11.70    1.50
  -6   4  21   13.00    1.80
  -5   0  23   24.10    1.20
 -14   2  19    0.00    0.10
 -12   0  20    0.00    0.10
   3   4  20    0.00    0.10
  -5   4  21   14.60    1.80
  -3   0  23    9.90    3.20
 -13   2  19   41.10    0.90
 -10   0  20   38.80    1.30
   4   4  20   37.30    5.90
  -4   4  21    3.60    3.60
  -1   0  23    0.00    0.10
 -12   2  19   23.00    2.00
  -6   0  20   26.10    0.90
   5   4  20   22.00    1.70
  -3   4  21   21.30    0.90
   1   0  23   13.20    2.90
 -11   2  19   39.10    1.20
  -4   0  20   88.50    0.70
   6   4  20   31.70    1.40
  -2   4  21   19.70    4.20
   3   0  23    5.40    5.40
 -10   2  19    5.60    5.50
  -2   0  20   45.90    0.80
  -8   5  20    3.10    3.10
  -1   4  21   45.40    7.60
   5   0  23    6.30    6.20
  -9   2  19   10.90    5.40
   0   0  20   12.00    3.20
  -7   5  20   11.70    2.20
   0   4  21   24.80    1.30
 -10   1  23   11.70    4.60
  -7   2  19    9.20    4.30
   2   0  20    0.00    0.10
  -6   5  20   32.00    1.20
   1   4  21   29.40    0.90
  -9   1  23   25.80    1.30
  -6   2  19   10.70    2.50
   4   0  20   57.20    0.90
  -5   5  20    2.30    2.30
   2   4  21    7.90    3.00
  -8   1  23   13.60    3.80
  -5   2  19   54.00    2.10
   6   0  20   43.60    1.10
  -4   5  20   36.20    3.70
   3   4  21   12.00    1.90
  -7   1  23   22.70    1.00
  -4   2  19   29.80    0.70
   8   0  20   12.40    3.50
  -3   5  20    7.20    5.10
  -7   5  21   12.10    4.50
  -6   1  23   17.00    1.50
  -3   2  19   25.60    1.10
 -14   1  20   21.80    1.30
  -2   5  20    4.20    4.20
  -6   5  21    0.00    0.10
  -5   1  23   25.80    1.40
  -2   2  19    4.70    4.70
 -13   1  20   25.50    1.10
  -1   5  20   24.50    1.10
  -5   5  21    4.90    4.80
  -4   1  23    8.90    4.40
  -1   2  19   21.90    0.60
 -12   1  20   30.60    1.00
   0   5  20   16.60    1.50
  -4   5  21    2.30    2.30
  -3   1  23   42.00    1.00
   0   2  19    0.00    0.10
 -11   1  20   27.50    1.50
   1   5  20   20.10    1.20
  -3   5  21   15.30    6.40
  -2   1  23    0.00    0.10
   1   2  19    6.40    2.60
 -10   1  20   42.90    1.10
   2   5  20   31.00    1.20
  -2   5  21   16.20    2.30
  -1   1  23   34.10    1.60
   2   2  19   14.80    1.00
  -9   1  20   18.00    2.60
   3   5  20   11.30    1.80
  -1   5  21   18.50    1.90
   0   1  23   36.80    1.00
   3   2  19   26.20    2.80
  -8   1  20   24.30    2.50
 -13   0  21   11.80    4.00
   0   5  21    9.20    9.20
   1   1  23   31.90    4.70
   4   2  19    6.80    6.80
  -7   1  20   23.70    1.10
 -11   0  21   15.80    3.10
   1   5  21   20.80    1.90
   2   1  23   17.90    3.00
   5   2  19   10.40    2.70
  -6   1  20   31.70    0.60
  -7   0  21   41.40    0.90
 -12   0  22   19.90    1.70
   3   1  23   24.40    1.00
   6   2  19    9.00    3.50
  -5   1  20   12.90    2.70
  -3   0  21   53.60    0.80
 -10   0  22    0.40    0.30
   4   1  23    7.90    4.30
   7   2  19   15.00    2.00
  -4   1  20   42.90    0.60
  -1   0  21   67.70    0.70
  -6   0  22   73.90    0.80
   5   1  23   25.50    1.30
  -9   2  23   28.40    1.90
  -3   3  23    6.40    6.30
  -8   1  24   27.60    1.80
  -1   2  24   10.70    3.90
  -3   1  25   15.20    2.10
  -8   2  23    2.50    2.50
  -2   3  23   15.10    1.20
  -7   1  24   13.50    1.70
   0   2  24   13.60    2.00
  -1   1  25   16.70    2.10
  -7   2  23    6.20    6.10
  -1   3  23   32.60    5.10
  -6   1  24   17.60    1.50
   1   2  24    3.50    3.50
   0   1  25   17.10    9.20
  -6   2  23    6.10    6.10
   0   3  23   10.80    4.40
  -5   1  24   30.40    1.20
   2   2  24   14.50    2.40
   1   1  25   10.60    3.90
  -5   2  23   50.60    0.80
   1   3  23   37.30    3.70
  -4   1  24   13.20    2.30
  -8   3  24    0.00    0.10
  -7   2  25   28.10    1.10
  -4   2  23    8.50    8.50
  -7   4  23   16.60    3.20
  -3   1  24   10.70    3.50
  -7   3  24    3.50    3.40
  -6   2  25   10.60    2.40
  -3   2  23   16.90    2.40
  -6   4  23   12.70    2.30
  -1   1  24   10.10    4.10
  -6   3  24   36.20    1.10
  -5   2  25    8.30    8.20
  -2   2  23   10.30    2.80
  -5   4  23   11.40    2.50
   0   1  24    0.00    0.10
  -5   3  24   13.10    1.80
  -4   2  25   10.50    2.40
  -1   2  23   32.90    0.90
  -4   4  23    0.00    0.10
   1   1  24    7.00    7.00
  -4   3  24   27.30    0.80
  -3   2  25   18.40    1.30
   0   2  23    7.50    3.90
  -3   4  23    4.50    4.50
   2   1  24    0.00    0.10
  -3   3  24    0.00    0.10
  -2   2  25   19.80    1.10
   1   2  23   13.60    6.90
  -2   4  23   13.60    2.40
   3   1  24    0.00    0.10
  -2   3  24    0.00    0.10
  -1   2  25   37.10    3.80
   2   2  23    1.80    1.80
  -1   4  23   28.60    1.60
  -8   2  24   17.70    1.40
  -1   3  24   12.70    2.10
   0   2  25    8.30    8.20
   3   2  23   24.40    1.50
   0   4  23    9.00    5.20
  -7   2  24    7.10    5.20
   0   3  24   15.20    1.80
  -6   3  25   11.30    3.30
  -8   3  23   10.40    7.50
  -4   0  24    7.70    4.00
  -6   2  24   15.00    1.70
  -1   0  25   25.50    1.20
  -5   3  25   10.50    2.80
  -7   3  23   44.40    1.00
  -2   0  24    3.70    3.60
  -5   2  24    8.90    3.30
   1   0  25   41.50    1.10
  -4   3  25   17.50    1.40
  -6   3  23    3.10    3.00
   0   0  24   64.30    1.00
  -4   2  24   37.10    1.30
  -6   1  25    9.00    3.10
  -3   2  26    0.00    0.10
  -5   3  23   32.80    1.30
   2   0  24   42.60    1.30
  -3   2  24   11.20    2.20
  -5   1  25   12.60    2.10
  -2   2  26    6.80    6.80
  -4   3  23   21.70    0.90
   4   0  24    0.00    0.10
  -2   2  24   33.00    0.80
  -4   1  25   17.90    1.60
   1
;
_shelx_hkl_checksum     85685
_shelx_res_file
;
    h2tppbr4.res created by SHELXL-2014/7
TITL h2tppbr4
CELL 0.71073 13.883 6.7448 19.11 90 102 90
ZERR 2 0.003 0.0013 0.004 0 0.03 0
LATT 1
SYMM 0.5-X,0.5+Y,0.5-Z
SFAC C H Br N
UNIT 88 52 8 8
L.S. 4
PLAN  20
SIZE 0.15 0.1 0.05
TEMP -143(2)
MORE -1
BOND $H
CONF
fmap 2
acta
WGHT    0.064900    9.934499
FVAR       1.00293
N1    4    0.116198    0.208545    0.023693    11.00000    0.01594    0.01789 =
         0.01240   -0.00169    0.00225   -0.00433
N2    4   -0.079485    0.154182    0.061216    11.00000    0.01308    0.02184 =
         0.01627   -0.00624   -0.00047   -0.00176
AFIX  43
H2    2   -0.052688    0.102144    0.027573    11.00000   -1.20000
AFIX   0
CA1   1    0.201014    0.213822   -0.003068    11.00000    0.02110    0.01568 =
         0.01284    0.00286    0.00492    0.00054
CA2   1    0.118239    0.368279    0.067646    11.00000    0.01170    0.01667 =
         0.01349   -0.00174   -0.00315   -0.00082
CA3   1   -0.041141    0.310617    0.103972    11.00000    0.01457    0.01853 =
         0.01325   -0.00312    0.00183    0.00133
CA4   1   -0.166357    0.089839    0.078542    11.00000    0.01628    0.01992 =
         0.01942   -0.00360    0.00538   -0.00441
CB1   1    0.258272    0.385964    0.025271    11.00000    0.01516    0.02272 =
         0.01585    0.00175    0.00388   -0.00107
CB2   1    0.207182    0.484847    0.066655    11.00000    0.01701    0.01808 =
         0.01445    0.00017   -0.00146   -0.00298
CB3   1   -0.109122    0.347625    0.150329    11.00000    0.01976    0.02162 =
         0.02066   -0.00286    0.00580    0.00662
AFIX  43
HB3   2   -0.102378    0.447092    0.186217    11.00000   -1.20000
AFIX   0
CB4   1   -0.183550    0.217174    0.133970    11.00000    0.01708    0.02305 =
         0.02588   -0.00725    0.00227   -0.00009
AFIX  43
HB4   2   -0.238884    0.210995    0.155950    11.00000   -1.20000
AFIX   0
CM1   1    0.046907    0.409238    0.107777    11.00000    0.01819    0.01442 =
         0.01061   -0.00128   -0.00192   -0.00131
CM2   1    0.222219    0.076741   -0.052917    11.00000    0.01700    0.01654 =
         0.01459    0.00066    0.00304    0.00078
C11   1    0.068213    0.562847    0.165699    11.00000    0.01367    0.01984 =
         0.01203    0.00009   -0.00359    0.00336
C12   1    0.136274    0.521689    0.229526    11.00000    0.02256    0.02306 =
         0.01204   -0.00196   -0.00025   -0.00457
AFIX  43
H12   2    0.170204    0.398517    0.234465    11.00000   -1.20000
AFIX   0
C13   1    0.154988    0.656868    0.285437    11.00000    0.02481    0.01996 =
         0.01777   -0.00053   -0.00249   -0.00523
AFIX  43
H13   2    0.201304    0.627835    0.328253    11.00000   -1.20000
AFIX   0
C14   1    0.103478    0.838594    0.277094    11.00000    0.02895    0.02520 =
         0.02299   -0.01242    0.00503   -0.00674
AFIX  43
H14   2    0.114902    0.932934    0.314829    11.00000   -1.20000
AFIX   0
C15   1    0.037043    0.880313    0.214985    11.00000    0.02708    0.02195 =
         0.02787   -0.00896   -0.00024    0.00711
AFIX  43
H15   2    0.003266    1.003657    0.210116    11.00000   -1.20000
AFIX   0
C16   1    0.018476    0.743979    0.158926    11.00000    0.02127    0.02563 =
         0.02220   -0.00728   -0.00483    0.00191
AFIX  43
H16   2   -0.027877    0.774273    0.116259    11.00000   -1.20000
AFIX   0
C21   1    0.308537    0.112496   -0.087676    11.00000    0.01474    0.02363 =
         0.02327   -0.00860    0.00602   -0.00466
C22   1    0.392274   -0.002740   -0.072308    11.00000    0.02079    0.02580 =
         0.02572    0.00169    0.00403    0.00042
AFIX  43
H22   2    0.397841   -0.106367   -0.038031    11.00000   -1.20000
AFIX   0
C23   1    0.468331    0.034386   -0.107486    11.00000    0.01996    0.04381 =
         0.03543   -0.00263    0.00613    0.00180
AFIX  43
H23   2    0.525681   -0.046152   -0.097260    11.00000   -1.20000
AFIX   0
C24   1    0.462938    0.183170   -0.156264    11.00000    0.02077    0.04164 =
         0.03243   -0.00376    0.01723   -0.00947
AFIX  43
H24   2    0.516702    0.208316   -0.178687    11.00000   -1.20000
AFIX   0
C25   1    0.379059    0.296768   -0.172822    11.00000    0.03817    0.03838 =
         0.01971    0.00653    0.01411   -0.00225
AFIX  43
H25   2    0.374852    0.400546   -0.206935    11.00000   -1.20000
AFIX   0
C26   1    0.299995    0.260561   -0.139807    11.00000    0.02301    0.03517 =
         0.02182    0.00790    0.00886    0.00192
AFIX  43
H26   2    0.241077    0.335688   -0.152626    11.00000   -1.20000
AFIX   0
BR2   3    0.244336    0.733416    0.106817    11.00000    0.02633    0.01767 =
         0.02096   -0.00363    0.00424   -0.00664
BR1   3    0.385088    0.463356    0.017385    11.00000    0.02263    0.03070 =
         0.03308   -0.00982    0.01255   -0.01189
HKLF 3
REM  h2tppbr4
REM R1 =  0.0592 for    3439 Fo > 4sig(Fo)  and  0.0835 for all    4589 data
REM    235 parameters refined using      0 restraints
END
WGHT      0.0650      9.9366
REM Highest difference peak  1.170,  deepest hole -1.414,  1-sigma level  0.195
Q1    1   0.1231  0.9300  0.1793  11.00000  0.05    1.17
Q2    1   0.2148  0.5883  0.0688  11.00000  0.05    1.11
Q3    1  -0.2926  0.2376  0.1860  11.00000  0.05    1.03
Q4    1   0.3846  0.3504  0.0219  11.00000  0.05    1.03
Q5    1   0.2729  0.1920 -0.1742  11.00000  0.05    0.80
Q6    1  -0.0347  0.7594  0.2481  11.00000  0.05    0.79
Q7    1   0.1828  0.7361  0.1845  11.00000  0.05    0.78
Q8    1   0.4594  0.2648 -0.2192  11.00000  0.05    0.77
Q9    1   0.2945  0.5407  0.0097  11.00000  0.05    0.77
Q10   1   0.1226  0.0173  0.0252  11.00000  0.05    0.76
Q11   1   0.2423  0.6221  0.1054  11.00000  0.05    0.76
Q12   1   0.1792  0.4393  0.3587  11.00000  0.05    0.74
Q13   1   0.4033  0.4614 -0.0176  11.00000  0.05    0.73
Q14   1   0.2756  0.6589  0.0647  11.00000  0.05    0.73
Q15   1  -0.3846  0.2168  0.1625  11.00000  0.05    0.71
Q16   1   0.3852 -0.1574 -0.1478  11.00000  0.05    0.70
Q17   1   0.1485  0.7437  0.0362  11.00000  0.05    0.69
Q18   1   0.2526  0.1850  0.0186  11.00000  0.05    0.69
Q19   1   0.4738  0.5589  0.0238  11.00000  0.05    0.68
Q20   1   0.3569  0.7204  0.1675  11.00000  0.05    0.68
;
_shelx_res_checksum     80585
data_II
_database_code_depnum_ccdc_archive 'CCDC 1477658'
_audit_creation_method     'SHELXL-2014/7'
_chemical_name_systematic
;
7,8,17,18-Tetrabromo-5,10,15,20-tetraphenylporphyrin(2+)
bis(perchlorate) dichloromethane trisolvate
;
_chemical_name_common     ?
_chemical_formula_moiety     'C44 H28 Br4 N4, 2(Cl O4), 3(C H2 Cl2)'
_chemical_formula_sum     'C47 H34 Br4 Cl8 N4 O8'
_chemical_formula_iupac     'C44 H28 Br4 N4 2+, 2Cl O4 -, 3C H2 Cl2'
_chemical_formula_weight     1386.02
_chemical_melting_point     ?
_shelx_space_group_comment
;
The symmetry employed for this shelxl refinement is uniquely defined
by the following loop, which should always be used as a source of
symmetry information in preference to the above space-group names.
They are only intended as comments.
;
_space_group_crystal_system     monoclinic
_space_group_name_H-M_alt     'P n'
_space_group_name_Hall     'P -2yac'
loop_
    _space_group_symop_operation_xyz
    'x, y, z'
    'x+1/2, -y, z+1/2'
_cell_length_a     12.903(3)
_cell_length_b     13.761(3)
_cell_length_c     14.876(3)
_cell_angle_alpha     90
_cell_angle_beta     96.67(3)
_cell_angle_gamma     90
_cell_volume     2623.5(10)
_cell_formula_units_Z     2
_cell_measurement_reflns_used     250
_cell_measurement_theta_min     1.05
_cell_measurement_theta_max     20.5
_cell_measurement_temperature     130(2)
_exptl_crystal_description     prism
_exptl_crystal_colour     'blue-green'
_exptl_crystal_size_max     0.330
_exptl_crystal_size_mid     0.170
_exptl_crystal_size_min     0.060
_exptl_crystal_density_diffrn     1.755
_exptl_crystal_density_meas     ?
_exptl_crystal_density_method     ?
_exptl_crystal_F_000     1368
_exptl_absorpt_coefficient_mu     3.532
_exptl_absorpt_correction_type     refdelf
_exptl_absorpt_process_details
;
(DIFABS; Walker & Stuart, 1983)
;
_shelx_estimated_absorpt_T_min     0.389
_shelx_estimated_absorpt_T_max     0.816
_exptl_absorpt_correction_T_min     0.65
_exptl_absorpt_correction_T_max     1.00
_exptl_special_details
;
Diffraction data were measured with an Enraf-Nonius FAST area detector to 55.56
 deg in 2 theta.  With the hardware and software supplied for the
 diffractometer, the data collection process  provides substantial redundancy
 but not necessarily completion up to the limiting resolution.  At a resolution
 of 0.83 \%A (52 deg in 2 theta) essentially full coverage of data
were met. Successful and suitable refinement of the structure supports this.
;
_diffrn_ambient_temperature     130(2)
_diffrn_radiation_type     MoK\a
_diffrn_radiation_wavelength     0.71073
_diffrn_radiation_source     'ROTATING ANODE'
_diffrn_radiation_monochromator     graphite
_diffrn_measurement_device_type     'Enraf--Nonius fast area-detector'
_diffrn_measurement_method     'ELLIPSOID-MASK FITTING'
_diffrn_detector_area_resol_mean     8.53
_diffrn_reflns_number     11251
_diffrn_reflns_av_R_equivalents     .
_diffrn_reflns_theta_min     2.471
_diffrn_reflns_theta_max     29.976
_diffrn_reflns_theta_full     25.242
_diffrn_measured_fraction_theta_max     0.849
_diffrn_measured_fraction_theta_full     0.940
_diffrn_reflns_limit_h_min     -16
_diffrn_reflns_limit_h_max     16
_diffrn_reflns_limit_k_min     0
_diffrn_reflns_limit_k_max     19
_diffrn_reflns_limit_l_min     -19
_diffrn_reflns_limit_l_max     18
_refine_special_details     ?
_reflns_number_total     11251
_reflns_number_gt     8745
_reflns_threshold_expression     'I > 2\s(I)'
_refine_ls_structure_factor_coef     Fsqd
_refine_ls_matrix_type     full
_refine_ls_R_factor_all     0.0848
_refine_ls_R_factor_gt     0.0596
_refine_ls_wR_factor_gt     0.1509
_refine_ls_wR_factor_ref     0.1851
_refine_ls_goodness_of_fit_ref     1.060
_refine_ls_restrained_S_all     1.059
_refine_ls_number_reflns     11251
_refine_ls_number_parameters     640
_refine_ls_number_restraints     2
_refine_ls_hydrogen_treatment     constr
_refine_ls_weighting_scheme     calc
_refine_ls_weighting_details
             'w=1/[\s^2^(Fo^2^)+(0.0886P)^2^+17.5195P] where P=(Fo^2^+2Fc^2^)/3'
_atom_sites_solution_hydrogens     mixed
_atom_sites_solution_primary     direct
_atom_sites_solution_secondary     difmap
_refine_ls_shift/su_max     0.000
_refine_ls_shift/su_mean     0.000
_refine_diff_density_max     1.033
_refine_diff_density_min     -1.054
_refine_ls_extinction_method     none
_refine_ls_extinction_coef     .
_refine_ls_abs_structure_details
;
Classical Flack method preferred over Parsons because s.u. lower
(Flack, 1983)
;
_refine_ls_abs_structure_Flack     -0.032(14)
loop_
    _atom_type_symbol
    _atom_type_description
    _atom_type_scat_dispersion_real
    _atom_type_scat_dispersion_imag
    _atom_type_scat_source
    'C' 'C' 0.0033 0.0016
                         'International Tables Vol C Tables 4.2.6.8 and 6.1.1.4'
    'H' 'H' 0.0000 0.0000
                         'International Tables Vol C Tables 4.2.6.8 and 6.1.1.4'
    'Br' 'Br' -0.2901 2.4595
                         'International Tables Vol C Tables 4.2.6.8 and 6.1.1.4'
    'Cl' 'Cl' 0.1484 0.1585
                         'International Tables Vol C Tables 4.2.6.8 and 6.1.1.4'
    'N' 'N' 0.0061 0.0033
                         'International Tables Vol C Tables 4.2.6.8 and 6.1.1.4'
    'O' 'O' 0.0106 0.0060
                         'International Tables Vol C Tables 4.2.6.8 and 6.1.1.4'
_computing_data_collection
;
MADNES (Pflugrath & Messerschmidt, 1989)
;
_computing_cell_refinement
;
MADNES (Pflugrath & Messerschmidt, 1989)
;
_computing_data_reduction
;
MADNES (Pflugrath & Messerschmidt, 1989)
;
_computing_structure_solution
;
SHELXS97 (Sheldrick, 2008)
;
_computing_structure_refinement
;
SHELXL2014 (Sheldrick, 2015)
;
_computing_molecular_graphics
;
<i>OLEX2</i> (Dolomanov <i>et al.</i>, 2009) and
Mercury (Macrae <i>et al.</i>, 2008)
;
_computing_publication_material
;
publCIF (Westrip, 2010)
;
loop_
    _atom_site_type_symbol
    _atom_site_label
    _atom_site_fract_x
    _atom_site_fract_y
    _atom_site_fract_z
    _atom_site_U_iso_or_equiv
    _atom_site_adp_type
    _atom_site_calc_flag
    _atom_site_occupancy
    _atom_site_disorder_assembly
    _atom_site_disorder_group
    Br Br1 0.21338(9) 1.56160(8) 0.81718(9) 0.0297(3) Uani d 1 . .
    Br Br2 -0.02997(9) 1.55748(8) 0.89049(9) 0.0301(3) Uani d 1 . .
    Br Br3 0.03558(8) 0.82412(7) 0.99749(8) 0.0252(3) Uani d 1 . .
    Br Br4 0.28295(8) 0.82050(7) 0.92686(8) 0.0265(3) Uani d 1 . .
    N N1 0.1827(7) 1.3717(6) 1.0200(7) 0.0230(19) Uani d 1 . .
    H H1 0.2019 1.3221 1.0555 0.028 Uiso d 1 . .
    N N2 0.0484(7) 1.2123(6) 1.0839(6) 0.0204(18) Uani d 1 . .
    H H2 0.0886 1.2076 1.0402 0.024 Uiso d 1 . .
    N N3 0.2148(7) 1.0609(6) 1.0661(6) 0.0167(16) Uani d 1 . .
    H H3 0.2260 1.1203 1.0869 0.020 Uiso d 1 . .
    N N4 0.3381(7) 1.2157(6) 0.9795(7) 0.0222(19) Uani d 1 . .
    H H4 0.2697 1.2093 0.9724 0.027 Uiso d 1 . .
    C CA1 0.2450(8) 1.4179(7) 0.9635(8) 0.022(2) Uani d 1 . .
    C CA2 0.0851(8) 1.4144(7) 1.0124(8) 0.020(2) Uani d 1 . .
    C CA3 0.0030(8) 1.2964(7) 1.1094(8) 0.019(2) Uani d 1 . .
    C CA4 0.0213(8) 1.1366(7) 1.1364(7) 0.0183(19) Uani d 1 . .
    C CA5 0.1262(8) 1.0075(7) 1.0743(8) 0.0193(19) Uani d 1 . .
    C CA6 0.2834(8) 1.0081(7) 1.0211(7) 0.0178(19) Uani d 1 . .
    C CA7 0.4088(8) 1.1407(7) 0.9972(8) 0.022(2) Uani d 1 . .
    C CA8 0.3906(8) 1.3014(7) 0.9749(8) 0.021(2) Uani d 1 . .
    C CB1 0.1808(9) 1.4904(8) 0.9173(8) 0.025(2) Uani d 1 . .
    C CB2 0.0831(8) 1.4884(7) 0.9456(9) 0.023(2) Uani d 1 . .
    C C11 -0.0765(10) 1.4564(8) 1.0813(9) 0.027(2) Uani d 1 . .
    C CB3 -0.0511(8) 1.2742(6) 1.1835(8) 0.018(2) Uani d 1 . .
    H HB3 -0.0902 1.3188 1.2147 0.021 Uiso calc 1 . .
    C C12 -0.0536(10) 1.5524(8) 1.1070(9) 0.029(3) Uani d 1 . .
    H H12 0.0171 1.5727 1.1175 0.035 Uiso calc 1 . .
    C CB4 -0.0378(8) 1.1765(7) 1.2033(8) 0.020(2) Uani d 1 . .
    H HB4 -0.0630 1.1425 1.2518 0.024 Uiso calc 1 . .
    C C13 -0.1339(12) 1.6199(9) 1.1176(11) 0.038(3) Uani d 1 . .
    H H13 -0.1173 1.6847 1.1358 0.045 Uiso calc 1 . .
    C CB5 0.1381(7) 0.9188(7) 1.0280(7) 0.0163(18) Uani d 1 . .
    C C14 -0.2362(13) 1.5906(11) 1.1012(12) 0.044(4) Uani d 1 . .
    H H14 -0.2905 1.6356 1.1082 0.052 Uiso calc 1 . .
    C CB6 0.2333(9) 0.9172(7) 0.9968(8) 0.022(2) Uani d 1 . .
    C C15 -0.2605(11) 1.4969(10) 1.0750(11) 0.039(3) Uani d 1 . .
    H H15 -0.3316 1.4778 1.0640 0.047 Uiso calc 1 . .
    C CB7 0.5103(8) 1.1810(7) 1.0048(8) 0.019(2) Uani d 1 . .
    H HB7 0.5738 1.1459 1.0165 0.023 Uiso calc 1 . .
    C C16 -0.1826(10) 1.4296(9) 1.0642(10) 0.031(3) Uani d 1 . .
    H H16 -0.2008 1.3653 1.0453 0.037 Uiso calc 1 . .
    C CB8 0.5011(8) 1.2787(8) 0.9925(8) 0.023(2) Uani d 1 . .
    H HB8 0.5569 1.3240 0.9949 0.028 Uiso calc 1 . .
    C CM1 0.0064(9) 1.3882(7) 1.0662(8) 0.021(2) Uani d 1 . .
    C CM2 0.0454(8) 1.0384(7) 1.1241(7) 0.0180(19) Uani d 1 . .
    C CM3 0.3822(9) 1.0421(8) 1.0052(8) 0.023(2) Uani d 1 . .
    C CM4 0.3474(9) 1.3949(7) 0.9573(8) 0.022(2) Uani d 1 . .
    C C21 -0.0149(9) 0.9650(7) 1.1696(8) 0.023(2) Uani d 1 . .
    C C22 -0.1224(9) 0.9712(8) 1.1722(9) 0.026(2) Uani d 1 . .
    H H22 -0.1601 1.0230 1.1416 0.031 Uiso calc 1 . .
    C C23 -0.1751(10) 0.9040(9) 1.2179(10) 0.032(3) Uani d 1 . .
    H H23 -0.2481 0.9103 1.2202 0.038 Uiso calc 1 . .
    C C24 -0.1207(11) 0.8276(8) 1.2602(10) 0.031(3) Uani d 1 . .
    H H24 -0.1567 0.7800 1.2909 0.038 Uiso calc 1 . .
    C C25 -0.0156(12) 0.8192(8) 1.2585(10) 0.032(3) Uani d 1 . .
    H H25 0.0203 0.7661 1.2887 0.039 Uiso calc 1 . .
    C C26 0.0404(9) 0.8866(7) 1.2135(8) 0.022(2) Uani d 1 . .
    H H26 0.1136 0.8800 1.2125 0.026 Uiso calc 1 . .
    C C31 0.4696(9) 0.9730(7) 0.9965(8) 0.021(2) Uani d 1 . .
    C C32 0.5005(9) 0.9087(7) 1.0679(9) 0.026(2) Uani d 1 . .
    H H32 0.4619 0.9049 1.1184 0.031 Uiso calc 1 . .
    C C33 0.5880(9) 0.8506(8) 1.0642(9) 0.026(2) Uani d 1 . .
    H H33 0.6103 0.8077 1.1126 0.031 Uiso calc 1 . .
    C C34 0.6427(8) 0.8558(8) 0.9893(10) 0.028(3) Uani d 1 . .
    H H34 0.7027 0.8163 0.9871 0.033 Uiso calc 1 . .
    C C35 0.6114(9) 0.9172(8) 0.9182(10) 0.028(3) Uani d 1 . .
    H H35 0.6485 0.9183 0.8666 0.034 Uiso calc 1 . .
    C C36 0.5244(9) 0.9785(7) 0.9218(9) 0.024(2) Uani d 1 . .
    H H36 0.5037 1.0226 0.8740 0.029 Uiso calc 1 . .
    C C41 0.4185(9) 1.4724(7) 0.9340(9) 0.025(2) Uani d 1 . .
    C C42 0.4811(10) 1.4640(8) 0.8651(9) 0.028(3) Uani d 1 . .
    H H42 0.4788 1.4062 0.8299 0.034 Uiso calc 1 . .
    C C43 0.5470(10) 1.5388(9) 0.8468(10) 0.031(3) Uani d 1 . .
    H H43 0.5915 1.5309 0.8007 0.038 Uiso calc 1 . .
    C C44 0.5490(9) 1.6256(8) 0.8951(10) 0.030(3) Uani d 1 . .
    H H44 0.5921 1.6778 0.8804 0.036 Uiso calc 1 . .
    C C45 0.4872(11) 1.6347(8) 0.9650(11) 0.037(3) Uani d 1 . .
    H H45 0.4896 1.6930 0.9994 0.044 Uiso calc 1 . .
    C C46 0.4211(9) 1.5588(7) 0.9858(10) 0.030(3) Uani d 1 . .
    H H46 0.3789 1.5654 1.0337 0.036 Uiso calc 1 . .
    Cl Cl1 0.0799(2) 1.22478(18) 0.8343(2) 0.0237(5) Uani d 1 . .
    O O11 0.1277(7) 1.1716(5) 0.9135(6) 0.0240(16) Uani d 1 . .
    O O12 0.1604(8) 1.2791(7) 0.7995(8) 0.041(2) Uani d 1 . .
    O O13 0.0358(9) 1.1571(7) 0.7677(7) 0.045(3) Uani d 1 . .
    O O14 0.0026(8) 1.2868(8) 0.8638(8) 0.046(3) Uani d 1 . .
    Cl Cl2 0.2813(2) 1.26950(19) 1.2481(2) 0.0262(6) Uani d 1 . .
    O O21 0.2935(8) 1.2403(7) 1.1561(7) 0.036(2) Uani d 1 . .
    O O22 0.3723(8) 1.2469(10) 1.3065(9) 0.055(3) Uani d 1 . .
    O O23 0.1930(9) 1.2212(9) 1.2770(8) 0.050(3) Uani d 1 . .
    O O24 0.2607(13) 1.3723(8) 1.2457(11) 0.071(4) Uani d 1 . .
    Cl Cl21 -0.2688(4) 1.3297(5) 0.6411(4) 0.0755(15) Uani d 1 . .
    Cl Cl22 -0.2737(5) 1.3405(5) 0.8337(4) 0.0818(17) Uani d 1 . .
    C C20 -0.201(2) 1.357(3) 0.7458(17) 0.110(11) Uani d 1 . .
    H H20A -0.1377 1.3155 0.7555 0.132 Uiso calc 1 . .
    H H20B -0.1771 1.4256 0.7455 0.132 Uiso calc 1 . .
    Cl Cl31 0.6956(2) 1.2315(2) 1.1840(2) 0.0347(7) Uani d 1 . .
    Cl Cl32 0.5739(4) 1.0744(3) 1.2483(3) 0.0546(11) Uani d 1 . .
    C C30 0.5833(10) 1.2005(9) 1.2365(9) 0.030(3) Uani d 1 . .
    H H30A 0.5874 1.2315 1.2968 0.037 Uiso calc 1 . .
    H H30B 0.5201 1.2252 1.1994 0.037 Uiso calc 1 . .
    Cl Cl41 -0.1911(3) 1.0330(4) 0.7629(3) 0.0619(12) Uani d 1 . .
    Cl Cl42 -0.1778(4) 1.1044(4) 0.9474(4) 0.0691(13) Uani d 1 . .
    C C40 -0.1286(14) 1.0241(13) 0.8713(14) 0.056(5) Uani d 1 . .
    H H40A -0.0534 1.0373 0.8702 0.068 Uiso calc 1 . .
    H H40B -0.1357 0.9567 0.8932 0.068 Uiso calc 1 . .
loop_
    _atom_site_aniso_label
    _atom_site_aniso_U_11
    _atom_site_aniso_U_22
    _atom_site_aniso_U_33
    _atom_site_aniso_U_12
    _atom_site_aniso_U_13
    _atom_site_aniso_U_23
    Br1 0.0310(6) 0.0282(5) 0.0307(7) 0.0011(4) 0.0075(5) 0.0114(5)
    Br2 0.0270(6) 0.0289(5) 0.0346(8) 0.0086(4) 0.0039(5) 0.0105(5)
    Br3 0.0235(5) 0.0230(5) 0.0293(7) -0.0065(4) 0.0046(5) -0.0061(4)
    Br4 0.0252(5) 0.0233(5) 0.0317(7) -0.0004(4) 0.0056(5) -0.0104(4)
    N1 0.025(4) 0.016(4) 0.027(6) 0.000(3) -0.002(4) 0.004(3)
    N2 0.026(4) 0.020(4) 0.018(5) 0.004(3) 0.012(4) 0.002(3)
    N3 0.015(4) 0.017(3) 0.020(5) 0.000(3) 0.005(3) 0.000(3)
    N4 0.020(4) 0.021(4) 0.025(6) 0.000(3) 0.002(4) 0.004(3)
    CA1 0.016(5) 0.017(4) 0.033(7) -0.009(3) 0.006(4) 0.002(4)
    CA2 0.018(5) 0.019(4) 0.025(6) 0.001(3) 0.003(4) 0.000(4)
    CA3 0.018(4) 0.019(4) 0.020(6) -0.002(3) 0.006(4) -0.003(4)
    CA4 0.021(5) 0.019(4) 0.015(6) -0.002(3) 0.003(4) 0.002(4)
    CA5 0.020(5) 0.022(4) 0.016(6) 0.002(4) 0.001(4) -0.001(4)
    CA6 0.018(4) 0.020(4) 0.016(6) 0.004(3) 0.003(4) 0.004(4)
    CA7 0.020(5) 0.015(4) 0.031(7) 0.000(3) 0.006(4) -0.003(4)
    CA8 0.018(5) 0.017(4) 0.027(7) -0.006(3) 0.001(4) -0.004(4)
    CB1 0.032(6) 0.025(5) 0.019(6) -0.003(4) 0.005(5) 0.004(4)
    CB2 0.013(4) 0.020(4) 0.036(7) -0.003(3) 0.005(4) 0.008(4)
    C11 0.037(6) 0.019(5) 0.025(7) -0.001(4) 0.006(5) -0.004(4)
    CB3 0.018(4) 0.014(4) 0.022(6) 0.006(3) 0.002(4) -0.002(3)
    C12 0.029(6) 0.026(5) 0.032(8) -0.007(4) 0.005(5) -0.009(5)
    CB4 0.022(5) 0.019(5) 0.021(6) 0.003(3) 0.007(4) -0.003(4)
    C13 0.045(7) 0.024(5) 0.044(9) 0.012(5) 0.008(6) -0.013(5)
    CB5 0.015(4) 0.017(4) 0.017(6) -0.005(3) 0.001(4) -0.003(3)
    C14 0.046(8) 0.038(7) 0.048(10) 0.015(6) 0.010(7) -0.005(6)
    CB6 0.027(5) 0.014(4) 0.026(6) 0.004(4) 0.006(4) 0.006(4)
    C15 0.034(7) 0.041(7) 0.043(9) 0.008(5) 0.004(6) 0.002(6)
    CB7 0.017(5) 0.020(4) 0.019(6) -0.001(3) -0.002(4) 0.002(4)
    C16 0.027(6) 0.035(6) 0.029(8) 0.002(5) 0.001(5) -0.003(5)
    CB8 0.016(5) 0.027(5) 0.026(7) -0.003(4) 0.003(4) 0.005(4)
    CM1 0.028(5) 0.019(4) 0.016(6) -0.002(4) 0.004(4) -0.003(4)
    CM2 0.022(5) 0.022(4) 0.010(5) -0.001(4) 0.006(4) -0.001(3)
    CM3 0.023(5) 0.025(5) 0.022(6) -0.001(4) 0.005(4) 0.005(4)
    CM4 0.024(5) 0.019(4) 0.026(7) -0.001(4) 0.010(4) -0.004(4)
    C21 0.022(5) 0.023(5) 0.025(7) -0.006(4) 0.011(4) -0.005(4)
    C22 0.026(6) 0.029(5) 0.024(7) -0.007(4) 0.005(5) -0.004(4)
    C23 0.021(5) 0.042(6) 0.033(8) -0.016(5) 0.006(5) -0.007(5)
    C24 0.042(7) 0.029(6) 0.024(7) -0.013(5) 0.006(5) 0.002(5)
    C25 0.049(8) 0.024(5) 0.027(8) -0.014(5) 0.015(6) 0.001(4)
    C26 0.029(5) 0.018(4) 0.016(6) -0.003(4) -0.006(4) -0.002(4)
    C31 0.023(5) 0.017(4) 0.023(6) -0.005(4) -0.001(4) -0.005(4)
    C32 0.034(6) 0.013(4) 0.030(7) 0.000(4) 0.003(5) 0.006(4)
    C33 0.026(5) 0.019(4) 0.033(7) 0.002(4) 0.004(5) 0.003(4)
    C34 0.017(5) 0.020(5) 0.046(8) 0.001(4) 0.003(5) -0.006(5)
    C35 0.022(5) 0.024(5) 0.041(8) 0.006(4) 0.010(5) -0.009(5)
    C36 0.025(5) 0.020(4) 0.027(7) 0.006(4) 0.007(4) 0.004(4)
    C41 0.022(5) 0.020(5) 0.032(7) 0.004(4) 0.004(5) 0.006(4)
    C42 0.034(6) 0.023(5) 0.030(7) 0.001(4) 0.009(5) 0.004(4)
    C43 0.025(6) 0.038(6) 0.032(8) -0.001(5) 0.004(5) 0.005(5)
    C44 0.029(6) 0.023(5) 0.036(8) -0.007(4) -0.011(5) 0.013(5)
    C45 0.042(7) 0.019(5) 0.049(9) -0.012(5) 0.005(6) -0.001(5)
    C46 0.025(5) 0.018(5) 0.047(8) -0.003(4) 0.007(5) -0.002(5)
    Cl1 0.0233(12) 0.0263(11) 0.0214(16) 0.0024(9) 0.0024(10) -0.0023(9)
    O11 0.034(4) 0.022(4) 0.015(4) 0.001(3) 0.000(3) -0.002(3)
    O12 0.038(5) 0.040(5) 0.046(7) -0.005(4) 0.014(5) 0.014(4)
    O13 0.064(7) 0.038(5) 0.030(6) -0.007(5) -0.008(5) -0.012(4)
    O14 0.031(5) 0.069(7) 0.039(7) 0.027(5) 0.003(4) -0.006(5)
    Cl2 0.0264(12) 0.0276(12) 0.0252(16) -0.0027(10) 0.0049(11) -0.0046(10)
    O21 0.049(6) 0.033(4) 0.027(6) -0.001(4) 0.009(4) -0.001(4)
    O22 0.027(5) 0.092(9) 0.045(8) 0.010(5) -0.003(5) -0.003(6)
    O23 0.038(6) 0.067(7) 0.046(7) -0.016(5) 0.011(5) 0.006(5)
    O24 0.111(12) 0.032(5) 0.075(10) 0.011(6) 0.039(9) -0.009(6)
    Cl21 0.055(3) 0.124(5) 0.046(3) -0.012(3) -0.002(2) 0.004(3)
    Cl22 0.067(3) 0.131(5) 0.047(3) 0.025(3) 0.006(2) -0.015(3)
    C20 0.078(17) 0.21(3) 0.034(15) -0.017(19) -0.016(11) 0.014(17)
    Cl31 0.0267(14) 0.0446(16) 0.0337(19) -0.0082(12) 0.0071(12) -0.0090(13)
    Cl32 0.059(2) 0.0410(18) 0.068(3) -0.0209(16) 0.024(2) -0.0156(18)
    C30 0.030(6) 0.034(6) 0.028(7) -0.005(5) 0.009(5) -0.006(5)
    Cl41 0.036(2) 0.105(4) 0.044(3) 0.005(2) -0.0038(17) -0.008(2)
    Cl42 0.070(3) 0.087(3) 0.049(3) -0.023(3) 0.002(2) -0.008(2)
    C40 0.047(9) 0.054(9) 0.065(13) 0.004(7) -0.009(8) 0.012(8)
_geom_special_details
;
 All esds (except the esd in the dihedral angle between two l.s. planes)
 are estimated using the full covariance matrix.  The cell esds are taken
 into account individually in the estimation of esds in distances, angles
 and torsion angles; correlations between esds in cell parameters are only
 used when they are defined by crystal symmetry.  An approximate (isotropic)
 treatment of cell esds is used for estimating esds involving l.s. planes.
;
loop_
    _geom_bond_atom_site_label_1
    _geom_bond_atom_site_label_2
    _geom_bond_site_symmetry_2
    _geom_bond_distance
    _geom_bond_publ_flag
    Br1 CB1 . 1.872(11) ?
    Br2 CB2 . 1.851(11) ?
    Br3 CB5 . 1.874(9) ?
    Br4 CB6 . 1.849(11) ?
    N1 CA2 . 1.383(13) n
    N1 CA1 . 1.383(13) n
    N1 H1 . 0.8807 ?
    N2 CA3 . 1.369(12) n
    N2 CA4 . 1.372(13) n
    N2 H2 . 0.8799 ?
    N3 CA5 . 1.377(13) n
    N3 CA6 . 1.377(12) n
    N3 H3 . 0.8800 ?
    N4 CA8 . 1.365(12) n
    N4 CA7 . 1.382(13) n
    N4 H4 . 0.8810 ?
    CA1 CM4 . 1.371(15) n
    CA1 CB1 . 1.422(16) n
    CA2 CM1 . 1.411(15) n
    CA2 CB2 . 1.421(15) n
    CA3 CB3 . 1.405(15) n
    CA3 CM1 . 1.420(14) n
    CA4 CM2 . 1.403(14) n
    CA4 CB4 . 1.432(14) n
    CA5 CM2 . 1.413(14) n
    CA5 CB5 . 1.419(13) n
    CA6 CM3 . 1.403(14) n
    CA6 CB6 . 1.435(15) n
    CA7 CM3 . 1.409(14) n
    CA7 CB7 . 1.414(14) n
    CA8 CM4 . 1.414(14) n
    CA8 CB8 . 1.453(15) n
    CB1 CB2 . 1.374(15) n
    C11 C12 . 1.397(15) ?
    C11 C16 . 1.413(18) ?
    C11 CM1 . 1.460(15) ?
    CB3 CB4 . 1.382(13) ?
    CB3 HB3 . 0.9500 ?
    C12 C13 . 1.413(17) ?
    C12 H12 . 0.9500 ?
    CB4 HB4 . 0.9500 ?
    C13 C14 . 1.37(2) ?
    C13 H13 . 0.9500 ?
    CB5 CB6 . 1.363(14) n
    C14 C15 . 1.37(2) ?
    C14 H14 . 0.9500 ?
    C15 C16 . 1.390(18) ?
    C15 H15 . 0.9500 ?
    CB7 CB8 . 1.361(14) n
    CB7 HB7 . 0.9500 ?
    C16 H16 . 0.9500 ?
    CB8 HB8 . 0.9500 ?
    CM2 C21 . 1.485(14) n
    CM3 C31 . 1.493(15) n
    CM4 C41 . 1.475(14) n
    C21 C22 . 1.395(16) ?
    C21 C26 . 1.411(16) ?
    C22 C23 . 1.373(16) ?
    C22 H22 . 0.9500 ?
    C23 C24 . 1.38(2) ?
    C23 H23 . 0.9500 ?
    C24 C25 . 1.36(2) ?
    C24 H24 . 0.9500 ?
    C25 C26 . 1.393(15) ?
    C25 H25 . 0.9500 ?
    C26 H26 . 0.9500 ?
    C31 C36 . 1.386(16) ?
    C31 C32 . 1.404(16) ?
    C32 C33 . 1.389(15) ?
    C32 H32 . 0.9500 ?
    C33 C34 . 1.387(18) ?
    C33 H33 . 0.9500 ?
    C34 C35 . 1.378(19) ?
    C34 H34 . 0.9500 ?
    C35 C36 . 1.410(14) ?
    C35 H35 . 0.9500 ?
    C36 H36 . 0.9500 ?
    C41 C42 . 1.382(17) ?
    C41 C46 . 1.415(16) ?
    C42 C43 . 1.382(17) ?
    C42 H42 . 0.9500 ?
    C43 C44 . 1.392(19) ?
    C43 H43 . 0.9500 ?
    C44 C45 . 1.39(2) ?
    C44 H44 . 0.9500 ?
    C45 C46 . 1.404(15) ?
    C45 H45 . 0.9500 ?
    C46 H46 . 0.9500 ?
    Cl1 O14 . 1.420(9) ?
    Cl1 O12 . 1.425(9) ?
    Cl1 O13 . 1.429(10) ?
    Cl1 O11 . 1.461(9) ?
    Cl2 O22 . 1.411(12) ?
    Cl2 O23 . 1.428(10) ?
    Cl2 O24 . 1.439(11) ?
    Cl2 O21 . 1.453(10) ?
    Cl21 C20 . 1.74(3) ?
    Cl22 C20 . 1.71(3) ?
    C20 H20A . 0.9900 ?
    C20 H20B . 0.9900 ?
    Cl31 C30 . 1.776(12) ?
    Cl32 C30 . 1.749(13) ?
    C30 H30A . 0.9900 ?
    C30 H30B . 0.9900 ?
    Cl41 C40 . 1.72(2) ?
    Cl42 C40 . 1.75(2) ?
    C40 H40A . 0.9900 ?
    C40 H40B . 0.9900 ?
loop_
    _geom_angle_atom_site_label_1
    _geom_angle_atom_site_label_2
    _geom_angle_atom_site_label_3
    _geom_angle_site_symmetry_1
    _geom_angle_site_symmetry_3
    _geom_angle
    _geom_angle_publ_flag
    CA2 N1 CA1 . . 110.1(9) n
    CA2 N1 H1 . . 124.6 ?
    CA1 N1 H1 . . 125.2 ?
    CA3 N2 CA4 . . 109.8(8) n
    CA3 N2 H2 . . 125.0 ?
    CA4 N2 H2 . . 125.1 ?
    CA5 N3 CA6 . . 110.4(8) n
    CA5 N3 H3 . . 124.7 ?
    CA6 N3 H3 . . 124.9 ?
    CA8 N4 CA7 . . 109.5(9) n
    CA8 N4 H4 . . 125.2 ?
    CA7 N4 H4 . . 125.3 ?
    CM4 CA1 N1 . . 124.5(10) ?
    CM4 CA1 CB1 . . 129.9(10) ?
    N1 CA1 CB1 . . 105.5(9) ?
    N1 CA2 CM1 . . 123.6(10) ?
    N1 CA2 CB2 . . 107.7(9) ?
    CM1 CA2 CB2 . . 128.7(10) ?
    N2 CA3 CB3 . . 107.5(8) ?
    N2 CA3 CM1 . . 126.1(9) ?
    CB3 CA3 CM1 . . 126.3(9) ?
    N2 CA4 CM2 . . 125.7(9) ?
    N2 CA4 CB4 . . 107.1(8) ?
    CM2 CA4 CB4 . . 127.2(9) ?
    N3 CA5 CM2 . . 123.9(9) ?
    N3 CA5 CB5 . . 106.2(8) ?
    CM2 CA5 CB5 . . 129.9(10) ?
    N3 CA6 CM3 . . 123.6(9) ?
    N3 CA6 CB6 . . 106.6(8) ?
    CM3 CA6 CB6 . . 129.7(9) ?
    N4 CA7 CM3 . . 125.0(10) ?
    N4 CA7 CB7 . . 107.9(8) ?
    CM3 CA7 CB7 . . 127.1(10) ?
    N4 CA8 CM4 . . 127.4(10) ?
    N4 CA8 CB8 . . 106.7(9) ?
    CM4 CA8 CB8 . . 125.8(9) ?
    CB2 CB1 CA1 . . 110.1(9) ?
    CB2 CB1 Br1 . . 123.5(9) ?
    CA1 CB1 Br1 . . 125.4(8) ?
    CB1 CB2 CA2 . . 106.6(9) ?
    CB1 CB2 Br2 . . 123.9(8) ?
    CA2 CB2 Br2 . . 128.8(7) ?
    C12 C11 C16 . . 117.7(11) ?
    C12 C11 CM1 . . 121.0(11) ?
    C16 C11 CM1 . . 121.1(10) ?
    CB4 CB3 CA3 . . 108.5(8) ?
    CB4 CB3 HB3 . . 125.7 ?
    CA3 CB3 HB3 . . 125.7 ?
    C11 C12 C13 . . 121.2(12) ?
    C11 C12 H12 . . 119.4 ?
    C13 C12 H12 . . 119.4 ?
    CB3 CB4 CA4 . . 106.8(9) ?
    CB3 CB4 HB4 . . 126.6 ?
    CA4 CB4 HB4 . . 126.6 ?
    C14 C13 C12 . . 119.3(12) ?
    C14 C13 H13 . . 120.4 ?
    C12 C13 H13 . . 120.4 ?
    CB6 CB5 CA5 . . 109.4(9) ?
    CB6 CB5 Br3 . . 123.0(8) ?
    CA5 CB5 Br3 . . 127.1(7) ?
    C15 C14 C13 . . 120.6(13) ?
    C15 C14 H14 . . 119.7 ?
    C13 C14 H14 . . 119.7 ?
    CB5 CB6 CA6 . . 107.3(9) ?
    CB5 CB6 Br4 . . 126.0(8) ?
    CA6 CB6 Br4 . . 126.4(8) ?
    C14 C15 C16 . . 120.9(14) ?
    C14 C15 H15 . . 119.5 ?
    C16 C15 H15 . . 119.5 ?
    CB8 CB7 CA7 . . 108.1(9) ?
    CB8 CB7 HB7 . . 126.0 ?
    CA7 CB7 HB7 . . 126.0 ?
    C15 C16 C11 . . 120.3(12) ?
    C15 C16 H16 . . 119.8 ?
    C11 C16 H16 . . 119.8 ?
    CB7 CB8 CA8 . . 107.8(9) ?
    CB7 CB8 HB8 . . 126.1 ?
    CA8 CB8 HB8 . . 126.1 ?
    CA2 CM1 CA3 . . 123.1(9) ?
    CA2 CM1 C11 . . 120.7(9) ?
    CA3 CM1 C11 . . 116.2(9) ?
    CA4 CM2 CA5 . . 123.1(9) ?
    CA4 CM2 C21 . . 117.4(9) ?
    CA5 CM2 C21 . . 119.5(9) ?
    CA6 CM3 CA7 . . 124.8(10) ?
    CA6 CM3 C31 . . 120.8(9) ?
    CA7 CM3 C31 . . 114.4(9) ?
    CA1 CM4 CA8 . . 124.0(9) ?
    CA1 CM4 C41 . . 118.6(9) ?
    CA8 CM4 C41 . . 117.4(9) ?
    C22 C21 C26 . . 119.0(10) ?
    C22 C21 CM2 . . 123.1(11) ?
    C26 C21 CM2 . . 117.9(10) ?
    C23 C22 C21 . . 121.6(12) ?
    C23 C22 H22 . . 119.2 ?
    C21 C22 H22 . . 119.2 ?
    C22 C23 C24 . . 119.0(12) ?
    C22 C23 H23 . . 120.5 ?
    C24 C23 H23 . . 120.5 ?
    C25 C24 C23 . . 120.8(11) ?
    C25 C24 H24 . . 119.6 ?
    C23 C24 H24 . . 119.6 ?
    C24 C25 C26 . . 121.7(13) ?
    C24 C25 H25 . . 119.2 ?
    C26 C25 H25 . . 119.2 ?
    C25 C26 C21 . . 117.9(11) ?
    C25 C26 H26 . . 121.0 ?
    C21 C26 H26 . . 121.0 ?
    C36 C31 C32 . . 121.0(10) ?
    C36 C31 CM3 . . 119.7(10) ?
    C32 C31 CM3 . . 119.2(10) ?
    C33 C32 C31 . . 119.5(11) ?
    C33 C32 H32 . . 120.2 ?
    C31 C32 H32 . . 120.2 ?
    C34 C33 C32 . . 119.6(11) ?
    C34 C33 H33 . . 120.2 ?
    C32 C33 H33 . . 120.2 ?
    C35 C34 C33 . . 121.2(10) ?
    C35 C34 H34 . . 119.4 ?
    C33 C34 H34 . . 119.4 ?
    C34 C35 C36 . . 120.0(11) ?
    C34 C35 H35 . . 120.0 ?
    C36 C35 H35 . . 120.0 ?
    C31 C36 C35 . . 118.7(11) ?
    C31 C36 H36 . . 120.6 ?
    C35 C36 H36 . . 120.6 ?
    C42 C41 C46 . . 119.7(10) ?
    C42 C41 CM4 . . 123.2(10) ?
    C46 C41 CM4 . . 117.1(10) ?
    C41 C42 C43 . . 120.7(12) ?
    C41 C42 H42 . . 119.7 ?
    C43 C42 H42 . . 119.7 ?
    C42 C43 C44 . . 120.8(12) ?
    C42 C43 H43 . . 119.6 ?
    C44 C43 H43 . . 119.6 ?
    C45 C44 C43 . . 119.1(11) ?
    C45 C44 H44 . . 120.5 ?
    C43 C44 H44 . . 120.5 ?
    C44 C45 C46 . . 120.9(12) ?
    C44 C45 H45 . . 119.5 ?
    C46 C45 H45 . . 119.5 ?
    C45 C46 C41 . . 118.8(12) ?
    C45 C46 H46 . . 120.6 ?
    C41 C46 H46 . . 120.6 ?
    O14 Cl1 O12 . . 111.4(7) ?
    O14 Cl1 O13 . . 111.6(7) ?
    O12 Cl1 O13 . . 109.7(7) ?
    O14 Cl1 O11 . . 107.3(6) ?
    O12 Cl1 O11 . . 107.4(6) ?
    O13 Cl1 O11 . . 109.3(5) ?
    O22 Cl2 O23 . . 110.4(8) ?
    O22 Cl2 O24 . . 111.7(9) ?
    O23 Cl2 O24 . . 108.3(8) ?
    O22 Cl2 O21 . . 110.2(7) ?
    O23 Cl2 O21 . . 109.3(7) ?
    O24 Cl2 O21 . . 106.7(7) ?
    Cl22 C20 Cl21 . . 112.8(16) ?
    Cl22 C20 H20A . . 109.0 ?
    Cl21 C20 H20A . . 109.0 ?
    Cl22 C20 H20B . . 109.0 ?
    Cl21 C20 H20B . . 109.0 ?
    H20A C20 H20B . . 107.8 ?
    Cl32 C30 Cl31 . . 110.6(7) ?
    Cl32 C30 H30A . . 109.5 ?
    Cl31 C30 H30A . . 109.5 ?
    Cl32 C30 H30B . . 109.5 ?
    Cl31 C30 H30B . . 109.5 ?
    H30A C30 H30B . . 108.1 ?
    Cl41 C40 Cl42 . . 113.2(10) ?
    Cl41 C40 H40A . . 108.9 ?
    Cl42 C40 H40A . . 108.9 ?
    Cl41 C40 H40B . . 108.9 ?
    Cl42 C40 H40B . . 108.9 ?
    H40A C40 H40B . . 107.7 ?
loop_
    _geom_torsion_atom_site_label_1
    _geom_torsion_atom_site_label_2
    _geom_torsion_atom_site_label_3
    _geom_torsion_atom_site_label_4
    _geom_torsion_site_symmetry_1
    _geom_torsion_site_symmetry_2
    _geom_torsion_site_symmetry_3
    _geom_torsion_site_symmetry_4
    _geom_torsion
    _geom_torsion_publ_flag
    CA2 N1 CA1 CM4 . . . . 177.8(11) ?
    CA2 N1 CA1 CB1 . . . . -1.8(13) ?
    CA1 N1 CA2 CM1 . . . . -175.3(11) ?
    CA1 N1 CA2 CB2 . . . . 2.5(13) ?
    CA4 N2 CA3 CB3 . . . . 2.7(13) ?
    CA4 N2 CA3 CM1 . . . . -174.8(11) ?
    CA3 N2 CA4 CM2 . . . . 173.8(11) ?
    CA3 N2 CA4 CB4 . . . . -4.6(13) ?
    CA6 N3 CA5 CM2 . . . . 174.2(10) ?
    CA6 N3 CA5 CB5 . . . . -3.0(12) ?
    CA5 N3 CA6 CM3 . . . . -177.8(10) ?
    CA5 N3 CA6 CB6 . . . . 2.1(12) ?
    CA8 N4 CA7 CM3 . . . . -179.1(11) ?
    CA8 N4 CA7 CB7 . . . . 0.5(14) ?
    CA7 N4 CA8 CM4 . . . . 179.4(12) ?
    CA7 N4 CA8 CB8 . . . . -1.1(14) ?
    CM4 CA1 CB1 CB2 . . . . -179.2(12) ?
    N1 CA1 CB1 CB2 . . . . 0.4(13) ?
    CM4 CA1 CB1 Br1 . . . . 12.1(19) ?
    N1 CA1 CB1 Br1 . . . . -168.4(8) ?
    CA1 CB1 CB2 CA2 . . . . 1.1(14) ?
    Br1 CB1 CB2 CA2 . . . . 170.1(9) ?
    CA1 CB1 CB2 Br2 . . . . -170.3(9) ?
    Br1 CB1 CB2 Br2 . . . . -1.3(15) ?
    N1 CA2 CB2 CB1 . . . . -2.2(13) ?
    CM1 CA2 CB2 CB1 . . . . 175.5(12) ?
    N1 CA2 CB2 Br2 . . . . 168.6(9) ?
    CM1 CA2 CB2 Br2 . . . . -13.7(19) ?
    N2 CA3 CB3 CB4 . . . . 0.4(13) ?
    CM1 CA3 CB3 CB4 . . . . 177.9(11) ?
    C16 C11 C12 C13 . . . . 1(2) ?
    CM1 C11 C12 C13 . . . . 177.1(13) ?
    CA3 CB3 CB4 CA4 . . . . -3.2(13) ?
    N2 CA4 CB4 CB3 . . . . 4.8(12) ?
    CM2 CA4 CB4 CB3 . . . . -173.6(11) ?
    C11 C12 C13 C14 . . . . -1(2) ?
    N3 CA5 CB5 CB6 . . . . 2.8(12) ?
    CM2 CA5 CB5 CB6 . . . . -174.2(11) ?
    N3 CA5 CB5 Br3 . . . . -168.8(8) ?
    CM2 CA5 CB5 Br3 . . . . 14.2(18) ?
    C12 C13 C14 C15 . . . . 0(3) ?
    CA5 CB5 CB6 CA6 . . . . -1.6(13) ?
    Br3 CB5 CB6 CA6 . . . . 170.4(8) ?
    CA5 CB5 CB6 Br4 . . . . -176.5(8) ?
    Br3 CB5 CB6 Br4 . . . . -4.4(14) ?
    N3 CA6 CB6 CB5 . . . . -0.3(12) ?
    CM3 CA6 CB6 CB5 . . . . 179.6(11) ?
    N3 CA6 CB6 Br4 . . . . 174.6(8) ?
    CM3 CA6 CB6 Br4 . . . . -5.5(18) ?
    C13 C14 C15 C16 . . . . 0(3) ?
    N4 CA7 CB7 CB8 . . . . 0.3(14) ?
    CM3 CA7 CB7 CB8 . . . . 179.9(12) ?
    C14 C15 C16 C11 . . . . 1(2) ?
    C12 C11 C16 C15 . . . . -1(2) ?
    CM1 C11 C16 C15 . . . . -177.1(13) ?
    CA7 CB7 CB8 CA8 . . . . -1.0(14) ?
    N4 CA8 CB8 CB7 . . . . 1.3(14) ?
    CM4 CA8 CB8 CB7 . . . . -179.2(11) ?
    N1 CA2 CM1 CA3 . . . . -23.0(18) ?
    CB2 CA2 CM1 CA3 . . . . 159.7(12) ?
    N1 CA2 CM1 C11 . . . . 156.2(11) ?
    CB2 CA2 CM1 C11 . . . . -21.1(19) ?
    N2 CA3 CM1 CA2 . . . . -23.3(19) ?
    CB3 CA3 CM1 CA2 . . . . 159.7(11) ?
    N2 CA3 CM1 C11 . . . . 157.5(11) ?
    CB3 CA3 CM1 C11 . . . . -19.5(17) ?
    C12 C11 CM1 CA2 . . . . -48.1(18) ?
    C16 C11 CM1 CA2 . . . . 127.4(14) ?
    C12 C11 CM1 CA3 . . . . 131.2(13) ?
    C16 C11 CM1 CA3 . . . . -53.3(17) ?
    N2 CA4 CM2 CA5 . . . . 19.9(18) ?
    CB4 CA4 CM2 CA5 . . . . -162.0(12) ?
    N2 CA4 CM2 C21 . . . . -162.9(11) ?
    CB4 CA4 CM2 C21 . . . . 15.1(17) ?
    N3 CA5 CM2 CA4 . . . . 29.0(17) ?
    CB5 CA5 CM2 CA4 . . . . -154.4(12) ?
    N3 CA5 CM2 C21 . . . . -148.1(11) ?
    CB5 CA5 CM2 C21 . . . . 28.5(18) ?
    N3 CA6 CM3 CA7 . . . . -27.5(18) ?
    CB6 CA6 CM3 CA7 . . . . 152.6(13) ?
    N3 CA6 CM3 C31 . . . . 151.6(11) ?
    CB6 CA6 CM3 C31 . . . . -28.2(19) ?
    N4 CA7 CM3 CA6 . . . . -18(2) ?
    CB7 CA7 CM3 CA6 . . . . 162.1(12) ?
    N4 CA7 CM3 C31 . . . . 162.4(11) ?
    CB7 CA7 CM3 C31 . . . . -17.1(18) ?
    N1 CA1 CM4 CA8 . . . . 28.0(19) ?
    CB1 CA1 CM4 CA8 . . . . -152.5(13) ?
    N1 CA1 CM4 C41 . . . . -149.8(11) ?
    CB1 CA1 CM4 C41 . . . . 29.6(19) ?
    N4 CA8 CM4 CA1 . . . . 17(2) ?
    CB8 CA8 CM4 CA1 . . . . -162.9(13) ?
    N4 CA8 CM4 C41 . . . . -165.5(12) ?
    CB8 CA8 CM4 C41 . . . . 15.0(19) ?
    CA4 CM2 C21 C22 . . . . 42.4(16) ?
    CA5 CM2 C21 C22 . . . . -140.3(12) ?
    CA4 CM2 C21 C26 . . . . -136.4(11) ?
    CA5 CM2 C21 C26 . . . . 40.9(16) ?
    C26 C21 C22 C23 . . . . 1.4(18) ?
    CM2 C21 C22 C23 . . . . -177.4(11) ?
    C21 C22 C23 C24 . . . . -1.7(19) ?
    C22 C23 C24 C25 . . . . 1(2) ?
    C23 C24 C25 C26 . . . . -1(2) ?
    C24 C25 C26 C21 . . . . 0.3(19) ?
    C22 C21 C26 C25 . . . . -0.7(17) ?
    CM2 C21 C26 C25 . . . . 178.2(11) ?
    CA6 CM3 C31 C36 . . . . 127.8(12) ?
    CA7 CM3 C31 C36 . . . . -53.0(15) ?
    CA6 CM3 C31 C32 . . . . -57.4(16) ?
    CA7 CM3 C31 C32 . . . . 121.8(12) ?
    C36 C31 C32 C33 . . . . 0.8(17) ?
    CM3 C31 C32 C33 . . . . -173.9(10) ?
    C31 C32 C33 C34 . . . . -1.1(17) ?
    C32 C33 C34 C35 . . . . -0.3(17) ?
    C33 C34 C35 C36 . . . . 2.0(18) ?
    C32 C31 C36 C35 . . . . 0.8(17) ?
    CM3 C31 C36 C35 . . . . 175.5(10) ?
    C34 C35 C36 C31 . . . . -2.2(17) ?
    CA1 CM4 C41 C42 . . . . -128.5(13) ?
    CA8 CM4 C41 C42 . . . . 53.5(18) ?
    CA1 CM4 C41 C46 . . . . 51.5(17) ?
    CA8 CM4 C41 C46 . . . . -126.5(12) ?
    C46 C41 C42 C43 . . . . 1(2) ?
    CM4 C41 C42 C43 . . . . -179.4(12) ?
    C41 C42 C43 C44 . . . . -2(2) ?
    C42 C43 C44 C45 . . . . 3(2) ?
    C43 C44 C45 C46 . . . . -2(2) ?
    C44 C45 C46 C41 . . . . 0(2) ?
    C42 C41 C46 C45 . . . . 0.5(19) ?
    CM4 C41 C46 C45 . . . . -179.5(12) ?
loop_
    _geom_hbond_atom_site_label_D
    _geom_hbond_atom_site_label_H
    _geom_hbond_atom_site_label_A
    _geom_hbond_site_symmetry_A
    _geom_hbond_distance_DH
    _geom_hbond_distance_HA
    _geom_hbond_distance_DA
    _geom_hbond_angle_DHA
    N1 H1 N2 . 0.88 2.57 3.018(12) 113
    N1 H1 O21 . 0.88 2.12 2.956(14) 158
    N2 H2 N1 . 0.88 2.60 3.018(12) 110
    N2 H2 N3 . 0.88 2.59 3.026(12) 111
    N2 H2 O11 . 0.88 2.07 2.896(12) 157
    N3 H3 O21 . 0.88 2.08 2.932(13) 162
    N4 H4 N3 . 0.88 2.62 3.034(12) 110
    N4 H4 O11 . 0.88 2.01 2.844(13) 159
_shelx_hkl_file
;
  -5   1 -19   23.00    1.50
  -5   7 -16   20.90    1.60
  -9   4 -15   10.60    5.00
  10   8 -15    0.00    0.10
  11   2 -14   25.90    1.70
  -6   0 -18    8.70    8.60
  -4   7 -16    8.50    8.50
  -8   4 -15   41.00    1.40
  11   8 -15   20.50    1.80
  12   2 -14   20.10    1.10
  -6   1 -18   15.30    2.50
  -3   7 -16   11.00    7.70
  -7   4 -15    0.00    0.10
  -5   9 -15    3.10    3.00
  13   2 -14   17.90    1.10
  -7   2 -18    3.40    3.40
  -2   7 -16    9.40    9.40
  -6   4 -15   32.80    1.70
  -4   9 -15   13.80    5.00
  14   2 -14    0.00    0.10
  -6   2 -18   16.70    2.90
  -1   7 -16   32.90    2.20
  -5   4 -15   17.90    2.80
  -3   9 -15   17.50    3.60
 -10   3 -14    6.00    6.00
  -5   2 -18   32.00    2.00
   2   7 -16   10.00    2.50
  -4   4 -15   41.80    1.80
  -2   9 -15   10.40   10.40
  -9   3 -14   26.10    1.60
  -6   3 -18    0.00    0.10
   3   7 -16   33.50    1.10
   2   4 -15   31.80    1.00
  -1   9 -15   59.50    1.50
  -8   3 -14   46.60    1.20
  -5   3 -18   20.60    2.30
   4   7 -16    8.50    4.10
   3   4 -15   19.10    1.30
   0   9 -15   12.00    5.20
  -7   3 -14   21.70    1.50
  -4   3 -18   11.60    6.20
   5   7 -16    8.80    3.90
   4   4 -15   65.70    0.70
   1   9 -15   40.70    1.30
  -6   3 -14    4.60    4.50
  -5   4 -18   23.60    1.60
   6   7 -16    0.00    0.10
   5   4 -15   21.60    1.10
   2   9 -15   11.90    2.60
  -5   3 -14   19.60    2.40
  -4   4 -18    0.00    0.10
   7   7 -16   18.30    1.40
   6   4 -15    6.70    6.30
   3   9 -15   67.30    1.10
   2   3 -14    8.20    3.00
  -4   5 -18    7.60    7.50
   8   7 -16   16.50    1.80
   7   4 -15   11.20    2.60
   4   9 -15   19.00    1.80
   3   3 -14   47.00    0.70
  -3   5 -18   15.40    3.60
   9   7 -16   12.60    2.40
   8   4 -15   62.80    0.80
   5   9 -15   28.50    1.30
   4   3 -14   44.30    0.80
  -2   6 -18    0.00    0.10
  10   7 -16    4.80    4.80
   9   4 -15   10.10    3.50
   6   9 -15    0.00    0.10
   5   3 -14   29.30    1.00
  -7   0 -17    9.70    4.80
  -5   8 -16    3.10    3.10
  10   4 -15   15.20    2.10
   7   9 -15   12.10    2.50
   6   3 -14    8.40    3.60
  -7   1 -17   12.50    2.10
  -4   8 -16   55.20    1.60
  11   4 -15    9.80    3.10
   8   9 -15   16.50    1.70
   7   3 -14   11.80    2.40
  -6   1 -17   15.10    3.00
  -3   8 -16    4.90    4.90
  12   4 -15   30.30    1.20
   9   9 -15   18.50    3.00
   8   3 -14   67.00    0.70
  -8   2 -17   17.90    2.20
  -2   8 -16   16.80    3.80
 -10   5 -15   21.40    2.00
  10   9 -15   14.30    2.60
   9   3 -14   18.40    1.80
  -7   2 -17    5.90    5.80
  -1   8 -16    5.50    5.40
  -9   5 -15   13.70    3.40
  -4  10 -15    0.00    0.10
  10   3 -14    5.80    5.70
  -6   2 -17   11.30    4.90
   0   8 -16   28.80    1.40
  -8   5 -15   13.20    4.10
  -3  10 -15   12.30    6.20
  11   3 -14   19.30    1.90
  -5   2 -17   27.80    2.10
   2   8 -16    7.60    4.40
  -7   5 -15   23.50    2.20
  -2  10 -15    0.00    0.10
  12   3 -14   29.10    1.20
  -8   3 -17   19.40    2.20
   3   8 -16   19.80    1.50
  -6   5 -15   13.40    4.40
  -1  10 -15   21.00    2.60
  13   3 -14   35.50    1.50
  -7   3 -17   10.50    5.50
   4   8 -16   11.30    2.90
  -5   5 -15   13.30    4.70
   0  10 -15   25.00    2.00
  14   3 -14    0.00    0.10
  -6   3 -17   15.30    3.40
   5   8 -16    5.70    5.70
  -4   5 -15   36.90    2.00
   1  10 -15    8.70    8.60
 -10   4 -14   11.10    4.00
  -5   3 -17   23.30    1.60
   6   8 -16   12.00    2.10
  -3   5 -15   24.30    2.60
   2  10 -15   16.10    1.60
  -9   4 -14   32.70    1.60
  -7   4 -17    8.80    8.70
   7   8 -16   12.20    2.10
   2   5 -15    8.40    2.40
   3  10 -15   27.20    2.40
  -8   4 -14   11.40    4.80
  -6   4 -17   15.40    3.60
   8   8 -16   41.10    1.30
   3   5 -15   10.00    2.60
   4  10 -15   33.10    3.10
  -7   4 -14   37.40    1.30
  -5   4 -17   25.00    2.20
   9   8 -16   19.20    1.50
   4   5 -15   42.20    0.90
   5  10 -15   16.20    1.90
  -6   4 -14   10.20    6.90
  -4   4 -17   32.00    1.90
  -3   9 -16    0.00    0.10
   5   5 -15   24.10    1.10
   6  10 -15   13.30    2.20
  -5   4 -14   40.40    1.30
  -6   5 -17   16.50    3.30
  -2   9 -16   25.50    1.90
   6   5 -15   14.50    2.00
   7  10 -15   16.10    1.90
  -4   4 -14   11.40    5.00
  -5   5 -17   19.80    2.80
  -1   9 -16   29.70    2.00
   7   5 -15   37.10    1.00
   8  10 -15   16.10    4.80
   1   4 -14    1.20    1.20
  -4   5 -17   10.30    7.20
   0   9 -16   44.70    1.50
   8   5 -15   18.10    1.10
   9  10 -15    0.00    0.10
   2   4 -14    6.90    6.80
  -3   5 -17   19.30    3.20
   1   9 -16   14.70    3.90
   9   5 -15   25.90    1.40
  -2  11 -15    0.00    0.10
   3   4 -14   49.80    0.80
  -5   6 -17   22.40    2.60
   2   9 -16   11.10    4.10
  10   5 -15   13.90    2.30
  -1  11 -15   42.90    1.40
   4   4 -14   27.50    1.00
  -4   6 -17   14.30    4.40
   3   9 -16    9.80    3.00
  11   5 -15   14.20    2.30
   0  11 -15   15.90    3.50
   5   4 -14   59.40    0.80
  -3   6 -17   13.30    4.40
   4   9 -16   58.60    1.10
  12   5 -15   31.20    1.40
   1  11 -15    5.00    5.00
   6   4 -14    7.30    7.30
  -2   6 -17   20.00    3.20
   5   9 -16   11.70    2.20
  -9   6 -15   12.90    4.10
   2  11 -15   14.60    1.90
   7   4 -14   51.30    0.90
  -3   7 -17    5.00    4.90
   6   9 -16    7.20    5.00
  -8   6 -15   17.80    3.00
   3  11 -15   11.80    2.30
   8   4 -14   40.20    1.10
  -2   7 -17   24.30    1.90
   7   9 -16    0.00    0.10
  -7   6 -15    4.40    4.40
   4  11 -15   14.30    2.10
   9   4 -14   40.80    1.10
  -1   7 -17    3.50    3.40
   8   9 -16   20.00    1.50
  -6   6 -15   24.30    2.30
   5  11 -15   21.20    1.40
  10   4 -14   13.10    3.00
  -2   8 -17   11.30    7.30
  -1  10 -16   38.40    1.80
  -5   6 -15   13.80    4.60
   6  11 -15   10.60    2.30
  11   4 -14    9.20    4.10
  -1   8 -17   44.30    1.90
   0  10 -16   12.40    5.10
  -4   6 -15    6.50    6.50
   7  11 -15   19.60    2.30
  12   4 -14   10.10    3.60
   0   8 -17    4.10    4.00
   1  10 -16    6.10    6.10
  -3   6 -15   16.20    3.50
   8  11 -15   13.00    2.00
  13   4 -14    8.90    4.70
   1   9 -17   17.70    3.10
   2  10 -16    7.00    4.40
  -2   6 -15    0.00    0.10
   1  12 -15    0.00    0.10
  14   4 -14   10.00    3.80
   2   9 -17    8.10    8.10
   3  10 -16   55.60    0.80
   2   6 -15   15.40    1.40
   2  12 -15    0.00    0.10
 -10   5 -14    0.00    0.10
  -8   0 -16   34.20    1.30
   4  10 -16   19.10    2.10
   3   6 -15   36.70    1.20
   3  12 -15   14.90    1.90
  -9   5 -14    8.70    8.60
  -6   0 -16   12.90    3.80
   5  10 -16   11.40    2.50
   4   6 -15   51.10    0.90
   4  12 -15    7.50    4.80
  -8   5 -14   50.20    1.40
  -8   1 -16    8.70    3.00
   6  10 -16   13.50    2.00
   5   6 -15   35.90    1.20
   5  12 -15   12.70    3.60
  -7   5 -14   19.90    2.70
  -7   1 -16   17.40    1.50
   7  10 -16   10.70    2.70
   6   6 -15   10.80    3.20
   6  12 -15    3.00    3.00
  -6   5 -14   25.40    2.10
  -6   1 -16   10.50    5.30
   2  11 -16    9.40    3.10
   7   6 -15    5.40    5.40
   7  12 -15    5.10    5.00
  -5   5 -14   41.60    1.50
  -9   2 -16   15.60    2.30
   3  11 -16    9.70    3.50
   8   6 -15   10.00    4.10
   2  13 -15    2.10    2.10
  -4   5 -14   36.40    1.20
  -8   2 -16   28.10    1.70
   4  11 -16   13.90    2.80
   9   6 -15    0.00    0.10
   3  13 -15   14.00    2.60
  -3   5 -14   15.30    3.40
  -7   2 -16    7.30    5.00
   5  11 -16    3.30    3.30
  10   6 -15    0.00    0.10
  -8   0 -14   62.90    1.00
   1   5 -14   66.70    0.70
  -6   2 -16   18.90    2.50
  -9   0 -15   30.60    1.50
  11   6 -15   18.70    1.40
  -6   0 -14   17.00    2.80
   2   5 -14   13.50    1.90
  -5   2 -16   13.00    4.40
  -7   0 -15   26.80    1.50
  12   6 -15   15.50    2.40
   6   0 -14   10.00    1.90
   3   5 -14   36.00    0.80
  -9   3 -16   19.30    2.10
  -9   1 -15   24.10    1.30
  -8   7 -15   34.50    1.80
   8   0 -14   70.40    0.80
   4   5 -14   37.60    1.00
  -8   3 -16   15.90    2.80
  -8   1 -15   14.80    1.70
  -7   7 -15    8.30    8.20
  10   0 -14   38.50    1.10
   5   5 -14   28.80    1.00
  -7   3 -16    9.10    9.00
  -7   1 -15   15.40    1.80
  -6   7 -15   13.30    4.90
  12   0 -14   13.60    2.60
   6   5 -14   13.00    2.50
  -6   3 -16   21.30    2.30
  -6   1 -15   28.20    1.50
  -4   7 -15   43.70    1.80
 -10   1 -14    0.00    0.10
   7   5 -14   13.00    2.70
  -5   3 -16    0.00    0.10
   9   1 -15   12.40    1.90
  -3   7 -15    9.60    9.60
  -9   1 -14   33.40    0.80
   8   5 -14   33.60    1.10
  -9   4 -16   18.00    2.30
  10   1 -15   11.00    2.60
  -2   7 -15   15.60    3.60
  -8   1 -14    0.00    0.10
   9   5 -14   11.80    3.20
  -8   4 -16    0.00    0.10
  11   1 -15   12.70    2.40
  -1   7 -15   16.20    4.00
  -7   1 -14   29.60    1.80
  10   5 -14   13.90    2.80
  -7   4 -16   18.70    2.60
  12   1 -15   14.20    1.80
   1   7 -15   10.70    2.10
  -6   1 -14    5.30    5.30
  11   5 -14    5.20    5.10
  -6   4 -16   21.40    1.40
  -9   2 -15   11.70    3.50
   2   7 -15    4.10    4.00
   3   1 -14   69.90    0.40
  12   5 -14   22.30    1.60
  -5   4 -16   64.90    1.20
  -8   2 -15   11.80    3.60
   3   7 -15   39.40    1.00
   4   1 -14   47.30    0.60
  13   5 -14   25.90    1.20
  -4   4 -16   18.50    2.80
  -7   2 -15    0.00    0.10
   4   7 -15   32.20    1.30
   5   1 -14   70.30    0.60
 -10   6 -14    0.00    0.10
  -8   5 -16   10.80    5.40
  -6   2 -15   13.70    3.30
   5   7 -15   22.60    1.40
   6   1 -14    0.00    0.10
  -9   6 -14    9.50    8.10
  -7   5 -16   26.00    2.00
  -5   2 -15    9.20    7.10
   6   7 -15    5.90    5.80
   7   1 -14   25.40    1.30
  -8   6 -14    7.10    7.00
  -6   5 -16   21.80    2.50
   6   2 -15    9.90    2.10
   7   7 -15   21.90    1.30
   8   1 -14   24.20    3.50
  -7   6 -14    0.00    0.10
  -5   5 -16   16.90    3.40
   7   2 -15   46.20    0.90
   8   7 -15   47.10    1.20
   9   1 -14   51.20    0.60
  -5   6 -14    8.60    8.50
  -4   5 -16   17.30    3.10
   8   2 -15   22.30    1.30
   9   7 -15   12.10    2.90
  10   1 -14   10.70    3.90
  -4   6 -14   42.00    1.30
  -3   5 -16   15.80    4.10
   9   2 -15    0.00    0.10
  10   7 -15   16.50    2.10
  11   1 -14   14.60    1.60
  -3   6 -14   10.20    7.70
   6   5 -16   21.00    1.30
  10   2 -15    4.90    4.80
  11   7 -15   13.30    2.80
  12   1 -14   37.40    0.80
  -2   6 -14   20.90    1.80
   7   5 -16   31.50    1.00
  11   2 -15   13.10    2.30
  -7   8 -15    8.40    8.40
  13   1 -14    3.80    3.70
   1   6 -14    8.20    3.40
   8   5 -16   18.20    1.20
  12   2 -15   16.20    1.60
  -6   8 -15   19.90    2.80
  14   1 -14    9.30    4.10
   2   6 -14    7.00    6.90
   9   5 -16   17.30    1.70
  -9   3 -15   13.40    3.20
  -5   8 -15   38.70    1.80
 -10   2 -14   12.90    2.80
   3   6 -14   32.10    1.00
  10   5 -16    8.20    4.00
  -8   3 -15   11.90    4.20
  -4   8 -15    0.00    0.10
  -9   2 -14   13.70    2.80
   4   6 -14   36.10    0.90
  -7   6 -16    8.30    8.30
  -7   3 -15   18.70    1.80
  -3   8 -15   22.90    1.90
  -8   2 -14   16.80    1.50
   5   6 -14   21.90    1.30
  -5   6 -16   11.20    7.00
  -6   3 -15   14.90    3.50
  -2   8 -15    6.60    6.50
  -7   2 -14   11.20    2.70
   6   6 -14   17.40    1.90
  -4   6 -16   12.40    5.60
  -5   3 -15   28.80    2.20
  -1   8 -15   33.30    2.00
  -6   2 -14   17.80    2.50
   8   6 -14   24.20    1.50
  -3   6 -16    5.90    5.80
   4   3 -15   39.20    0.80
   0   8 -15   14.20    4.20
  -5   2 -14   14.20    3.20
   9   6 -14    8.90    6.40
  -2   6 -16   23.60    1.90
   5   3 -15    7.00    3.50
   1   8 -15    8.20    3.40
   2   2 -14    6.70    3.00
  10   6 -14   17.30    2.10
   4   6 -16   41.00    1.00
   6   3 -15   19.40    1.10
   2   8 -15    9.40    3.20
   3   2 -14   35.50    0.70
  11   6 -14   19.00    1.40
   5   6 -16   26.60    1.50
   7   3 -15   38.10    0.80
   3   8 -15   13.50    2.60
   4   2 -14   47.50    0.70
  12   6 -14   21.40    1.50
   6   6 -16   12.80    2.30
   8   3 -15   16.90    1.60
   4   8 -15   13.00    3.00
   5   2 -14   31.50    0.80
  13   6 -14   11.10    3.50
   7   6 -16   26.90    1.20
   9   3 -15   35.20    0.90
   5   8 -15   18.30    2.10
   6   2 -14   10.30    2.10
  -9   7 -14   21.20    2.50
   8   6 -16   16.80    1.70
  10   3 -15   16.60    1.90
   6   8 -15    8.70    6.40
   7   2 -14   13.40    1.80
  -8   7 -14   21.20    2.70
   9   6 -16   13.90    2.00
  11   3 -15   19.40    1.30
   7   8 -15   42.60    1.10
   8   2 -14   23.80    1.10
  -7   7 -14   35.30    1.90
  10   6 -16    5.60    5.50
  12   3 -15   28.50    1.50
   8   8 -15   18.10    1.90
   9   2 -14   13.50    1.40
  -5   7 -14   48.60    1.30
  -6   7 -16    5.80    5.70
 -10   4 -15   12.10    3.50
   9   8 -15   31.70    1.60
  10   2 -14    3.90    3.90
  -4   7 -14   29.40    1.40
  -3   7 -14   18.30    3.20
   4  12 -14   32.80    0.80
   1   4 -13    9.20    2.20
   0   8 -13   26.10    0.90
   6  13 -13    9.40    2.60
  -2   7 -14    0.00    0.10
   5  12 -14   28.10    1.40
   2   4 -13   34.50    0.80
   1   8 -13   39.40    0.90
   7  13 -13    6.70    6.60
  -1   7 -14   18.80    3.40
   6  12 -14    4.70    4.70
   3   4 -13   43.20    0.70
   3   8 -13   25.40    1.30
   8  13 -13   12.90    3.80
   1   7 -14    8.90    3.40
   7  12 -14   29.70    1.10
   4   4 -13   74.40    0.70
   4   8 -13   10.70    5.00
   1  14 -13   20.70    3.60
   2   7 -14   44.30    1.10
   8  12 -14    0.00    0.10
   5   4 -13   10.90    3.00
   5   8 -13   66.10    1.00
   2  14 -13    8.50    4.50
   3   7 -14   20.00    1.80
   1  13 -14   19.90    3.50
   6   4 -13   30.20    1.00
   6   8 -13   11.10    4.40
   3  14 -13    0.00    0.10
   4   7 -14   53.60    1.00
   2  13 -14    9.20    3.80
   7   4 -13   30.50    0.60
   7   8 -13   31.80    1.30
   4  14 -13   22.20    1.80
   5   7 -14   13.80    2.90
   3  13 -14   14.90    3.30
   8   4 -13   63.60    1.50
   8   8 -13   11.30    4.70
   5  14 -13   12.90    3.40
   6   7 -14   10.90    3.90
   4  13 -14   19.20    1.50
   9   4 -13   12.00    2.90
   9   8 -13   37.70    3.20
 -10   0 -12   40.60    1.10
   7   7 -14   40.00    1.20
   5  13 -14   10.00    4.50
  10   4 -13   22.80    3.20
  10   8 -13    0.00    0.10
  -8   0 -12   59.70    0.90
   8   7 -14   33.60    1.30
   6  13 -14   12.40    2.80
  11   4 -13   20.90    1.00
  11   8 -13   10.90    4.80
  -6   0 -12   12.60    3.00
   9   7 -14   14.70    1.50
  -9   0 -13   34.70    1.20
  12   4 -13   10.40    2.60
  12   8 -13   16.60    2.70
   2   0 -12   58.50    0.40
  10   7 -14    5.10    5.10
  -7   0 -13   74.20    0.90
  13   4 -13    0.00    0.10
  -8   9 -13   21.50    2.70
   4   0 -12  111.10    0.40
  11   7 -14   17.80    1.70
   3   0 -13   23.30    0.50
  14   4 -13    5.60    5.50
  -7   9 -13   18.20    3.50
   6   0 -12   74.80    0.50
  12   7 -14   20.40    2.00
   5   0 -13  106.40    0.50
 -11   5 -13   13.50    3.10
  -6   9 -13   18.90    3.30
   8   0 -12   73.40    0.70
  -8   8 -14   41.20    2.00
   7   0 -13   24.70    1.00
  -9   5 -13   21.40    2.20
  -5   9 -13   21.90    2.60
  10   0 -12   13.60    3.00
  -7   8 -14   16.50    3.70
   9   0 -13   62.30    0.80
  -8   5 -13    0.00    0.10
  -4   9 -13    3.70    3.70
  12   0 -12   15.70    3.00
  -5   8 -14   25.70    2.30
  11   0 -13   20.00    1.20
  -7   5 -13   14.70    3.60
  -3   9 -13   41.70    1.80
  14   0 -12   14.20    2.80
  -4   8 -14   46.40    1.40
  13   0 -13   12.90    2.70
  -6   5 -13   14.50    3.70
  -2   9 -13   25.10    1.80
 -11   1 -12   33.00    1.30
  -3   8 -14   28.10    2.50
  15   0 -13   13.20    2.80
  -5   5 -13   18.70    2.60
  -1   9 -13   28.80    1.90
 -10   1 -12    8.80    4.50
  -2   8 -14   21.10    3.00
 -10   1 -13    3.10    3.10
  -4   5 -13   53.20    1.10
   0   9 -13   28.10    1.00
  -9   1 -12    2.30    2.30
  -1   8 -14   21.60    1.40
  -9   1 -13   11.80    2.20
  -3   5 -13   26.90    1.50
   1   9 -13   50.20    2.00
  -8   1 -12   32.70    1.90
   0   8 -14    0.00    0.10
  -8   1 -13   33.30    0.80
   1   5 -13   44.50    0.90
   2   9 -13   18.90    1.70
  -7   1 -12   45.00    0.70
   1   8 -14   31.30    1.30
  -7   1 -13    6.50    6.40
   2   5 -13   10.80    2.80
   3   9 -13   26.60    1.40
  -6   1 -12   13.40    3.20
   2   8 -14   14.00    2.10
  -6   1 -13   12.20    3.40
   3   5 -13   21.30    1.30
   4   9 -13   20.50    2.10
   2   1 -12   33.10    0.60
   3   8 -14   16.60    2.20
   2   1 -13   26.80    0.70
   4   5 -13    7.10    7.10
   5   9 -13   22.90    2.00
   3   1 -12   23.60    0.70
   4   8 -14   40.60    1.00
   3   1 -13   28.70    0.70
   5   5 -13   42.10    1.00
   6   9 -13   23.10    1.20
   4   1 -12   23.90    0.60
   5   8 -14    0.00    0.10
   4   1 -13   45.80    0.90
   6   5 -13   12.80    2.90
   7   9 -13    7.90    7.90
   5   1 -12   56.40    0.40
   6   8 -14    3.50    3.50
   5   1 -13   22.00    0.70
   7   5 -13   18.00    1.20
   8   9 -13   30.00    1.80
   6   1 -12   25.50    0.60
   7   8 -14   18.00    2.10
   6   1 -13    6.90    3.20
   8   5 -13   24.50    1.50
   9   9 -13   32.00    1.10
   7   1 -12   16.50    1.00
   8   8 -14   57.00    1.20
   7   1 -13   45.80    0.60
   9   5 -13   34.10    1.00
  10   9 -13    0.00    0.10
   8   1 -12   13.90    1.50
   9   8 -14    9.90    4.60
   8   1 -13   35.60    0.50
  10   5 -13   18.30    1.10
  11   9 -13   17.30    2.60
   9   1 -12   30.20    0.90
  10   8 -14    0.00    0.10
   9   1 -13   24.90    0.70
  11   5 -13   18.50    1.20
  12   9 -13    8.40    8.30
  10   1 -12   38.90    0.80
  11   8 -14   23.90    1.60
  10   1 -13   12.30    1.90
  12   5 -13   28.20    1.30
  -7  10 -13    0.00    0.10
  11   1 -12   12.20    5.00
  12   8 -14   24.30    1.80
  11   1 -13   20.50    1.10
  13   5 -13    9.20    4.40
  -6  10 -13    9.70    9.60
  12   1 -12   39.50    0.90
  -7   9 -14   14.10    4.90
  12   1 -13   33.00    1.50
  14   5 -13    0.00    0.10
  -5  10 -13   13.70    5.10
  13   1 -12   17.80    1.80
  -6   9 -14   13.10    5.20
  13   1 -13   35.90    1.00
 -11   6 -13   14.80    3.00
  -4  10 -13   58.30    1.40
  14   1 -12    2.30    2.30
  -5   9 -14   12.50    5.40
  14   1 -13    9.50    2.80
 -10   6 -13   15.20    3.10
  -3  10 -13   19.10    3.10
  15   1 -12   11.00    2.60
  -4   9 -14   37.20    1.40
  15   1 -13   12.70    3.10
  -9   6 -13   22.60    2.40
  -2  10 -13   13.10    4.80
 -11   2 -12    0.00    0.10
  -3   9 -14   18.10    3.40
 -11   2 -13   18.20    1.70
  -8   6 -13   15.30    3.60
  -1  10 -13   21.40    2.50
 -10   2 -12   12.50    3.40
  -2   9 -14    0.00    0.10
 -10   2 -13    5.20    5.20
  -7   6 -13   21.70    2.40
   0  10 -13   34.90    1.90
  -9   2 -12   17.90    1.10
  -1   9 -14    0.60    0.50
  -9   2 -13   26.40    1.60
  -5   6 -13   13.60    4.50
   1  10 -13   23.30    2.50
  -8   2 -12   15.90    1.50
   0   9 -14   51.20    1.60
  -8   2 -13    8.20    3.60
  -4   6 -13   25.60    2.20
   2  10 -13    5.90    5.80
  -7   2 -12   32.40    0.90
   1   9 -14   25.70    2.00
  -7   2 -13   16.50    2.50
  -3   6 -13   36.40    1.20
   3  10 -13   19.60    1.10
  -6   2 -12   12.70    3.40
   2   9 -14   18.40    1.80
  -6   2 -13   16.00    2.80
  -2   6 -13   14.90    3.60
   4  10 -13   24.90    1.30
  -5   2 -12   31.40    1.50
   3   9 -14    7.70    7.60
  -5   2 -13   30.70    1.20
   1   6 -13   47.80    1.00
   5  10 -13   14.30    3.70
   1   2 -12   91.50    0.40
   4   9 -14   29.10    1.50
   2   2 -13    8.10    2.60
   2   6 -13   10.00    3.60
   6  10 -13   19.20    2.20
   2   2 -12   28.10    0.70
   5   9 -14   23.40    1.70
   3   2 -13   28.70    0.70
   3   6 -13   11.10    3.30
   7  10 -13    9.40    3.70
   3   2 -12   21.30    0.90
   6   9 -14   16.80    1.40
   4   2 -13   21.10    1.00
   4   6 -13   64.20    0.80
   8  10 -13   27.90    1.00
   4   2 -12   20.50    0.60
   7   9 -14   13.00    2.30
   5   2 -13   18.30    2.30
   5   6 -13   16.60    2.10
   9  10 -13   18.10    1.60
   5   2 -12   28.30    0.90
   8   9 -14    7.40    7.30
   6   2 -13    1.40    1.40
   6   6 -13   10.70    4.10
  10  10 -13    7.50    3.10
   6   2 -12   23.10    1.70
   9   9 -14   20.80    1.90
   7   2 -13    9.50    3.50
   7   6 -13   31.30    1.00
  11  10 -13    5.80    5.70
   7   2 -12   17.70    0.90
  10   9 -14    0.00    0.10
   8   2 -13   21.10    2.70
   8   6 -13   25.30    1.60
  -6  11 -13    0.00    0.10
   8   2 -12   52.90    0.60
  11   9 -14    5.70    5.70
   9   2 -13   17.30    0.90
   9   6 -13   42.50    1.20
  -5  11 -13   37.40    1.90
   9   2 -12   71.30    0.50
  -5  10 -14   33.00    1.90
  10   2 -13    3.70    3.60
  10   6 -13    9.50    6.00
  -4  11 -13   12.40    6.20
  10   2 -12   35.80    1.60
  -4  10 -14    0.00    0.10
  11   2 -13   18.50    2.20
  11   6 -13   20.20    1.60
  -3  11 -13   24.60    2.10
  11   2 -12   13.60    4.40
  -3  10 -14   44.30    1.80
  12   2 -13   39.00    0.80
  12   6 -13   32.80    1.50
  -2  11 -13    0.00    0.10
  12   2 -12   38.30    0.80
  -2  10 -14   11.20    6.40
  13   2 -13   51.90    2.80
  13   6 -13   35.60    1.40
  -1  11 -13   35.70    1.40
  13   2 -12   37.60    2.90
  -1  10 -14   32.80    1.70
  14   2 -13   15.10    1.60
 -10   7 -13    8.00    7.90
   0  11 -13   25.10    2.00
  14   2 -12   18.30    1.50
   0  10 -14   30.70    1.50
  15   2 -13   10.90    4.00
  -9   7 -13   26.70    2.10
   1  11 -13   10.40    3.20
  15   2 -12    0.00    0.10
   1  10 -14   42.00    2.90
 -11   3 -13   19.00    1.80
  -8   7 -13   40.60    1.60
   2  11 -13    6.30    6.30
 -12   3 -12   15.50    2.10
   2  10 -14    9.70    3.20
 -10   3 -13   11.60    3.60
  -7   7 -13    8.50    8.50
   3  11 -13    8.70    3.80
 -11   3 -12    5.80    5.80
   3  10 -14   29.90    1.00
  -9   3 -13   35.90    1.40
  -6   7 -13   19.00    2.90
   4  11 -13   31.00    2.80
 -10   3 -12    4.10    4.00
   4  10 -14   52.30    1.00
  -8   3 -13   23.40    1.00
  -5   7 -13   26.60    1.60
   5  11 -13   34.80    1.00
  -9   3 -12   25.70    1.70
   5  10 -14   12.20    2.70
  -7   3 -13   45.30    1.30
  -4   7 -13   49.40    1.20
   6  11 -13   14.50    1.90
  -8   3 -12   44.80    0.60
   6  10 -14    0.00    0.10
  -6   3 -13   14.00    3.20
  -3   7 -13   30.90    1.60
   7  11 -13   22.00    1.00
  -7   3 -12   31.20    0.80
   7  10 -14   15.60    1.70
  -5   3 -13   31.40    1.70
  -2   7 -13   29.60    2.20
   8  11 -13   19.70    1.20
  -6   3 -12   10.70    4.70
   8  10 -14   14.20    2.50
   1   3 -13   52.60    0.60
  -1   7 -13   27.30    1.40
   9  11 -13   44.60    0.90
  -5   3 -12   22.60    1.70
   9  10 -14   12.10    2.40
   2   3 -13   13.50    1.80
   1   7 -13   34.50    1.10
  10  11 -13   11.00    5.00
   1   3 -12   60.50    0.60
  10  10 -14   11.80    3.90
   3   3 -13   49.20    0.60
   2   7 -13   27.00    1.30
  -4  12 -13   21.80    2.90
   2   3 -12   36.80    0.70
  -4  11 -14   28.40    2.20
   4   3 -13   48.40    0.70
   3   7 -13   27.80    1.30
  -3  12 -13    0.00    0.10
   3   3 -12   24.00    0.90
  -3  11 -14   10.20   10.10
   5   3 -13   51.10    0.70
   4   7 -13   63.30    0.80
  -2  12 -13    8.30    8.20
   4   3 -12   37.40    0.80
  -2  11 -14    9.40    9.40
   6   3 -13   25.30    3.00
   5   7 -13   50.40    1.00
  -1  12 -13   14.30    4.10
   5   3 -12   75.20    0.50
  -1  11 -14   12.10    5.40
   7   3 -13   47.10    0.80
   6   7 -13   21.20    2.00
   0  12 -13   16.60    3.30
   6   3 -12   41.40    0.50
   0  11 -14   13.60    4.30
   8   3 -13   52.20    1.40
   7   7 -13   24.50    1.10
   1  12 -13   24.10    1.90
   7   3 -12   18.80    1.30
   1  11 -14   13.00    2.10
   9   3 -13   36.90    0.60
   8   7 -13   62.80    0.90
   2  12 -13    0.00    0.10
   8   3 -12   45.10    0.60
   2  11 -14   14.20    3.00
  10   3 -13   11.50    2.10
   9   7 -13   38.50    1.20
   3  12 -13   19.90    1.20
   9   3 -12   30.20    0.80
   3  11 -14   21.20    1.30
  11   3 -13   22.70    1.70
  10   7 -13    9.00    9.00
   4  12 -13   46.30    1.20
  10   3 -12   17.20    1.70
   4  11 -14   21.20    1.30
  12   3 -13   45.60    1.20
  11   7 -13   11.90    3.90
   5  12 -13   15.20    1.60
  11   3 -12   10.70    2.90
   5  11 -14   20.40    2.60
  13   3 -13   14.40    1.60
  12   7 -13   27.00    1.80
   6  12 -13   13.30    1.80
  12   3 -12   17.60    1.70
   6  11 -14    8.50    3.00
  14   3 -13   14.90    3.70
  13   7 -13    5.10    5.10
   7  12 -13    3.70    3.70
  13   3 -12   44.70    2.70
   7  11 -14   18.20    1.10
  15   3 -13    8.50    7.10
  -9   8 -13   39.80    1.90
   8  12 -13   33.20    2.10
  14   3 -12   13.90    2.90
   8  11 -14   35.60    2.30
 -11   4 -13   10.10    4.50
  -8   8 -13    0.00    0.10
  -2  13 -13    0.20    0.10
  15   3 -12    8.40    8.30
   9  11 -14   11.90    2.90
 -10   4 -13    7.40    7.40
  -7   8 -13   23.90    1.60
  -1  13 -13   11.10    4.00
 -12   4 -12    6.60    6.50
  -2  12 -14    2.60    2.50
  -9   4 -13   13.00    3.70
  -6   8 -13   18.40    3.10
   0  13 -13   53.50    0.90
 -11   4 -12   53.70    1.10
  -1  12 -14   12.10    5.50
  -8   4 -13   61.50    1.10
  -5   8 -13   24.10    2.00
   1  13 -13    3.90    3.90
 -10   4 -12   11.00    4.50
   0  12 -14   21.40    2.50
  -7   4 -13   19.80    2.20
  -4   8 -13   13.50    5.20
   2  13 -13    6.90    6.90
  -9   4 -12   37.90    1.50
   1  12 -14   15.00    1.90
  -6   4 -13   17.20    3.00
  -3   8 -13   11.20    7.40
   3  13 -13    5.60    5.50
  -8   4 -12   17.00    2.70
   2  12 -14    0.00    0.10
  -5   4 -13   24.40    2.50
  -2   8 -13   31.20    2.20
   4  13 -13   13.60    2.90
  -7   4 -12   40.80    1.20
   3  12 -14    6.10    6.00
  -4   4 -13   43.40    1.00
  -1   8 -13    4.00    3.90
   5  13 -13   15.40    1.60
  -6   4 -12    0.00    0.10
  -5   4 -12   11.00    5.00
  10   7 -12   32.20    1.60
  -7  12 -12   28.40    1.70
   9   2 -11   63.00    0.90
  -6   6 -11   14.30    3.70
  -4   4 -12   31.10    1.20
  11   7 -12    5.10    5.10
  -6  12 -12   10.40    4.00
  10   2 -11   29.40    1.00
  -5   6 -11    8.20    8.20
   1   4 -12   62.10    0.70
  12   7 -12   13.40    3.80
  -5  12 -12   12.70    3.20
  11   2 -11   16.30    1.70
  -4   6 -11   37.50    1.10
   2   4 -12   20.60    0.90
  13   7 -12   15.50    1.70
  -4  12 -12   18.90    2.00
  12   2 -11   26.20    1.30
  -3   6 -11   73.00    1.00
   3   4 -12   26.60    1.10
 -11   8 -12   12.10    5.20
  -3  12 -12   18.00    3.60
  13   2 -11   31.00    0.80
  -2   6 -11   38.80    1.60
   4   4 -12   10.20    4.00
 -10   8 -12   13.30    4.40
  -2  12 -12   10.10    5.00
  14   2 -11   21.00    2.10
   0   6 -11   21.50    1.30
   5   4 -12   69.00    0.80
  -9   8 -12   11.20    6.30
  -1  12 -12   21.80    1.80
  15   2 -11   10.40    3.40
   1   6 -11   42.60    0.90
   6   4 -12   18.80    2.70
  -8   8 -12   54.80    1.50
   0  12 -12   37.00    2.70
  16   2 -11    1.40    1.30
   2   6 -11   22.60    1.40
   7   4 -12   25.50    0.90
  -7   8 -12   20.90    3.00
   1  12 -12   33.10    1.20
 -12   3 -11    4.60    4.60
   3   6 -11   32.20    0.90
   8   4 -12   10.80    3.00
  -6   8 -12   27.80    2.30
   2  12 -12   14.80    1.80
 -11   3 -11   32.50    1.40
   4   6 -11   20.60    1.10
   9   4 -12   50.30    1.20
  -4   8 -12   32.90    1.40
   3  12 -12    6.30    6.30
 -10   3 -11   14.80    3.10
   5   6 -11   35.00    1.10
  10   4 -12   22.00    2.00
  -3   8 -12   27.50    2.30
   4  12 -12   22.90    2.70
  -9   3 -11    7.90    7.90
   6   6 -11   30.60    1.30
  11   4 -12   11.30    4.80
  -2   8 -12   25.50    1.70
   5  12 -12   60.20    1.60
  -8   3 -11   33.40    0.70
   7   6 -11   23.60    1.50
  12   4 -12   10.30    2.50
  -1   8 -12   32.00    1.60
   6  12 -12    2.00    2.00
  -7   3 -11   23.90    1.00
   8   6 -11   22.30    1.20
  13   4 -12   17.70    1.80
   0   8 -12   43.10    2.20
   7  12 -12   15.20    2.20
  -6   3 -11   29.70    1.10
   9   6 -11   65.20    0.90
  14   4 -12    6.60    6.50
   1   8 -12   38.80    1.20
   8  12 -12   13.00    2.40
  -5   3 -11    7.10    7.00
  10   6 -11    6.90    6.90
  15   4 -12    3.10    3.00
   2   8 -12    0.00    0.10
   9  12 -12   17.50    1.70
   0   3 -11   82.50    0.50
  11   6 -11   13.60    3.50
 -12   5 -12   21.50    2.00
   3   8 -12   31.80    1.20
  -5  13 -12   20.40    1.50
   1   3 -11  110.40    0.50
  12   6 -11   11.90    4.40
 -11   5 -12   16.20    2.60
   4   8 -12   69.50    0.80
  -4  13 -12    1.50    1.50
   2   3 -11    7.60    6.60
  13   6 -11   56.10    0.90
 -10   5 -12   27.10    1.90
   5   8 -12   19.30    1.60
  -3  13 -12   47.70    1.90
   3   3 -11    0.00    0.10
  14   6 -11   19.80    2.40
  -9   5 -12    7.70    7.60
   6   8 -12   41.30    1.40
  -2  13 -12   13.90    4.10
   4   3 -11   41.60    0.90
  15   6 -11    6.50    6.50
  -8   5 -12   30.00    1.70
   7   8 -12   18.00    2.10
  -1  13 -12   20.40    1.90
   5   3 -11   88.30    0.50
 -12   7 -11   33.90    1.50
  -7   5 -12   35.90    1.30
   8   8 -12   34.60    1.10
   0  13 -12   10.80    4.20
   6   3 -11   67.20    0.80
 -11   7 -11   19.50    1.60
  -6   5 -12   12.90    4.40
   9   8 -12    0.00    0.10
   1  13 -12   28.30    1.40
   7   3 -11   27.10    0.80
 -10   7 -11   17.70    2.90
  -5   5 -12   22.50    1.50
  10   8 -12    5.90    5.90
   2  13 -12   19.20    1.00
   8   3 -11   51.90    0.60
  -9   7 -11   14.20    4.10
  -4   5 -12   40.90    1.70
  11   8 -12    6.00    5.90
   3  13 -12    5.10    5.00
   9   3 -11   27.30    0.90
  -8   7 -11   35.60    1.30
  -3   5 -12   55.80    1.20
  12   8 -12    0.00    0.10
   4  13 -12   29.80    1.10
  10   3 -11   39.80    0.80
  -7   7 -11   40.70    1.60
   0   5 -12   57.60    0.80
  13   8 -12   11.10    5.60
   5  13 -12   16.00    1.80
  11   3 -11    2.50    2.50
  -6   7 -11    0.00    0.10
   1   5 -12   39.70    0.70
  -9   9 -12   22.20    1.60
   6  13 -12    4.00    4.00
  12   3 -11   24.70    1.60
  -5   7 -11   18.60    2.60
   2   5 -12   44.90    0.80
  -8   9 -12   43.50    1.60
   7  13 -12    3.10    3.10
  13   3 -11   33.10    0.90
  -4   7 -11   12.70    4.80
   3   5 -12   38.40    0.70
  -6   9 -12   26.00    2.10
   8  13 -12    9.10    4.60
  14   3 -11   21.10    1.50
  -3   7 -11   36.50    1.30
   4   5 -12   38.40    0.90
  -5   9 -12   11.90    6.00
  -2  14 -12   18.20    3.30
  15   3 -11    2.80    2.80
  -2   7 -11   21.30    2.50
   5   5 -12    8.10    1.70
  -4   9 -12   60.10    1.10
  -1  14 -12    8.70    6.50
  16   3 -11    9.10    9.00
  -1   7 -11   12.10    4.70
   6   5 -12   14.00    2.50
  -3   9 -12   16.10    4.10
   0  14 -12   28.20    1.80
 -12   4 -11   34.40    1.20
   0   7 -11   62.30    0.90
   7   5 -12   13.70    1.40
  -2   9 -12   13.60    5.40
   1  14 -12   27.80    0.90
 -11   4 -11    0.00    0.10
   1   7 -11   60.20    0.80
   8   5 -12   29.00    0.70
  -1   9 -12    6.70    6.60
   2  14 -12    0.00    0.10
 -10   4 -11   28.60    1.70
   2   7 -11   43.10    1.00
   9   5 -12   52.70    2.10
   0   9 -12   57.30    1.60
   3  14 -12   13.30    2.00
  -9   4 -11   17.10    2.50
   3   7 -11   36.30    0.90
  10   5 -12   20.30    3.10
   1   9 -12   46.30    3.70
   4  14 -12   11.80    2.80
  -8   4 -11   25.70    1.40
   4   7 -11   61.00    0.80
  11   5 -12   19.70    3.10
   2   9 -12   13.30    2.20
   5  14 -12   20.00    1.60
  -7   4 -11   21.20    1.60
   5   7 -11   12.30    3.10
  12   5 -12   11.30    5.30
   3   9 -12   26.40    1.50
   6  14 -12    4.70    4.60
  -6   4 -11   31.00    1.70
   6   7 -11   35.20    1.20
  13   5 -12   36.00    6.50
   4   9 -12   19.40    1.80
   7  14 -12   13.80    4.10
  -5   4 -11   17.60    2.70
   7   7 -11    1.70    1.70
  14   5 -12    2.70    2.70
   5   9 -12   24.60    1.30
   1  15 -12   10.50    3.20
  -4   4 -11   13.00    3.80
   8   7 -11   30.10    1.70
 -12   6 -12   12.40    4.00
   6   9 -12   16.90    2.50
   2  15 -12    4.50    4.40
   0   4 -11   67.40    0.70
   9   7 -11   51.60    0.60
 -11   6 -12   12.60    3.90
   7   9 -12   13.30    3.20
   3  15 -12   13.90    3.70
   1   4 -11    6.10    6.10
  10   7 -11    0.00    0.10
 -10   6 -12   22.40    1.70
   8   9 -12   33.90    1.10
   4  15 -12   15.60    2.80
   2   4 -11   87.50    0.60
  11   7 -11   22.90    2.20
  -9   6 -12   13.40    4.50
   9   9 -12   14.90    1.70
  -9   0 -11   44.80    0.90
   3   4 -11    0.00    0.10
  12   7 -11   15.40    3.30
  -8   6 -12   33.20    1.50
  10   9 -12    8.60    8.60
  -7   0 -11   14.60    2.80
   4   4 -11   91.20    0.70
  13   7 -11   21.30    2.00
  -7   6 -12   13.40    4.20
  11   9 -12    0.00    0.10
   3   0 -11   87.60    0.40
   5   4 -11   12.40    1.20
  14   7 -11   19.50    2.50
  -6   6 -12   34.80    1.50
  12   9 -12   42.10    1.30
   5   0 -11   57.40    0.60
   6   4 -11   36.80    0.60
 -11   8 -11   46.20    1.60
  -5   6 -12   23.30    2.40
  -8  10 -12    7.00    7.00
   7   0 -11   30.30    1.10
   7   4 -11   23.80    1.60
 -10   8 -11   15.70    3.60
  -4   6 -12   39.10    1.80
  -7  10 -12   20.20    3.00
   9   0 -11   17.90    2.20
   8   4 -11   43.40    1.30
  -9   8 -11   17.70    3.20
  -3   6 -12   59.80    1.30
  -6  10 -12   15.50    4.50
  11   0 -11   36.70    1.30
   9   4 -11    6.80    5.50
  -8   8 -11   15.70    3.80
  -2   6 -12   32.10    1.40
  -5  10 -12   23.90    2.60
  13   0 -11   35.00    1.50
  10   4 -11   10.80    5.70
  -7   8 -11   44.20    1.20
   0   6 -12   53.70    0.80
  -4  10 -12   33.50    2.10
  15   0 -11   11.80    3.90
  11   4 -11   15.80    1.70
  -6   8 -11   16.40    3.10
   1   6 -12   42.90    0.80
  -3  10 -12   65.60    1.20
 -10   1 -11   13.80    2.50
  12   4 -11   12.90    2.30
  -5   8 -11   21.10    2.00
   2   6 -12   17.80    2.00
  -2  10 -12   17.00    3.50
  -9   1 -11    5.50    5.40
  13   4 -11   22.30    1.90
  -4   8 -11   48.20    1.70
   3   6 -12   42.40    0.90
  -1  10 -12   21.20    2.50
  -8   1 -11   48.90    1.40
  14   4 -11   10.20    3.50
  -3   8 -11   17.90    3.40
   4   6 -12   21.60    1.20
   0  10 -12   33.70    1.70
  -7   1 -11   53.00    0.70
  15   4 -11    8.70    4.70
  -2   8 -11   19.70    2.70
   5   6 -12   24.80    1.10
   1  10 -12   44.90    0.90
  -6   1 -11   39.50    1.10
 -12   5 -11   17.90    1.50
  -1   8 -11   16.20    3.10
   6   6 -12   13.30    1.50
   2  10 -12   27.70    5.00
   1   1 -11   14.40    0.80
 -11   5 -11   30.20    1.40
   0   8 -11   55.10    2.30
   7   6 -12    8.70    2.40
   3  10 -12   29.10    1.20
   2   1 -11   45.90    0.50
 -10   5 -11    5.30    5.30
   1   8 -11   88.10    0.80
   8   6 -12   35.40    0.90
   4  10 -12   26.30    2.40
   3   1 -11   18.80    0.50
  -9   5 -11   24.60    1.90
   2   8 -11   30.30    1.00
   9   6 -12   44.50    0.60
   5  10 -12   22.50    1.40
   4   1 -11   77.80    0.80
  -8   5 -11   40.10    1.30
   3   8 -11   22.00    1.40
  10   6 -12   28.60    0.80
   6  10 -12    3.20    3.20
   5   1 -11   38.20    0.50
  -7   5 -11   11.80    4.90
   4   8 -11   15.20    2.60
  11   6 -12   10.40    3.30
   7  10 -12   11.10    3.10
   6   1 -11   34.60    1.60
  -6   5 -11   29.70    2.10
   5   8 -11   93.90    0.90
  12   6 -12   35.30    2.30
   8  10 -12   13.00    2.50
   7   1 -11   16.30    0.80
  -5   5 -11   15.10    3.70
   6   8 -11   29.60    1.20
  13   6 -12   45.30    0.90
   9  10 -12   26.60    1.50
   8   1 -11   67.90    1.40
  -4   5 -11   42.00    1.20
   7   8 -11   12.00    3.70
  14   6 -12   24.90    1.60
  10  10 -12   16.90    1.20
   9   1 -11   49.30    0.70
  -3   5 -11   32.10    1.20
   8   8 -11   19.60    1.40
 -12   7 -12   11.50    4.90
  11  10 -12    7.00    6.90
  10   1 -11   21.90    3.10
   0   5 -11   15.80    1.90
   9   8 -11   20.00    2.80
 -11   7 -12   20.70    1.70
  -9  11 -12   15.50    3.10
  11   1 -11   22.70    1.30
   1   5 -11   87.40    0.60
  10   8 -11   21.10    1.40
 -10   7 -12    0.00    0.10
  -8  11 -12   49.00    1.50
  12   1 -11   15.30    2.30
   2   5 -11   12.40    2.80
  11   8 -11    2.00    1.90
  -9   7 -12   19.40    2.70
  -7  11 -12   14.10    4.70
  13   1 -11   33.10    2.10
   3   5 -11   21.80    1.40
  12   8 -11   13.30    4.10
  -8   7 -12   20.80    2.80
  -6  11 -12   12.20    6.90
  14   1 -11   15.90    1.80
   4   5 -11   43.00    0.90
  13   8 -11   35.60    1.60
  -7   7 -12   51.90    1.50
  -5  11 -12   18.50    3.60
  15   1 -11    2.70    2.70
   5   5 -11   74.90    0.40
 -10   9 -11    7.40    7.40
  -6   7 -12   14.90    4.00
  -4  11 -12   25.20    2.30
  16   1 -11   19.80    2.20
   6   5 -11   13.40    1.70
  -9   9 -11   19.10    3.00
  -5   7 -12   28.90    1.40
  -3  11 -12   18.10    3.20
 -12   2 -11   11.30    3.10
   7   5 -11    6.20    6.20
  -8   9 -11   15.60    4.00
  -4   7 -12   39.40    1.90
  -2  11 -12   11.60    6.10
 -11   2 -11    8.80    6.20
   8   5 -11   64.30    0.90
  -7   9 -11   40.40    1.50
  -3   7 -12   38.40    1.80
  -1  11 -12   21.30    2.60
  -9   2 -11   26.90    1.60
   9   5 -11   39.60    0.90
  -6   9 -11    0.00    0.10
  -2   7 -12    0.00    0.10
   0  11 -12   23.70    5.20
  -8   2 -11   25.20    0.90
  10   5 -11   47.00    2.30
  -5   9 -11   22.90    1.60
  -1   7 -12   26.40    1.30
   1  11 -12   24.10    2.50
  -7   2 -11   28.40    1.50
  11   5 -11    8.90    5.10
  -4   9 -11    6.40    6.40
   0   7 -12   49.00    0.90
   2  11 -12   28.80    2.80
  -6   2 -11   27.00    1.40
  12   5 -11   37.30    2.70
  -3   9 -11   32.90    1.60
   1   7 -12   45.80    1.10
   3  11 -12   17.40    1.20
  -5   2 -11   24.80    1.40
  13   5 -11   21.10    1.00
  -2   9 -11   21.30    2.80
   2   7 -12   39.80    0.90
   4  11 -12   52.80    1.80
   1   2 -11   65.90    0.50
  14   5 -11   18.10    1.80
  -1   9 -11    9.00    8.90
   3   7 -12   26.30    0.90
   5  11 -12   34.60    2.30
   2   2 -11   29.00    0.70
  15   5 -11    7.90    6.20
   0   9 -11   40.80    1.00
   4   7 -12   30.50    1.00
   6  11 -12   25.30    1.50
   3   2 -11   32.70    0.80
 -12   6 -11   12.60    3.90
   1   9 -11   22.70    1.10
   5   7 -12   98.60    0.80
   7  11 -12    9.40    2.80
   4   2 -11   27.60    0.90
 -11   6 -11   28.40    2.00
   2   9 -11   33.60    3.10
   6   7 -12    7.90    7.80
   8  11 -12   49.60    1.20
   5   2 -11   59.80    0.40
 -10   6 -11   19.00    2.60
   3   9 -11   17.30    2.20
   7   7 -12   21.60    1.20
   9  11 -12    0.00    0.10
   6   2 -11   17.80    2.80
  -9   6 -11    0.00    0.10
   4   9 -11   19.00    2.20
   8   7 -12   20.70    1.30
  10  11 -12   19.40    1.70
   7   2 -11   10.20    2.10
  -8   6 -11   39.20    1.50
   5   9 -11   21.60    2.00
   9   7 -12   26.10    1.50
  -8  12 -12   11.90    5.10
   8   2 -11   51.90    1.90
  -7   6 -11   70.10    1.00
   6   9 -11   36.00    1.10
   7   9 -11    8.80    3.50
  -3  14 -11   36.00    1.30
   2   3 -10   45.40    0.60
   8   6 -10   56.70    0.90
  -7  10 -10   47.40    1.60
   8   9 -11    0.00    0.10
  -2  14 -11    9.60    5.70
   3   3 -10   34.10    0.80
   9   6 -10   28.50    1.20
  -6  10 -10   25.60    2.80
   9   9 -11   50.30    1.00
  -1  14 -11   10.60    4.80
   4   3 -10   77.30    0.30
  10   6 -10   27.20   12.20
  -5  10 -10    8.10    8.00
  10   9 -11    6.60    4.30
   0  14 -11   39.40    1.00
   5   3 -10   97.90    1.70
  11   6 -10   10.80    5.50
  -4  10 -10   29.10    1.70
  11   9 -11   27.10    2.40
   1  14 -11   17.10    1.60
   6   3 -10   46.00    0.50
  12   6 -10   21.60    2.00
  -3  10 -10   43.30    1.50
  12   9 -11   15.80    3.40
   2  14 -11    9.20    5.50
   7   3 -10   13.40    2.20
  13   6 -10   33.20    1.60
  -2  10 -10   23.80    1.60
 -10  10 -11   22.50    1.90
   3  14 -11    0.00    0.10
   8   3 -10   16.10    1.50
  14   6 -10   15.70    3.40
  -1  10 -10   19.10    2.50
  -9  10 -11   11.00    7.50
   4  14 -11   25.00    2.10
   9   3 -10   33.10    0.90
  15   6 -10   11.40    4.70
   0  10 -10   32.60    1.60
  -8  10 -11   17.70    3.50
   5  14 -11   19.70    1.60
  10   3 -10   30.80    0.90
 -13   7 -10   10.40    6.40
   1  10 -10   14.30    2.20
  -7  10 -11   30.80    1.90
   6  14 -11    9.00    9.00
  11   3 -10   12.90    2.20
 -12   7 -10   20.70    1.70
   2  10 -10   10.90    3.10
  -6  10 -11   12.10    6.90
   7  14 -11   13.20    4.40
  12   3 -10   26.90    1.40
 -11   7 -10   50.00    1.30
   3  10 -10   35.80    0.80
  -5  10 -11   16.70    4.10
   8  14 -11   13.80    3.70
  13   3 -10   29.90    2.10
 -10   7 -10   10.40    7.00
   4  10 -10   19.50    1.20
  -4  10 -11   45.20    1.80
  -1  15 -11   18.70    3.00
  14   3 -10   33.70    1.60
  -9   7 -10   11.20    6.00
   5  10 -10   65.00    1.70
  -3  10 -11   41.40    1.20
   0  15 -11   13.10    4.40
  15   3 -10   15.70    3.30
  -8   7 -10   30.50    1.90
   6  10 -10   35.30    0.90
  -2  10 -11    9.60    9.60
   1  15 -11   25.70    2.40
  16   3 -10   13.40    4.20
  -7   7 -10   13.50    4.60
   7  10 -10   12.10    2.30
  -1  10 -11   27.70    2.30
   2  15 -11   15.90    4.20
 -13   4 -10    0.00    0.10
  -6   7 -10   32.90    1.80
   8  10 -10   33.50    1.00
   0  10 -11   41.00    2.00
   3  15 -11    3.20    3.20
 -12   4 -10    6.90    6.80
  -5   7 -10    0.00    0.10
   9  10 -10   58.50    0.90
   1  10 -11   32.10    2.70
   4  15 -11   24.90    2.00
 -11   4 -10   61.30    1.00
  -4   7 -10   29.60    1.30
  10  10 -10   28.60    2.00
   2  10 -11   38.60    3.60
   1  16 -11   23.00    2.50
 -10   4 -10    0.00    0.10
  -3   7 -10   44.00    1.40
  11  10 -10    2.90    2.90
   3  10 -11   28.70    1.10
   2  16 -11   16.00    3.70
  -9   4 -10   12.10    4.00
  -2   7 -10   35.10    1.20
  12  10 -10    0.00    0.10
   4  10 -11   31.30    1.60
 -10   0 -10   26.00    1.00
  -8   4 -10   21.10    1.20
  -1   7 -10   37.70    2.50
 -10  11 -10   30.70    1.80
   5  10 -11   12.30    1.90
  -8   0 -10    8.40    5.60
  -7   4 -10   48.50    0.70
   0   7 -10   57.10    0.90
  -9  11 -10    2.80    2.80
   6  10 -11   55.00    3.10
  -6   0 -10   27.20    1.50
  -6   4 -10   12.50    4.20
   1   7 -10   74.30    0.70
  -8  11 -10   30.20    1.20
   7  10 -11   10.10    2.90
   2   0 -10  143.80    0.30
  -5   4 -10   12.60    3.80
   2   7 -10   61.80    0.80
  -7  11 -10   14.10    3.10
   8  10 -11   32.10    1.80
   4   0 -10   99.60    0.40
  -4   4 -10   40.50    1.20
   3   7 -10   58.00    0.90
  -6  11 -10   10.90    3.90
   9  10 -11   30.20    1.30
   6   0 -10  101.90    0.50
   0   4 -10   42.10    0.70
   4   7 -10   41.40    0.80
  -5  11 -10    2.90    2.80
  10  10 -11   43.90    1.40
   8   0 -10   21.20    1.00
   1   4 -10  123.20    0.50
   5   7 -10   58.90    0.90
  -4  11 -10    0.00    0.10
  11  10 -11    0.00    0.10
  10   0 -10   26.70    1.30
   2   4 -10   43.80    0.80
   6   7 -10   32.00    1.10
  -3  11 -10   59.30    1.10
  12  10 -11   19.70    2.30
  12   0 -10   38.10    1.40
   3   4 -10    0.00    0.10
   7   7 -10   44.90    0.90
  -2  11 -10   52.00    1.40
  -9  11 -11    9.40    9.40
  14   0 -10   62.30    1.20
   4   4 -10   34.40    0.40
   8   7 -10   18.90    1.50
  -1  11 -10   10.20   10.20
  -8  11 -11   14.50    2.80
  16   0 -10   16.50    2.80
   5   4 -10   86.00    1.00
   9   7 -10   33.30    1.00
   0  11 -10   36.40    0.90
  -7  11 -11   37.60    1.10
 -11   1 -10   13.00    2.70
   6   4 -10   39.60    0.50
  10   7 -10   27.40    8.70
   1  11 -10   48.10    0.70
  -6  11 -11   10.40   10.40
 -10   1 -10   10.80    4.80
   7   4 -10    8.80    4.30
  11   7 -10   21.70    1.60
   2  11 -10   85.20    1.30
  -5  11 -11   11.10    9.60
  -9   1 -10   22.00    1.00
   8   4 -10   37.40    1.20
  12   7 -10   13.20    3.90
   3  11 -10    2.80    2.70
  -4  11 -11   17.50    3.80
  -8   1 -10   41.40    0.70
   9   4 -10    9.20    5.30
  13   7 -10   31.40    1.60
   4  11 -10   30.50    1.50
  -3  11 -11   28.80    2.10
  -7   1 -10   34.10    0.70
  10   4 -10   15.40    3.60
  14   7 -10   12.60    4.10
   5  11 -10   33.50    0.70
  -2  11 -11   15.60    3.80
  -6   1 -10   46.00    0.90
  11   4 -10   13.00    2.30
 -12   8 -10   23.90    2.80
   6  11 -10   22.30    0.90
  -1  11 -11   16.60    3.40
   1   1 -10   93.50    0.40
  12   4 -10   20.00    1.20
 -11   8 -10   13.90    4.00
   7  11 -10   16.10    2.10
   0  11 -11   31.70    1.20
   2   1 -10   46.60    0.50
  13   4 -10   27.20    0.90
 -10   8 -10   21.70    2.50
   8  11 -10   15.00    3.40
   1  11 -11   58.20    3.10
   3   1 -10   15.60    0.90
  14   4 -10    0.00    0.10
  -9   8 -10   29.00    2.20
   9  11 -10   19.10    2.70
   2  11 -11   34.20    1.20
   4   1 -10   32.90    0.50
  15   4 -10    7.80    7.80
  -8   8 -10    0.00    0.10
  10  11 -10   18.10    2.40
   3  11 -11   17.80    1.90
   5   1 -10   72.20    0.40
  16   4 -10   15.30    3.50
  -7   8 -10   34.00    1.60
  11  11 -10   14.60    3.20
   4  11 -11   29.20    0.90
   6   1 -10   76.90    1.00
 -13   5 -10   18.20    2.40
  -6   8 -10   23.70    2.50
  -9  12 -10    6.80    6.80
   5  11 -11   27.50    2.90
   7   1 -10   13.90    1.50
 -12   5 -10   23.10    1.90
  -5   8 -10   23.80    2.30
  -8  12 -10   14.20    7.60
   6  11 -11   26.70    0.80
   8   1 -10   60.90    0.50
 -11   5 -10   31.90    1.50
  -4   8 -10   39.80    1.80
  -7  12 -10   17.90    2.10
   7  11 -11    8.10    3.10
   9   1 -10   17.00    2.40
 -10   5 -10   19.90    1.40
  -3   8 -10   27.40    1.80
  -6  12 -10   29.30    1.30
   8  11 -11   11.80    1.90
  10   1 -10   57.40    0.60
  -9   5 -10   29.70    1.80
  -2   8 -10   55.70    1.20
  -5  12 -10    0.00    0.10
   9  11 -11   14.90    2.80
  11   1 -10   39.60    1.50
  -8   5 -10   16.40    3.20
  -1   8 -10    7.30    5.10
  -4  12 -10   26.90    1.60
  10  11 -11   13.70    1.70
  12   1 -10   12.00    2.40
  -7   5 -10   66.80    1.00
   0   8 -10   61.30    1.60
  -3  12 -10   34.30    1.20
  11  11 -11   13.20    3.50
  13   1 -10   45.80    1.50
  -6   5 -10   22.60    1.40
   1   8 -10   14.70    3.20
  -2  12 -10   22.30    1.80
  -9  12 -11   10.40    5.70
  14   1 -10   24.70    1.20
  -5   5 -10   24.40    1.90
   2   8 -10   72.30    0.80
  -1  12 -10    5.60    5.60
  -8  12 -11   41.70    1.30
  15   1 -10   13.00    8.40
  -4   5 -10   33.60    1.10
   3   8 -10   27.50    1.30
   0  12 -10   18.30    1.50
  -7  12 -11   20.90    1.80
  16   1 -10    0.00    0.10
  -3   5 -10   95.40    0.80
   4   8 -10   42.80    1.00
   1  12 -10   52.10    0.70
  -6  12 -11    2.90    2.90
 -12   2 -10   23.30    1.40
   0   5 -10   52.40    0.80
   5   8 -10   24.70    1.70
   2  12 -10   12.80    2.20
  -5  12 -11    2.70    2.70
 -11   2 -10   38.40    1.20
   1   5 -10   47.80    0.80
   6   8 -10   18.20    2.10
   3  12 -10    5.70    5.70
  -4  12 -11   18.00    2.20
 -10   2 -10   29.60    1.30
   2   5 -10   37.90    0.70
   7   8 -10   29.20    0.90
   4  12 -10   15.80    1.90
  -3  12 -11   25.50    2.20
  -9   2 -10    6.50    4.70
   3   5 -10   31.20    1.10
   8   8 -10    7.80    4.70
   5  12 -10   48.40    0.70
  -2  12 -11   26.30    3.50
  -8   2 -10   39.40    0.60
   4   5 -10   35.10    0.80
   9   8 -10   41.80    0.70
   6  12 -10   21.80    0.90
  -1  12 -11    8.90    5.40
  -7   2 -10   64.90    2.10
   5   5 -10   34.90    1.10
  10   8 -10   14.00    4.50
   7  12 -10   12.20    2.70
   0  12 -11   47.70    1.10
  -6   2 -10   89.80    0.80
   6   5 -10   52.80    0.70
  11   8 -10   12.70    4.30
   8  12 -10   13.40    5.50
   1  12 -11   28.40    1.70
  -5   2 -10   29.90    1.10
   7   5 -10   19.10    1.70
  12   8 -10   23.60    1.50
   9  12 -10   16.40    2.00
   2  12 -11   38.90    0.80
   0   2 -10   18.60    0.70
   8   5 -10    4.40    4.40
  13   8 -10   13.30    4.50
  10  12 -10    4.60    4.60
   3  12 -11    2.40    2.30
   1   2 -10   17.60    0.90
   9   5 -10   79.40    0.80
 -11   9 -10   21.60    1.90
  -8  13 -10   12.10    5.30
   4  12 -11   47.50    1.20
   2   2 -10   14.40    1.20
  10   5 -10   26.10   14.80
 -10   9 -10   21.20    2.60
  -7  13 -10   53.90    1.50
   5  12 -11   20.70    1.40
   3   2 -10    7.60    4.40
  11   5 -10   12.60    3.70
  -9   9 -10    8.00    7.90
  -6  13 -10   17.00    2.40
   6  12 -11   45.90    0.70
   4   2 -10   23.90    0.90
  12   5 -10   18.20    2.60
  -8   9 -10   34.40    1.70
  -5  13 -10    9.40    6.10
   7  12 -11   13.90    1.70
   5   2 -10   86.00    0.50
  13   5 -10   26.80    2.40
  -7   9 -10   10.40   10.30
  -4  13 -10   18.50    2.30
   8  12 -11    0.00    0.10
   6   2 -10   71.30    0.50
  14   5 -10   39.60    1.00
  -6   9 -10   61.10    1.30
  -3  13 -10   52.70    3.10
   9  12 -11   17.80    1.70
   7   2 -10   14.80    1.70
  15   5 -10   10.00    3.80
  -5   9 -10   10.80    6.90
  -2  13 -10   26.70    1.20
  10  12 -11    8.30    3.40
   8   2 -10   17.50    2.80
  16   5 -10   19.30    2.70
  -4   9 -10   25.50    1.30
  -1  13 -10    7.00    6.90
  -8  13 -11   18.50    2.90
   9   2 -10   95.70    0.90
 -13   6 -10   10.90    5.30
  -3   9 -10   24.10    1.60
   0  13 -10   21.10    2.20
  -7  13 -11    9.00    8.90
  10   2 -10   56.70    0.60
 -12   6 -10   21.50    2.20
  -2   9 -10   38.80    1.10
   1  13 -10    7.70    5.10
  -6  13 -11   13.30    4.00
  11   2 -10    7.30    5.00
 -11   6 -10   17.30    3.00
  -1   9 -10   32.80    2.10
   2  13 -10   39.60    0.80
  -5  13 -11    4.50    4.50
  12   2 -10    6.60    6.50
 -10   6 -10   18.40    2.70
   0   9 -10    7.90    5.00
   3  13 -10    9.50    3.40
  -4  13 -11   46.40    4.00
  13   2 -10   27.80    0.80
  -9   6 -10   12.50    4.20
   1   9 -10   46.80    0.80
   4  13 -10   11.90    2.40
  -3  13 -11    3.80    3.70
  14   2 -10   10.60    3.50
  -8   6 -10   51.10    1.30
   2   9 -10   23.30    1.80
   5  13 -10   42.20    0.70
  -2  13 -11   24.00    1.70
  15   2 -10    5.50    5.50
  -7   6 -10   56.00    1.30
   3   9 -10   14.60    1.90
   6  13 -10   18.00    1.30
  -1  13 -11    0.00    0.10
  16   2 -10    0.40    0.40
  -6   6 -10   44.40    1.50
   4   9 -10   42.20    1.10
   7  13 -10    0.00    0.10
   0  13 -11   24.50    1.30
 -13   3 -10    0.00    0.10
  -5   6 -10    2.90    2.90
   5   9 -10   50.70    1.10
   8  13 -10    0.00    0.10
   1  13 -11   17.30    1.60
 -12   3 -10   33.40    1.40
  -4   6 -10   86.30    0.90
   6   9 -10   43.70    0.80
   9  13 -10   54.40    0.90
   2  13 -11   19.70    1.20
 -11   3 -10   30.80    1.40
  -3   6 -10   47.70    1.40
   7   9 -10    0.00    0.10
  -6  14 -10   14.50    4.00
   3  13 -11   14.20    1.90
 -10   3 -10   50.30    1.20
  -2   6 -10   45.30    1.40
   8   9 -10   47.10    0.70
  -5  14 -10   14.50    3.10
   4  13 -11   15.90    1.60
  -9   3 -10   24.80    0.60
   0   6 -10   21.90    1.10
   9   9 -10   29.80    1.00
  -4  14 -10   23.70    1.60
   5  13 -11   15.30    1.60
  -8   3 -10   18.70    0.80
   1   6 -10   28.20    1.20
  10   9 -10   48.20    1.30
  -3  14 -10   22.70    2.90
   6  13 -11   18.40    1.30
  -7   3 -10   64.10    1.50
   2   6 -10   39.10    0.90
  11   9 -10    5.90    5.80
  -2  14 -10   31.10    1.40
   7  13 -11    4.70    4.70
  -6   3 -10   41.50    1.50
   3   6 -10   35.70    1.00
  12   9 -10   20.50    2.70
  -1  14 -10   12.80    3.20
   8  13 -11   29.40    1.10
  -5   3 -10   30.00    1.50
   4   6 -10   26.90    1.30
  13   9 -10   17.30    3.10
   0  14 -10    5.50    5.50
   9  13 -11    7.10    7.00
  -4   3 -10   22.80    1.30
   5   6 -10   18.00    2.10
 -10  10 -10   17.20    2.80
   1  14 -10   23.90    2.50
  -5  14 -11   14.30    4.00
   0   3 -10   73.80    0.60
   6   6 -10   30.00    1.50
  -9  10 -10    4.20    4.10
   2  14 -10   23.80    1.60
  -4  14 -11   25.20    1.30
   1   3 -10   53.80    0.50
   7   6 -10   21.00    1.40
  -8  10 -10    0.00    0.10
   3  14 -10   10.10    3.10
   4  14 -10   29.70    2.00
  -6   3  -9   64.80    1.00
   0   6  -9   13.20    2.90
   6   9  -9   20.30    1.30
   5  13  -9   14.50    4.00
   5  14 -10   19.80    1.30
  -5   3  -9   23.40    1.20
   1   6  -9   46.90    0.90
   7   9  -9   35.90    2.30
   6  13  -9   53.30    2.20
   6  14 -10   33.20    1.10
  -4   3  -9   30.60    1.10
   2   6  -9   64.80    0.70
   8   9  -9   12.00    2.50
   7  13  -9   11.40    3.30
   7  14 -10   11.60    3.40
   0   3  -9   21.10    0.70
   3   6  -9   18.30    1.90
   9   9  -9   62.70    0.80
   8  13  -9   17.00    2.70
   8  14 -10   12.50    4.40
   1   3  -9   79.80    0.60
   4   6  -9   38.60    1.00
  10   9  -9   23.50    0.90
   9  13  -9   15.90    2.10
   9  14 -10   17.20    2.60
   2   3  -9   22.90    1.10
   5   6  -9   92.30    0.70
  11   9  -9    8.80    8.70
  10  13  -9   41.50    1.30
  -3  15 -10   20.90    2.10
   3   3  -9   62.30    0.60
   6   6  -9   61.70    0.90
  12   9  -9    8.10    8.00
  -8  14  -9   13.70    4.40
  -2  15 -10   16.00    4.00
   4   3  -9   15.70    1.70
   7   6  -9   59.30    0.70
  13   9  -9   20.30    2.80
  -7  14  -9   34.90    1.80
  -1  15 -10    7.90    7.90
   5   3  -9   29.50    1.60
   8   6  -9   31.00    1.20
 -11  10  -9   17.40    3.10
  -6  14  -9   18.40    2.60
   0  15 -10   40.50    2.00
   6   3  -9   64.00    1.30
   9   6  -9   49.90    0.90
 -10  10  -9   34.60    1.10
  -5  14  -9    0.00    0.10
   1  15 -10   39.40    0.90
   7   3  -9    5.70    5.60
  10   6  -9   25.60    1.70
  -9  10  -9   15.40    2.50
  -4  14  -9    4.10    4.00
   2  15 -10   26.50    2.30
   8   3  -9   22.10    0.90
  11   6  -9   38.40    1.50
  -8  10  -9   28.10    2.70
  -3  14  -9   28.60    1.50
   3  15 -10    5.70    5.60
   9   3  -9   22.80    1.00
  12   6  -9   32.40    1.80
  -7  10  -9   30.70    2.90
  -2  14  -9   27.50    1.50
   4  15 -10   18.80    1.50
  10   3  -9   15.50    2.50
  13   6  -9    5.20    5.20
  -6  10  -9   51.80    1.40
  -1  14  -9    6.40    6.40
   5  15 -10   43.10    4.60
  11   3  -9   24.70    1.10
  14   6  -9    0.00    0.10
  -5  10  -9    0.00    0.10
   0  14  -9   33.50    1.00
   6  15 -10   15.60    3.00
  12   3  -9    6.80    6.70
  15   6  -9   14.10    4.00
  -4  10  -9    8.90    8.90
   1  14  -9   34.60    2.40
   7  15 -10   11.50    5.90
  13   3  -9   54.00    0.80
 -13   7  -9   15.10    3.50
  -3  10  -9   21.80    2.00
   2  14  -9   24.10    1.30
   8  15 -10    7.30    7.30
  14   3  -9   20.10    1.30
 -12   7  -9   13.30    4.70
  -2  10  -9   36.20    1.20
   3  14  -9   11.40    2.70
  -1  16 -10   14.00    4.50
  15   3  -9   38.20    1.30
 -11   7  -9   10.20    7.20
  -1  10  -9   13.10    2.40
   4  14  -9    0.00    0.10
   0  16 -10   21.80    3.40
  16   3  -9   14.50    2.30
 -10   7  -9   38.60    1.50
   0  10  -9   24.20    4.60
   5  14  -9   53.70    1.50
   1  16 -10   24.10    2.90
 -13   4  -9   17.40    2.30
  -9   7  -9   28.10    2.30
   1  10  -9   43.40    0.90
   6  14  -9    5.50    5.40
   2  16 -10   19.20    3.00
 -12   4  -9   25.60    1.80
  -8   7  -9   18.40    2.80
   2  10  -9   24.70    0.80
   7  14  -9   38.50    1.00
   3  16 -10   15.60    3.50
 -11   4  -9    6.10    6.10
  -7   7  -9   20.60    7.80
   3  10  -9   21.20    0.80
   8  14  -9    1.70    1.70
 -11   0  -9   67.80    0.80
 -10   4  -9    6.10    6.10
  -6   7  -9   12.10   12.10
   4  10  -9   10.60    2.30
   9  14  -9   37.50    1.70
  -9   0  -9   27.40    1.30
  -9   4  -9    0.00    0.10
  -5   7  -9   36.20    1.20
   5  10  -9   28.70    1.10
  -6  15  -9   10.90    6.60
  -7   0  -9   51.20    0.90
  -8   4  -9    2.70    2.60
  -4   7  -9   14.70    3.50
   6  10  -9   65.50    1.00
  -5  15  -9   22.00    2.60
   1   0  -9  150.20    0.30
  -7   4  -9   15.00    2.10
  -3   7  -9   57.30    1.10
   7  10  -9    6.80    4.20
  -4  15  -9   15.60    2.80
   3   0  -9   83.30    0.40
  -6   4  -9   25.50    1.30
  -2   7  -9   74.30    0.90
   8  10  -9    3.60    3.60
  -3  15  -9   39.00    2.80
   5   0  -9   81.50    0.50
  -5   4  -9   12.20    4.60
  -1   7  -9    3.70    3.60
   9  10  -9   33.90    1.80
  -2  15  -9   42.40    3.00
   7   0  -9   40.70    1.00
  -4   4  -9   44.70    1.30
   0   7  -9   54.60    0.60
  10  10  -9   52.20    0.70
  -1  15  -9    0.00    0.10
   9   0  -9   68.60    0.80
  -3   4  -9   20.30    1.60
   1   7  -9   67.80    0.70
  11  10  -9   10.20    8.90
   0  15  -9   18.10    1.50
  11   0  -9   23.20    1.00
   0   4  -9   75.30    0.60
   2   7  -9   81.70    0.70
  12  10  -9    7.00    6.90
   1  15  -9   30.90    1.40
  13   0  -9   85.70    0.90
   1   4  -9   11.30    2.50
   3   7  -9   52.00    0.90
 -10  11  -9    8.20    8.20
   2  15  -9   30.60    3.10
  15   0  -9   42.40    1.50
   2   4  -9   99.40    0.50
   4   7  -9   80.40    0.70
  -9  11  -9    3.20    3.20
   3  15  -9   16.90    1.70
 -12   1  -9   17.10    1.60
   3   4  -9   32.00    1.00
   5   7  -9   15.50    2.50
  -8  11  -9   19.80    2.00
   4  15  -9   11.30    2.60
 -11   1  -9   34.10    1.20
   4   4  -9   36.90    0.90
   6   7  -9   41.90    1.20
  -7  11  -9   31.90    2.40
   5  15  -9    2.00    1.90
 -10   1  -9   33.40    1.50
   5   4  -9   40.30    1.00
   7   7  -9   15.10    2.60
  -6  11  -9   17.60    7.60
   6  15  -9   13.40    2.50
  -9   1  -9   17.90    1.00
   6   4  -9   27.50    1.00
   8   7  -9   13.90    1.60
  -5  11  -9   11.90    5.30
   7  15  -9   23.80    2.30
  -8   1  -9    8.70    3.20
   7   4  -9   14.30    2.30
   9   7  -9   50.00    1.60
  -4  11  -9   48.00    1.00
   8  15  -9    3.90    3.90
  -7   1  -9   78.70    0.50
   8   4  -9   35.80    1.00
  10   7  -9   39.00    5.10
  -3  11  -9   50.30    1.30
  -2  16  -9   15.10    4.20
  -6   1  -9   29.20    1.30
   9   4  -9   37.70    1.20
  11   7  -9   22.40    1.60
  -2  11  -9   42.30    0.90
  -1  16  -9   11.30    6.30
  -5   1  -9   40.60    1.00
  10   4  -9   69.40    0.90
  12   7  -9   16.80    2.70
  -1  11  -9   22.10    2.20
   0  16  -9   11.20    4.60
   1   1  -9   84.60    0.40
  11   4  -9    9.80    6.30
  13   7  -9   16.60    2.90
   0  11  -9   19.10    1.00
   1  16  -9   38.70    0.90
   2   1  -9   66.40    0.50
  12   4  -9   15.20    3.20
  14   7  -9   33.30    1.80
   1  11  -9   80.20    1.40
   2  16  -9   31.40    1.10
   3   1  -9   13.70    0.80
  13   4  -9   14.70    4.80
 -13   8  -9    8.60    8.50
   2  11  -9   33.20    1.70
   3  16  -9   12.70    3.70
   4   1  -9   15.90    1.00
  14   4  -9   64.90    1.90
 -12   8  -9   14.90    4.20
   3  11  -9   12.80    2.10
   4  16  -9   19.60    3.70
   5   1  -9   97.30    0.30
  15   4  -9    6.00    5.90
 -11   8  -9   36.50    1.60
   4  11  -9   13.40    1.90
   0  17  -9   13.20    6.40
   6   1  -9   34.80    0.90
  16   4  -9    9.00    9.00
 -10   8  -9   20.40    2.70
   5  11  -9   27.40    1.60
   1  17  -9    9.00    8.90
   7   1  -9   31.20    0.80
 -13   5  -9    0.00    0.10
  -9   8  -9   17.00    3.50
   6  11  -9   25.20    1.30
 -10   0  -8    8.50    4.90
   8   1  -9   55.60    1.00
 -12   5  -9   17.20    2.70
  -8   8  -9   28.10    2.10
   7  11  -9   31.90    0.70
  -8   0  -8   43.60    0.80
   9   1  -9   73.60    0.50
 -11   5  -9   36.20    1.50
  -7   8  -9    6.60    6.50
   8  11  -9    0.00    0.10
  -6   0  -8   71.70    0.70
  10   1  -9   26.70    0.80
 -10   5  -9   44.40    1.30
  -6   8  -9   30.70    2.10
   9  11  -9   10.80    2.80
   2   0  -8  124.60    0.30
  11   1  -9   14.50    1.80
  -9   5  -9   15.00    3.00
  -5   8  -9   16.10    3.20
  10  11  -9   17.70    2.20
   4   0  -8   57.80    0.60
  12   1  -9   24.50    1.40
  -8   5  -9   40.30    1.30
  -4   8  -9    0.00    0.10
  11  11  -9   36.30    1.60
   6   0  -8   61.00    0.60
  13   1  -9   14.60    5.70
  -6   5  -9   61.70    1.00
  -3   8  -9   79.40    1.00
  12  11  -9    7.40    7.30
   8   0  -8   64.40    0.60
  14   1  -9   33.10    3.60
  -5   5  -9   16.50    1.80
  -2   8  -9   39.80    1.10
 -10  12  -9   21.60    1.50
  10   0  -8   99.20    0.70
  15   1  -9    0.00    0.10
  -4   5  -9   55.50    1.00
  -1   8  -9   42.00    1.10
  -9  12  -9   13.90    2.90
  12   0  -8   24.70    1.40
  16   1  -9    8.60    5.60
  -3   5  -9   36.30    1.00
   0   8  -9   53.00    2.70
  -8  12  -9    0.00    0.10
  14   0  -8   53.10    1.00
 -12   2  -9   16.40    2.00
  -2   5  -9   13.30    3.70
   1   8  -9   74.80    0.60
  -7  12  -9   29.50    2.90
  16   0  -8   19.10    2.60
 -11   2  -9   49.80    0.90
  -1   5  -9   45.50    0.80
   2   8  -9    9.60    4.90
  -6  12  -9   21.00    1.90
 -12   1  -8   10.80    2.80
 -10   2  -9   49.40    0.60
   0   5  -9   29.90    1.00
   3   8  -9   45.00    1.00
  -5  12  -9   15.10    4.50
 -11   1  -8   16.30    1.10
  -9   2  -9   20.60    1.40
   1   5  -9   50.50    0.70
   4   8  -9    9.90    5.90
  -4  12  -9    7.20    7.20
 -10   1  -8   55.70    0.60
  -8   2  -9   45.70    1.60
   2   5  -9   55.80    0.70
   5   8  -9   21.10    1.20
  -3  12  -9   29.40    1.50
  -9   1  -8   33.80    1.10
  -7   2  -9   73.50    1.20
   3   5  -9   37.40    0.90
   6   8  -9    8.20    4.30
  -2  12  -9   47.20    1.10
  -8   1  -8   47.50    0.60
  -6   2  -9   79.80    0.80
   4   5  -9   58.60    0.80
   7   8  -9    0.00    0.10
  -1  12  -9    0.00    0.10
  -7   1  -8    9.50    2.50
  -5   2  -9   24.20    1.10
   5   5  -9   31.30    1.30
   8   8  -9   26.40    1.00
   0  12  -9   17.90    1.80
  -6   1  -8   61.40    0.50
   0   2  -9   22.20    0.70
   6   5  -9   97.10    0.60
   9   8  -9   16.10    1.60
   1  12  -9   21.00    0.90
  -5   1  -8   24.70    1.40
   1   2  -9   12.20    1.20
   7   5  -9   20.90    1.50
  10   8  -9   33.80    0.70
   2  12  -9   51.30    0.80
   0   1  -8   47.00    0.40
   2   2  -9   89.20    0.50
   8   5  -9   65.30    0.80
  11   8  -9   13.10    4.40
   3  12  -9   15.50    1.60
   1   1  -8  110.90    0.40
   3   2  -9   64.60    0.30
   9   5  -9   53.50    1.00
  12   8  -9   11.40    5.60
   4  12  -9   15.00    2.30
   2   1  -8   79.20    0.30
   4   2  -9   28.40    0.60
  10   5  -9   63.70   17.80
  13   8  -9   44.10    1.50
   5  12  -9   30.50    0.70
   3   1  -8   40.30    0.40
   5   2  -9   83.90    0.90
  11   5  -9   18.50    2.70
  14   8  -9    0.00    0.10
   6  12  -9   11.20    3.00
   4   1  -8   10.90    1.60
   6   2  -9   71.80    0.40
  12   5  -9    5.40    5.40
 -12   9  -9   15.10    3.80
   7  12  -9   12.60    1.60
   5   1  -8   28.40    0.50
   7   2  -9   19.70    1.20
  13   5  -9   40.10    1.50
 -11   9  -9   33.50    1.00
   8  12  -9   11.50    3.30
   6   1  -8  106.30    0.90
   8   2  -9   23.20    0.80
  14   5  -9    0.00    0.10
 -10   9  -9   14.00    2.50
   9  12  -9   15.40    2.10
   7   1  -8   56.10    0.50
   9   2  -9   54.60    0.60
  15   5  -9   22.60    1.60
  -9   9  -9   13.70    4.60
  10  12  -9   23.10    2.50
   8   1  -8   12.60    1.60
  10   2  -9   57.00    0.60
  16   5  -9    0.00    0.10
  -8   9  -9   16.50    3.80
  11  12  -9    0.00    0.10
   9   1  -8   39.80    1.50
  11   2  -9   17.10    1.20
 -13   6  -9   11.00    5.30
  -7   9  -9   75.20    1.20
  -9  13  -9    0.00    0.10
  10   1  -8   38.70    1.10
  12   2  -9   17.70    2.30
 -12   6  -9    0.00    0.10
  -6   9  -9   30.30    1.60
  -7  13  -9   11.80    3.60
  11   1  -8   74.40    1.00
  13   2  -9   22.30    1.40
 -11   6  -9   24.70    1.90
  -5   9  -9    0.00    0.10
  -6  13  -9   47.20    1.10
  12   1  -8   13.30    7.30
  14   2  -9   16.20    2.00
 -10   6  -9   19.60    2.70
  -4   9  -9   35.30    1.30
  -5  13  -9   16.80    2.60
  13   1  -8   20.10    5.00
  15   2  -9   20.30    1.70
  -9   6  -9   20.50    2.30
  -3   9  -9   57.00    1.20
  -4  13  -9   19.00    2.30
  14   1  -8   14.70    2.30
  16   2  -9    3.70    3.70
  -8   6  -9   27.50    1.70
  -2   9  -9   45.60    1.50
  -3  13  -9   46.60    0.90
  15   1  -8   31.00    1.50
 -13   3  -9   13.80    2.40
  -7   6  -9   24.80   17.80
  -1   9  -9    1.50    1.40
  -2  13  -9    8.90    6.50
  16   1  -8    0.00    0.10
 -12   3  -9   24.70    1.70
  -6   6  -9   42.00   22.20
   0   9  -9   35.30    0.80
  -1  13  -9   18.20    2.10
 -13   2  -8   18.20    1.80
 -11   3  -9   49.90    1.00
  -5   6  -9   20.40    1.80
   1   9  -9   23.40    2.90
   0  13  -9    5.40    5.40
 -12   2  -8    9.20    4.20
 -10   3  -9   44.60    1.10
  -4   6  -9   39.50    1.60
   2   9  -9   19.00    3.40
   1  13  -9   16.40    1.70
 -11   2  -8   31.20    1.40
  -9   3  -9   16.90    2.70
  -3   6  -9   34.90    1.10
   3   9  -9   36.00    1.50
   2  13  -9   27.60    1.30
 -10   2  -8   52.00    2.00
  -8   3  -9   26.00    0.70
  -2   6  -9   41.30    1.40
   4   9  -9    5.40    5.30
   3  13  -9   13.70    2.10
  -9   2  -8   37.20    1.20
  -7   3  -9   40.30    1.20
  -1   6  -9   11.30    2.70
   5   9  -9  101.20    0.50
   4  13  -9   21.50    1.20
  -8   2  -8   20.80    1.30
  -7   2  -8   63.30    0.60
   1   5  -8   72.70    0.60
   1   8  -8   24.00    1.70
  12  11  -8   11.10    6.90
   6  16  -8    0.00    0.10
  -6   2  -8   47.60    0.50
   2   5  -8   26.30    1.20
   2   8  -8   97.70    3.30
 -10  12  -8   20.40    1.40
   7  16  -8    4.90    4.80
  -5   2  -8   33.10    1.10
   3   5  -8   56.70    0.70
   3   8  -8   50.90    0.90
  -9  12  -8   17.20    4.10
  -1  17  -8   12.80    7.40
   0   2  -8   17.40    0.70
   4   5  -8   21.70    1.90
   4   8  -8    8.70    6.80
  -8  12  -8   19.90    1.70
   0  17  -8    7.80    7.80
   1   2  -8   85.40    0.40
   5   5  -8   64.70    0.70
   5   8  -8   18.60    1.60
  -7  12  -8   34.90    2.70
   1  17  -8   11.80    6.70
   2   2  -8   83.80    0.40
   6   5  -8    5.60    5.60
   6   8  -8   28.20    0.80
  -6  12  -8   27.60    1.30
   2  17  -8   44.20    1.50
   3   2  -8   80.70    0.30
   7   5  -8   47.70    1.10
   7   8  -8   27.90    0.80
  -5  12  -8   52.90    1.00
 -11   0  -7   21.10    1.30
   4   2  -8   14.90    0.70
   8   5  -8   15.10    2.60
   8   8  -8   32.10    0.80
  -4  12  -8    9.90    5.70
  -9   0  -7   21.70    1.20
   5   2  -8   92.90    1.40
   9   5  -8   41.30    1.80
   9   8  -8   25.70    1.10
  -3  12  -8   65.50    0.80
  -7   0  -7   71.10    0.70
   6   2  -8   75.30    0.40
  10   5  -8   31.00   13.70
  10   8  -8   47.50    0.60
  -2  12  -8   20.10    1.80
  -5   0  -7   84.30    0.70
   7   2  -8   53.80    0.50
  11   5  -8   18.60    1.50
  11   8  -8   14.40    4.00
  -1  12  -8   53.70    1.00
   1   0  -7   64.20    0.30
   8   2  -8   55.90    0.60
  12   5  -8    8.50    8.50
  12   8  -8   10.00    7.60
   0  12  -8   15.90    1.80
   3   0  -7   67.10    0.40
   9   2  -8   28.90    0.80
  13   5  -8   16.10    3.30
  13   8  -8   20.00    1.60
   1  12  -8   53.90    0.50
   5   0  -7   63.30    0.60
  10   2  -8   74.30    1.10
  14   5  -8   41.20    1.20
  14   8  -8   52.30    1.50
   2  12  -8   21.40    1.70
   7   0  -7   92.70    0.60
  11   2  -8   14.60    2.00
  15   5  -8   20.90    1.80
 -13   9  -8   11.90    6.10
   3  12  -8   16.70    1.60
   9   0  -7   29.60    1.10
  12   2  -8   22.80    2.20
  16   5  -8    9.80    6.90
 -12   9  -8   20.80    2.70
   4  12  -8   27.20    0.80
  11   0  -7   83.10    0.80
  13   2  -8    4.30    4.20
 -14   6  -8   21.00    1.30
 -11   9  -8    8.60    4.60
   5  12  -8   36.80    0.90
  13   0  -7   51.50    1.00
  14   2  -8   10.90    3.40
 -13   6  -8   19.20    2.60
 -10   9  -8   36.20    2.30
   6  12  -8   43.80    0.60
  15   0  -7   36.40    1.30
  15   2  -8   16.40    3.40
 -12   6  -8   20.80    2.60
  -9   9  -8   10.00    4.30
   7  12  -8    2.20    2.20
 -12   1  -7    0.00    0.10
  16   2  -8   15.30    2.30
 -11   6  -8   29.00    1.40
  -8   9  -8   24.90    2.40
   8  12  -8   10.90    3.50
 -11   1  -7   27.50    0.70
 -12   3  -8   17.80    2.10
 -10   6  -8   56.40    1.20
  -7   9  -8   21.40    7.10
   9  12  -8   30.20    1.10
 -10   1  -7   39.90    0.50
 -11   3  -8   38.00    1.10
  -9   6  -8   33.10    1.40
  -6   9  -8   34.50   21.60
  10  12  -8   18.80    2.50
  -9   1  -7   20.10    1.10
 -10   3  -8   48.10    1.10
  -8   6  -8   22.40    1.70
  -5   9  -8   18.80   18.70
  11  12  -8   19.70    2.40
  -8   1  -7    9.30    2.70
  -9   3  -8   25.90    1.10
  -7   6  -8   44.10    0.70
  -4   9  -8    9.80    9.80
  -9  13  -8   30.20    2.00
  -7   1  -7   33.30    0.60
  -8   3  -8   31.50    0.60
  -6   6  -8   80.70    0.40
  -3   9  -8   41.30    1.30
  -8  13  -8    0.00    0.10
  -6   1  -7   51.70    0.50
  -7   3  -8   59.40    1.40
  -5   6  -8   23.60    0.70
  -2   9  -8   30.20    2.00
  -7  13  -8   44.30    1.20
  -5   1  -7   16.50    1.30
  -6   3  -8   74.50    0.90
  -4   6  -8   24.40    1.50
  -1   9  -8   23.80    0.90
  -6  13  -8   15.20    2.80
   0   1  -7   24.30    0.50
  -5   3  -8   22.20    1.20
  -3   6  -8   33.10    1.10
   0   9  -8   54.80    0.70
  -5  13  -8   30.50    1.10
   1   1  -7   82.00    0.40
  -4   3  -8   21.40    1.20
  -2   6  -8   35.20    1.70
   1   9  -8   51.60    0.70
  -4  13  -8    0.00    0.10
   2   1  -7   60.60    0.40
   0   3  -8   37.60    0.70
  -1   6  -8   30.50    0.60
   2   9  -8   54.00    1.30
  -3  13  -8    2.70    2.70
   3   1  -7   83.60    0.90
   1   3  -8   14.20    1.00
   0   6  -8   46.00    0.80
   3   9  -8   16.00    1.50
  -2  13  -8   34.90    2.70
   4   1  -7   61.70    1.30
   2   3  -8  105.70    0.50
   1   6  -8   37.00    0.90
   4   9  -8   59.20    0.60
  -1  13  -8    0.00    0.10
   5   1  -7   70.60    0.40
   3   3  -8   31.50    0.50
   2   6  -8   62.90    0.80
   5   9  -8   31.30    1.00
   0  13  -8   10.70    2.90
   6   1  -7   80.20    1.60
   4   3  -8   42.30    0.80
   3   6  -8   18.80    1.50
   6   9  -8   96.20    1.20
   1  13  -8   44.60    1.50
   7   1  -7   74.30    1.20
   5   3  -8   58.40    0.70
   4   6  -8   53.80    0.90
   7   9  -8   11.90    2.30
   2  13  -8    2.60    2.50
   8   1  -7   10.60    2.80
   6   3  -8   31.60    0.90
   5   6  -8   66.70    0.70
   8   9  -8   30.50    1.50
   3  13  -8   41.10    0.80
   9   1  -7   25.60    1.40
   7   3  -8   55.60    0.70
   6   6  -8  103.50    0.60
   9   9  -8   27.80    1.70
   4  13  -8   12.10    2.30
  10   1  -7  104.20    1.20
   8   3  -8   27.30    1.00
   7   6  -8   37.10    1.40
  10   9  -8   39.60    1.60
   5  13  -8   60.60    1.50
  11   1  -7   18.50    1.70
   9   3  -8   31.70    1.00
   8   6  -8   10.50   10.50
  11   9  -8   21.30    2.50
   6  13  -8    4.10    4.00
  12   1  -7   49.50    1.20
  10   3  -8   41.60   21.30
   9   6  -8   28.00    0.60
  12   9  -8   14.10    4.20
   7  13  -8   24.10    1.40
  13   1  -7   10.20    3.50
  11   3  -8   15.00    2.80
  10   6  -8   43.40    7.30
  13   9  -8    5.90    5.80
   8  13  -8    9.80    4.30
  14   1  -7   36.90    1.00
  12   3  -8   12.70    3.50
  11   6  -8   32.30    2.10
 -12  10  -8    6.70    6.60
   9  13  -8   39.90    0.90
  15   1  -7   43.60    1.60
  13   3  -8   25.20    2.80
  12   6  -8   12.70    4.40
 -11  10  -8   54.20    0.90
  10  13  -8    0.00    0.10
  16   1  -7    0.00    0.10
  14   3  -8   48.90    2.10
  13   6  -8   22.00    2.40
 -10  10  -8   18.40    4.50
  -9  14  -8    0.00    0.10
 -13   2  -7   26.70    1.30
  15   3  -8   10.90    3.80
  14   6  -8   17.50    3.10
  -9  10  -8   22.40    1.70
  -8  14  -8   10.70    7.10
 -12   2  -7   21.70    1.50
  16   3  -8    1.70    1.70
  15   6  -8   19.60    2.80
  -8  10  -8   27.00    3.00
  -7  14  -8   40.20    1.20
 -11   2  -7   40.00    1.20
 -14   4  -8   11.90    3.40
 -14   7  -8    0.00    0.10
  -7  10  -8   58.80    0.90
  -6  14  -8   20.60    2.00
 -10   2  -7   57.00    1.10
 -13   4  -8   13.40    3.20
 -13   7  -8   22.00    2.40
  -6  10  -8   38.70    1.10
  -5  14  -8    0.00    0.10
  -9   2  -7   31.30    0.60
 -12   4  -8   12.80    3.40
 -12   7  -8   16.00    3.70
  -5  10  -8   45.80    1.00
  -4  14  -8   11.20    4.30
  -8   2  -7   29.20    2.30
 -11   4  -8   22.80    2.00
 -11   7  -8   17.80    5.00
  -4  10  -8   10.60   10.60
  -3  14  -8   34.80    3.50
  -7   2  -7   59.30    0.80
 -10   4  -8    9.30    8.20
 -10   7  -8   31.20   12.30
  -3  10  -8   18.80   13.60
  -2  14  -8   10.50   10.40
  -6   2  -7   21.60    0.70
  -9   4  -8    7.00    6.90
  -9   7  -8   11.00   10.90
  -2  10  -8   36.30    1.20
  -1  14  -8   13.70    5.60
  -5   2  -7   44.10    1.10
  -8   4  -8    6.40    2.70
  -8   7  -8   22.50   22.50
  -1  10  -8   49.20    0.60
   0  14  -8   19.10    2.20
  -4   2  -7   32.30    1.10
  -7   4  -8   46.60    0.90
  -7   7  -8   25.00   18.40
   0  10  -8   35.60    1.50
   1  14  -8   21.30    1.20
   0   2  -7   12.30    1.40
  -6   4  -8   32.50    1.50
  -6   7  -8   33.80    6.50
   1  10  -8   71.40    1.90
   2  14  -8   46.30    0.80
   1   2  -7   65.30    0.50
  -5   4  -8   46.10    1.30
  -5   7  -8   20.40    4.20
   2  10  -8   39.10    1.10
   3  14  -8   29.50    1.50
   2   2  -7   96.80    0.40
  -4   4  -8   48.20    1.20
  -4   7  -8   13.00    1.40
   3  10  -8   42.10    0.70
   4  14  -8   15.90    2.50
   3   2  -7   72.90    0.80
  -3   4  -8  123.90    0.70
  -3   7  -8   74.70    1.00
   4  10  -8   16.00    1.40
   5  14  -8   34.00    0.70
   4   2  -7   22.80    0.80
  -1   4  -8   99.70    0.60
  -2   7  -8   46.90    1.00
   5  10  -8   64.80    1.00
   6  14  -8   45.60    9.60
   5   2  -7   57.50    0.70
   0   4  -8   27.50    0.80
  -1   7  -8   32.80    1.10
   6  10  -8   60.30    1.00
   7  14  -8   20.00    1.70
   6   2  -7   80.80    0.70
   1   4  -8  128.30    0.50
   0   7  -8   33.90    1.70
   7  10  -8   38.50    1.10
   8  14  -8   15.50    2.30
   7   2  -7   65.30    0.60
   2   4  -8   43.60    0.70
   1   7  -8   58.70    0.80
   8  10  -8   16.80    2.80
   9  14  -8   28.20    1.40
   8   2  -7   23.00    1.10
   3   4  -8   63.30    0.60
   2   7  -8   65.00    0.70
   9  10  -8   27.20    7.50
  -8  15  -8   17.70    3.20
   9   2  -7   57.10    1.00
   4   4  -8   18.60    1.10
   3   7  -8    5.10    5.00
  10  10  -8   30.20    1.00
  -7  15  -8    0.00    0.10
  10   2  -7   16.20    2.30
   5   4  -8   25.40    1.50
   4   7  -8   49.90    0.80
  11  10  -8    0.00    0.10
  -6  15  -8   22.60    1.70
  11   2  -7   42.80    1.30
   6   4  -8   85.50    0.70
   5   7  -8   20.50    1.40
  12  10  -8   10.70    7.80
  -5  15  -8   20.30    2.80
  12   2  -7   24.20    1.00
   7   4  -8   15.50    2.30
   6   7  -8   28.20    1.10
  13  10  -8   22.80    2.60
  -4  15  -8    2.40    2.30
  13   2  -7   18.50    3.40
   8   4  -8   15.10    2.50
   7   7  -8   11.00    5.10
 -11  11  -8    9.00    8.90
  -3  15  -8   37.90    1.30
  14   2  -7   33.70    1.40
   9   4  -8   60.50    1.00
   8   7  -8   30.20    0.90
 -10  11  -8   13.70    2.60
  -2  15  -8   42.20    1.10
  15   2  -7   13.40    2.70
  10   4  -8   17.80    1.40
   9   7  -8   33.80    2.00
  -9  11  -8    0.00    0.10
  -1  15  -8   27.80    1.20
  16   2  -7   12.80    4.20
  11   4  -8   61.00    0.90
  10   7  -8   19.90    3.50
  -8  11  -8    0.00    0.10
   0  15  -8    9.20    3.50
 -14   3  -7   37.10    1.40
  12   4  -8    0.00    0.10
  11   7  -8   21.60    1.40
  -7  11  -8   19.30    2.10
   1  15  -8   33.30    1.50
 -13   3  -7   19.10    2.00
  13   4  -8   58.80    1.20
  12   7  -8    0.00    0.10
  -6  11  -8   26.10    1.50
   2  15  -8   27.70    2.40
 -12   3  -7   22.20    1.30
  14   4  -8   12.40    4.80
  13   7  -8   46.70    1.60
  -5  11  -8    2.50    2.50
   3  15  -8    0.00    0.10
 -11   3  -7   24.40    1.50
  15   4  -8   27.20    6.00
  14   7  -8   16.20    3.60
  -4  11  -8   20.70    4.20
   4  15  -8    5.80    5.70
 -10   3  -7   40.20    1.00
  16   4  -8   13.20    4.40
 -14   8  -8   30.20    1.80
  -3  11  -8   41.20    1.00
   5  15  -8   12.90    6.30
  -9   3  -7   17.90    0.80
 -14   5  -8   20.90    1.50
 -13   8  -8    6.10    6.10
  -2  11  -8   37.50    0.90
   6  15  -8    9.70    4.40
  -8   3  -7   13.30    1.40
 -12   5  -8   14.20    3.30
 -12   8  -8   22.90    2.30
  -1  11  -8   28.10    0.80
   7  15  -8    0.00    0.10
  -7   3  -7   60.40    0.40
 -11   5  -8   48.50    1.30
 -11   8  -8   21.60    2.30
   0  11  -8   31.60    1.50
   8  15  -8   14.40    3.80
  -6   3  -7   30.90    1.40
 -10   5  -8   38.00    1.10
 -10   8  -8   15.90    3.60
   1  11  -8   26.70    0.90
   9  15  -8    7.80    7.70
  -5   3  -7   70.60    0.90
  -9   5  -8   22.60    1.90
  -9   8  -8   19.60    7.40
   2  11  -8   64.80    0.60
  -4  16  -8   19.90    2.80
  -4   3  -7   22.30    1.20
  -8   5  -8   26.30    1.90
  -8   8  -8   12.50    1.40
   3  11  -8   19.60    1.00
  -3  16  -8   17.20    2.30
  -3   3  -7   89.90    0.70
  -7   5  -8   60.30    1.30
  -7   8  -8   41.80   21.50
   4  11  -8   30.00    0.80
  -2  16  -8   44.30    1.10
  -1   3  -7   68.80    0.50
  -6   5  -8   51.40    1.10
  -6   8  -8   38.60   17.40
   5  11  -8   12.80    2.00
  -1  16  -8    3.40    3.30
   0   3  -7   35.60    0.60
  -5   5  -8   43.60    0.80
  -5   8  -8   14.90   11.90
   6  11  -8   39.80    0.70
   0  16  -8   16.70    1.80
   1   3  -7   38.00    0.60
  -4   5  -8   45.90    0.90
  -4   8  -8   18.00    1.20
   7  11  -8   25.10    3.50
   1  16  -8    1.50    1.40
   2   3  -7  116.10    0.50
  -3   5  -8   32.10    1.10
  -3   8  -8   16.70    1.60
   8  11  -8    9.30    1.30
   2  16  -8   42.00    1.70
   3   3  -7   20.40    0.90
  -2   5  -8   78.40    0.80
  -2   8  -8  107.90    0.80
   9  11  -8   26.80    1.10
   3  16  -8    4.50    4.50
   4   3  -7   15.00    1.10
  -1   5  -8   34.80    0.90
  -1   8  -8   33.60    1.60
  10  11  -8   36.30    3.40
   4  16  -8    4.80    4.70
   5   3  -7   39.50    0.90
   0   5  -8   32.00    0.90
   0   8  -8   27.50    1.30
  11  11  -8   23.50    2.00
   5  16  -8   24.30    2.20
   6   3  -7   59.50    0.70
   7   3  -7   53.30    0.90
   6   6  -7  103.10    0.60
   8   9  -7    0.00    0.10
   1  13  -7   25.60    0.80
  -4   1  -6   59.30    0.60
   8   3  -7   25.50    1.20
   7   6  -7   58.00    3.00
   9   9  -7   18.40    3.00
   2  13  -7   74.10    1.50
   0   1  -6   33.40    0.50
   9   3  -7   57.40    0.80
   8   6  -7    9.10    3.20
  10   9  -7   36.30    3.00
   3  13  -7   15.40    1.80
   1   1  -6   75.80    0.40
  10   3  -7   15.50   15.50
   9   6  -7   29.70    2.50
  11   9  -7    6.10    3.20
   4  13  -7   18.30    2.80
   2   1  -6  101.00    2.30
  11   3  -7   31.80    1.10
  10   6  -7   45.20    5.10
  12   9  -7   16.80    3.40
   5  13  -7    5.50    5.40
   3   1  -6    5.20    4.50
  12   3  -7   11.90    4.40
  11   6  -7    0.00    0.10
  13   9  -7   11.30    6.50
   6  13  -7   48.30    9.20
   4   1  -6   34.20    1.90
  13   3  -7   36.50    1.40
  12   6  -7   16.30    3.00
  14   9  -7   19.10    1.90
   7  13  -7   18.80    3.20
   5   1  -6   74.50    0.40
  14   3  -7   35.30    1.10
  13   6  -7   33.30    1.90
 -12  10  -7   11.40    6.20
   8  13  -7    7.40    7.40
   6   1  -6   79.80    0.60
  15   3  -7   21.50    2.30
  14   6  -7   22.20    2.40
 -11  10  -7   27.90    2.60
   9  13  -7    9.80    4.10
   7   1  -6   54.80    0.80
  16   3  -7    3.60    3.60
  15   6  -7   20.00    2.80
 -10  10  -7   51.30    2.20
  10  13  -7   19.10    1.70
   8   1  -6   21.00    1.40
 -14   4  -7   47.00    1.30
 -14   7  -7   29.00    1.80
  -9  10  -7   10.50    2.80
  -9  14  -7   19.50    2.50
   9   1  -6   85.80    0.80
 -13   4  -7   18.40    2.30
 -13   7  -7   13.70    4.30
  -8  10  -7   14.10    7.30
  -8  14  -7   21.40    1.90
  10   1  -6   36.90    1.40
 -12   4  -7   15.30    3.00
 -12   7  -7    6.80    6.80
  -7  10  -7   36.20    8.50
  -7  14  -7   14.50    3.30
  11   1  -6   49.90    0.70
 -11   4  -7   16.60    2.70
 -11   7  -7   22.20    3.00
  -6  10  -7   26.90    8.10
  -6  14  -7   27.40    4.90
  12   1  -6   19.70    1.50
 -10   4  -7   18.60    2.40
 -10   7  -7   27.70    1.40
  -5  10  -7   11.10    8.40
  -5  14  -7   13.90    5.60
  13   1  -6   34.90    1.20
  -9   4  -7   28.00    1.60
  -9   7  -7   20.30    2.60
  -4  10  -7    0.00    0.10
  -4  14  -7   10.60   10.60
  14   1  -6   47.50    1.80
  -8   4  -7   23.60    1.20
  -8   7  -7    3.60    3.60
  -3  10  -7   37.80    1.10
  -3  14  -7   14.60    2.70
  15   1  -6   28.40    1.30
  -7   4  -7   18.40    2.40
  -7   7  -7   34.80    2.50
  -2  10  -7   52.40    0.80
  -2  14  -7   37.00    1.20
  16   1  -6   12.10    3.20
  -6   4  -7  109.30    0.80
  -6   7  -7   34.40    1.20
  -1  10  -7   20.00    1.60
  -1  14  -7   26.10    2.30
 -13   2  -6   34.60    1.20
  -5   4  -7   14.00    3.00
  -5   7  -7   31.40    1.90
   0  10  -7   26.40    2.20
   0  14  -7   10.20    4.00
 -12   2  -6    9.20    5.00
  -4   4  -7   28.60    1.00
  -4   7  -7   31.90    0.50
   1  10  -7   34.20    1.30
   1  14  -7   35.90    1.70
 -11   2  -6   42.20    1.00
  -3   4  -7   16.60    3.50
  -3   7  -7   44.80    0.50
   2  10  -7  110.60    0.40
   2  14  -7   46.80    1.40
 -10   2  -6   61.30    1.60
  -1   4  -7   52.00    0.70
  -2   7  -7   94.10    0.80
   3  10  -7   31.40    0.70
   3  14  -7   36.00    0.80
  -9   2  -6   42.70    1.00
   0   4  -7   64.70    0.60
  -1   7  -7   29.90    0.80
   4  10  -7    0.70    0.60
   4  14  -7    5.10    5.10
  -8   2  -6   58.00    1.00
   1   4  -7   76.00    0.50
   0   7  -7   35.90    0.60
   5  10  -7   31.40    1.00
   5  14  -7   24.80    2.80
  -7   2  -6   17.50    1.60
   2   4  -7   81.70    0.60
   1   7  -7   70.10    2.40
   6  10  -7   82.90    0.40
   6  14  -7   16.70    2.20
  -6   2  -6    9.40    2.50
   3   4  -7   30.30    1.00
   2   7  -7   67.30    0.80
   7  10  -7   23.20    1.80
   7  14  -7   34.00    1.30
  -5   2  -6   16.50    2.50
   4   4  -7   14.70    2.30
   3   7  -7   49.40    0.90
   8  10  -7    5.40    5.30
   8  14  -7    7.30    7.30
  -4   2  -6    0.00    0.10
   5   4  -7   11.80    3.40
   4   7  -7   40.40    0.90
   9  10  -7   14.70    2.10
   9  14  -7   14.10    2.50
   0   2  -6   78.40    0.40
   6   4  -7   63.10    0.70
   5   7  -7   42.90    1.10
  10  10  -7   23.10    2.80
  10  14  -7   31.80    1.50
   1   2  -6  124.20    0.40
   7   4  -7   21.20    1.40
   6   7  -7   28.70    0.80
  11  10  -7   11.40    2.80
  -8  15  -7   14.00    4.20
   2   2  -6  103.70    0.40
   8   4  -7   26.50    1.20
   7   7  -7   19.50    1.10
  12  10  -7   14.40    4.10
  -7  15  -7   47.20    1.60
   3   2  -6  159.90    0.40
   9   4  -7   14.70    2.00
   8   7  -7   24.60    2.70
  13  10  -7   12.60    5.20
  -6  15  -7   31.30    1.40
   4   2  -6   19.60    1.10
  10   4  -7   74.60   18.10
   9   7  -7   26.50    0.70
 -11  11  -7   12.40    2.50
  -5  15  -7   29.40    1.40
   5   2  -6  110.60    0.50
  11   4  -7   18.20    1.70
  10   7  -7   58.60    3.10
 -10  11  -7   18.90    1.80
  -4  15  -7   14.30    3.00
   6   2  -6   77.50    0.60
  12   4  -7   18.30    1.60
  11   7  -7   15.40    6.30
  -9  11  -7   20.20    6.80
  -3  15  -7   41.40    3.70
   7   2  -6   71.50    0.60
  13   4  -7   16.80    3.00
  12   7  -7   13.00    4.60
  -8  11  -7   14.00    2.80
  -2  15  -7   53.90    2.50
   8   2  -6   45.00    1.10
  14   4  -7   48.50    1.40
  13   7  -7   31.50    1.40
  -7  11  -7    8.70    3.50
  -1  15  -7   28.40    1.60
   9   2  -6   36.50    0.90
  15   4  -7   21.60    2.50
  14   7  -7   39.80    1.50
  -6  11  -7   46.00   11.40
   0  15  -7   14.60    2.00
  10   2  -6   23.00    1.50
  16   4  -7    3.20    3.20
  15   7  -7   19.30    2.90
  -5  11  -7   31.20    8.50
   1  15  -7   14.20    2.50
  11   2  -6    0.00    0.10
 -14   5  -7   30.80    1.50
 -14   8  -7    0.00    0.10
  -4  11  -7    2.00    2.00
   2  15  -7   27.80    1.10
  12   2  -6   42.40    1.50
 -13   5  -7    4.50    4.40
 -13   8  -7   12.80    5.00
  -3  11  -7   32.60    6.50
   3  15  -7    9.90    2.80
  13   2  -6   31.20    1.80
 -12   5  -7   19.50    2.50
 -12   8  -7   13.10   13.10
  -2  11  -7   25.40    6.80
   4  15  -7   13.80    1.70
  14   2  -6   29.10    3.30
 -11   5  -7   19.60    2.50
 -11   8  -7    0.00    0.10
  -1  11  -7   23.30    1.50
   5  15  -7   14.70    3.40
  15   2  -6   46.70    0.70
 -10   5  -7   71.90    1.00
 -10   8  -7   28.00    1.10
   0  11  -7   17.20    1.60
   6  15  -7   17.30    2.70
  16   2  -6   23.30    1.60
  -9   5  -7   25.30    2.30
  -9   8  -7   28.70    0.80
   1  11  -7   60.40    0.80
   7  15  -7   20.80    1.60
 -14   3  -6   17.00    1.90
  -8   5  -7   35.30    1.40
  -8   8  -7   23.70    3.50
   2  11  -7   11.00    2.40
   8  15  -7   11.00    6.00
 -13   3  -6   31.60    1.40
  -7   5  -7   87.40    1.00
  -7   8  -7   31.80    0.70
   3  11  -7   21.40    1.30
   9  15  -7   15.40    3.10
 -12   3  -6   18.50    2.20
  -6   5  -7   51.60    1.30
  -6   8  -7   30.10    3.70
   4  11  -7   17.60    1.40
  -6  16  -7   15.10    3.70
 -11   3  -6   33.40    1.20
  -5   5  -7   33.50    1.10
  -5   8  -7   52.50    1.70
   5  11  -7    0.50    0.40
  -5  16  -7   18.50    3.10
 -10   3  -6   37.00    1.10
  -4   5  -7   36.70    0.50
  -4   8  -7   32.20    1.70
   6  11  -7   38.10    0.70
  -4  16  -7    8.10    8.10
  -9   3  -6   26.20    0.70
  -3   5  -7   52.50    0.80
  -3   8  -7   82.10    1.30
   7  11  -7   47.00    1.20
  -3  16  -7   24.30    2.40
  -8   3  -6   27.80    1.20
  -2   5  -7   76.50    0.80
  -2   8  -7   21.10    1.70
   8  11  -7    8.70    5.60
  -2  16  -7   17.00    2.30
  -7   3  -6   25.80    0.60
  -1   5  -7   75.70    0.60
  -1   8  -7   52.50    0.70
   9  11  -7   25.40    1.00
  -1  16  -7    3.70    3.60
  -6   3  -6   74.20    2.40
   0   5  -7   21.20    1.30
   0   8  -7   24.40    1.00
  10  11  -7   44.80    2.40
   0  16  -7   17.50    2.60
  -5   3  -6   25.90    1.10
   1   5  -7   14.50    2.50
   1   8  -7   67.40    0.70
  11  11  -7   40.00    1.50
   1  16  -7   23.40    1.00
  -4   3  -6   57.80    0.90
   2   5  -7  136.80    0.60
   2   8  -7   50.60    0.80
  12  11  -7   10.10   10.10
   2  16  -7   12.60    2.40
  -3   3  -6   60.50    0.70
   3   5  -7   49.10    0.80
   3   8  -7   38.30    1.10
 -10  12  -7   11.30    6.30
   3  16  -7   12.30    2.30
  -1   3  -6   85.20    0.50
   4   5  -7   34.90    0.80
   4   8  -7   23.10    1.10
  -9  12  -7    3.10    3.00
   4  16  -7    0.00    0.10
   0   3  -6   37.10    0.60
   5   5  -7   26.80    1.40
   5   8  -7   34.10    2.70
  -8  12  -7   24.90    1.60
   5  16  -7    0.00    0.10
   1   3  -6   80.30    0.50
   6   5  -7   93.00    0.70
   6   8  -7   27.20    0.80
  -7  12  -7   22.60    3.70
   6  16  -7   28.80    2.00
   2   3  -6   60.50    0.50
   7   5  -7   70.60    0.80
   7   8  -7   45.90    0.70
  -6  12  -7   37.60    2.90
   7  16  -7    0.00    0.10
   3   3  -6   85.70    0.50
   8   5  -7   19.70    0.90
   8   8  -7   32.90    1.20
  -5  12  -7    2.30    2.30
   8  16  -7    4.20    4.10
   4   3  -6   48.80    0.70
   9   5  -7   18.10    0.80
   9   8  -7   57.40    0.60
  -4  12  -7   19.10    5.90
  -2  17  -7   19.50    2.90
   5   3  -6   33.50    1.10
  10   5  -7   30.70   11.70
  10   8  -7   18.60    2.50
  -3  12  -7    7.30    2.20
  -1  17  -7   32.10    2.30
   6   3  -6   58.90    0.70
  11   5  -7   30.10    1.40
  11   8  -7   48.10   16.00
  -2  12  -7   55.00    2.50
   0  17  -7    2.60    2.60
   7   3  -6  105.80    0.60
  12   5  -7    8.30    8.20
  12   8  -7    0.00    0.10
  -1  12  -7    4.50    4.40
   1  17  -7   29.90    1.50
   8   3  -6   58.80    0.80
  13   5  -7   19.60    2.70
  13   8  -7   35.50    1.70
   0  12  -7    3.50    3.40
   2  17  -7   11.10    5.10
   9   3  -6   68.30    2.40
  14   5  -7    0.00    0.10
  14   8  -7   27.20    2.70
   1  12  -7   41.60    0.60
 -12   0  -6   15.30    1.60
  10   3  -6   77.20    0.70
  15   5  -7    8.90    8.80
 -13   9  -7   19.30    3.20
   2  12  -7   22.70    1.00
 -10   0  -6   55.20    0.70
  11   3  -6   37.30    1.50
 -14   6  -7   15.80    3.00
 -12   9  -7    0.00    0.10
   3  12  -7   17.70    2.50
  -8   0  -6   48.90    0.70
  12   3  -6   27.20    1.50
 -13   6  -7   11.80    5.00
 -11   9  -7   42.70    6.90
   4  12  -7   25.60    1.00
  -6   0  -6  147.70    0.60
  13   3  -6   20.50    2.30
 -12   6  -7    0.00    0.10
 -10   9  -7   12.90    5.10
   5  12  -7   48.00    0.60
   0   0  -6   58.00    0.30
  14   3  -6   29.90    1.40
 -11   6  -7   51.90    1.30
  -9   9  -7   41.30   10.00
   6  12  -7   37.60    0.70
   2   0  -6   74.00    0.40
  15   3  -6   43.10    0.80
 -10   6  -7   22.20    1.90
  -8   9  -7    0.00    0.10
   7  12  -7   12.90    3.20
   4   0  -6  102.30    0.40
  16   3  -6    0.00    0.10
  -9   6  -7   46.20    1.40
  -7   9  -7   33.50    7.50
   8  12  -7   23.40    1.20
   6   0  -6  147.70    0.50
 -14   4  -6    8.90    5.40
  -8   6  -7   30.40    1.20
  -6   9  -7   51.00    7.70
   9  12  -7   34.50    1.80
   8   0  -6   48.80    0.90
 -13   4  -6   18.50    2.20
  -7   6  -7   34.00    1.30
  -5   9  -7   37.00    0.60
  10  12  -7   43.10    2.90
  10   0  -6   92.70    0.70
 -12   4  -6   10.10    5.80
  -6   6  -7   34.80    0.70
  -4   9  -7   12.80    2.10
  11  12  -7   11.90    4.60
  12   0  -6   15.70    2.80
 -11   4  -6   32.30    1.40
  -5   6  -7   47.60    0.40
  -3   9  -7   26.10    1.50
 -10  13  -7   39.80    1.20
  14   0  -6   51.70    1.20
 -10   4  -6   36.80    1.20
  -4   6  -7   24.00    0.80
  -2   9  -7   29.80    1.20
  -9  13  -7   25.90    2.50
  16   0  -6    0.00    0.10
  -9   4  -6   53.00    1.10
  -3   6  -7   49.80    1.00
  -1   9  -7   39.40    1.30
  -8  13  -7   11.60    4.00
 -13   1  -6   21.10    1.30
  -8   4  -6   10.00    5.70
  -2   6  -7   13.90    3.40
   0   9  -7   14.60    6.90
  -7  13  -7    4.10    4.00
 -12   1  -6    8.10    4.90
  -7   4  -6   73.90    0.70
  -1   6  -7   73.70    0.50
   1   9  -7   61.00    1.80
  -6  13  -7   31.60    1.30
 -11   1  -6   45.60    1.50
  -6   4  -6    7.80    3.30
   0   6  -7   18.40    1.50
   2   9  -7   22.70    0.70
  -5  13  -7   20.20    2.90
 -10   1  -6   55.40    0.50
  -5   4  -6   99.80    0.80
   1   6  -7   84.30    0.60
   3   9  -7   85.50    1.30
  -4  13  -7    8.10    8.00
  -9   1  -6   54.80    0.50
  -4   4  -6   53.30    1.10
   2   6  -7   83.30    0.60
   4   9  -7   19.40    0.80
  -3  13  -7   17.60    2.20
  -8   1  -6   48.50    0.50
  -3   4  -6  120.40    1.60
   3   6  -7   88.50    0.60
   5   9  -7   49.40    0.60
  -2  13  -7   32.50    1.60
  -7   1  -6   44.30    0.50
  -2   4  -6   49.80    1.00
   4   6  -7   37.00    0.80
   6   9  -7   23.40    0.80
  -1  13  -7   13.40    2.10
  -6   1  -6   66.50    1.80
  -1   4  -6   17.80    1.00
   5   6  -7   85.00    0.70
   7   9  -7   73.60    1.90
   0  13  -7   20.30    1.10
  -5   1  -6  133.80    9.60
   0   4  -6   29.80    0.80
   1   4  -6   25.60    0.70
  -3   7  -6   94.00    0.60
   0  10  -6   27.90    1.10
  -4  14  -6   19.30    3.50
   7   1  -5   51.50    0.80
   2   4  -6   16.30    1.30
  -2   7  -6   63.10    0.40
   1  10  -6   35.30    1.20
  -3  14  -6   22.10    2.50
   8   1  -5   26.20    1.10
   3   4  -6   57.50    0.70
  -1   7  -6   94.00    0.90
   2  10  -6   49.90    1.90
  -2  14  -6   39.30    7.80
  10   1  -5   80.10    0.90
   4   4  -6   22.20    1.00
   0   7  -6   17.40    1.00
   3  10  -6  102.60    1.70
  -1  14  -6   22.20    1.30
  11   1  -5   12.20    4.20
   5   4  -6   28.00    1.20
   1   7  -6   36.90    0.70
   4  10  -6    7.70    3.70
   0  14  -6    3.00    3.00
  12   1  -5   26.70    0.90
   6   4  -6   14.00    3.10
   2   7  -6   39.10    0.60
   5  10  -6   11.30    2.80
   1  14  -6    0.00    0.10
  13   1  -5    7.90    7.80
   7   4  -6   98.50    0.70
   3   7  -6   40.80    0.80
   6  10  -6   33.00    1.00
   2  14  -6   57.30    0.70
  14   1  -5   37.60    1.00
   8   4  -6   43.70    1.00
   4   7  -6   27.60    2.20
   7  10  -6   18.90    1.50
   3  14  -6   21.20    2.70
  15   1  -5   39.50    2.00
   9   4  -6   22.00    0.60
   5   7  -6   34.80    0.60
   8  10  -6    8.00    1.80
   4  14  -6   17.60    1.20
  16   1  -5   29.90    1.70
  10   4  -6   25.00    7.70
   6   7  -6   70.80    1.00
   9  10  -6    9.90    6.70
   5  14  -6    0.00    0.10
 -14   2  -5   54.20    1.00
  11   4  -6   84.00    0.80
   7   7  -6   71.30    2.30
  10  10  -6   22.50    2.00
   6  14  -6   31.90    1.70
 -13   2  -5   34.40    1.10
  12   4  -6   12.30    4.00
   8   7  -6   23.10    0.90
  11  10  -6    8.70    1.30
   7  14  -6   27.20    1.50
 -12   2  -5   11.60    3.20
  13   4  -6   11.50    4.50
   9   7  -6   39.20    0.60
  12  10  -6   10.80    7.20
   8  14  -6    9.70    4.70
 -11   2  -5   10.40    1.80
  14   4  -6    0.00    0.10
  10   7  -6   37.20    0.90
  13  10  -6    8.20    8.10
   9  14  -6   26.40    1.20
 -10   2  -5   97.70    0.40
  15   4  -6   26.80    2.00
  11   7  -6   47.70   19.30
 -12  11  -6    3.90    3.80
  10  14  -6   15.20    2.60
  -9   2  -5   24.30    0.70
  16   4  -6    7.00    6.90
  12   7  -6    5.50    5.50
 -11  11  -6   21.40    1.50
  -9  15  -6   15.10    3.30
  -8   2  -5   23.70    1.50
 -15   5  -6   40.10    1.30
  13   7  -6   20.00    2.70
 -10  11  -6   20.70    2.10
  -8  15  -6    9.50    9.40
  -7   2  -5   13.10    1.70
 -14   5  -6   16.50    2.60
  14   7  -6   14.20    4.20
  -9  11  -6   14.70    3.30
  -7  15  -6   18.80    2.30
  -6   2  -5   57.40    1.50
 -13   5  -6   39.80    1.20
  15   7  -6   20.20    2.80
  -8  11  -6    0.00    0.10
  -6  15  -6   35.00    1.50
  -5   2  -5   65.90    1.20
 -12   5  -6   22.50    1.60
 -14   8  -6   13.70    4.20
  -7  11  -6   42.50    1.60
  -5  15  -6   28.00    3.50
  -4   2  -5   21.50    1.20
 -11   5  -6   56.70    1.10
 -13   8  -6   15.70    1.80
  -6  11  -6   70.10    4.10
  -4  15  -6    4.50    4.50
  -3   2  -5   25.80    1.40
 -10   5  -6   22.40    2.20
 -12   8  -6    7.50    5.60
  -5  11  -6   37.00    1.50
  -3  15  -6   41.60    1.30
   0   2  -5   64.90    0.40
  -9   5  -6   45.50    1.30
 -11   8  -6   13.40    1.70
  -4  11  -6   18.40    1.60
  -2  15  -6   21.60    1.90
   1   2  -5  129.80    0.40
  -8   5  -6   28.20    1.20
 -10   8  -6   42.50    1.20
  -3  11  -6   14.40    2.80
  -1  15  -6   36.40    2.30
   2   2  -5   68.50    0.50
  -7   5  -6   56.20    1.10
  -9   8  -6   30.40    0.70
  -2  11  -6   69.20    2.00
   0  15  -6   23.50    0.90
   3   2  -5  134.10    0.40
  -6   5  -6   60.10    1.00
  -8   8  -6   32.50    0.70
  -1  11  -6   35.20    2.40
   1  15  -6   11.30    2.70
   4   2  -5    7.40    6.90
  -5   5  -6   41.40    0.90
  -7   8  -6   17.00    2.10
   0  11  -6   43.60    1.00
   2  15  -6   14.40    2.00
   5   2  -5   68.50    0.60
  -4   5  -6    9.10    3.00
  -6   8  -6  106.60    0.40
   1  11  -6   34.00    1.20
   3  15  -6   12.00    2.20
   6   2  -5   32.80    0.80
  -3   5  -6   77.10    0.30
  -5   8  -6   34.50    1.90
   2  11  -6   25.40    1.30
   4  15  -6    4.00    3.90
   7   2  -5   14.50    3.00
  -2   5  -6   51.20    0.90
  -4   8  -6   25.10    0.90
   3  11  -6   43.80    0.70
   5  15  -6   10.70    3.60
   8   2  -5   12.70    3.30
  -1   5  -6   85.30    0.70
  -3   8  -6   47.50    1.10
   4  11  -6   24.30    1.30
   6  15  -6   32.60    3.30
   9   2  -5   56.50    0.90
   0   5  -6   31.20    1.00
  -2   8  -6   87.80    0.60
   5  11  -6   29.40    0.70
   7  15  -6   39.00    1.20
  10   2  -5   32.50    1.10
   1   5  -6   57.50    0.70
  -1   8  -6   49.00    0.70
   6  11  -6   50.30    1.00
   8  15  -6   14.60    2.70
  11   2  -5  100.80    0.70
   2   5  -6   42.20    0.70
   0   8  -6    7.80    5.30
   7  11  -6   26.00    9.60
   9  15  -6   19.30    2.50
  12   2  -5   43.40    1.10
   3   5  -6  121.80    0.60
   1   8  -6   51.20    0.70
   8  11  -6   12.40    2.80
  -8  16  -6   13.50    4.30
  13   2  -5   23.30    1.50
   4   5  -6   37.70    0.90
   2   8  -6   29.70    0.60
   9  11  -6   20.70    1.20
  -7  16  -6   16.90    3.60
  14   2  -5   44.70    1.40
   5   5  -6   11.30    4.50
   3   8  -6   57.60    0.70
  10  11  -6   80.50    2.90
  -6  16  -6   35.10    1.50
  15   2  -5   45.50    1.00
   6   5  -6   64.10    0.80
   4   8  -6   17.60    1.30
  11  11  -6   26.00    6.30
  -5  16  -6   16.80    2.40
  16   2  -5   33.80    1.60
   7   5  -6   18.80    1.20
   5   8  -6   28.40    0.80
  12  11  -6    0.00    0.10
  -4  16  -6    0.00    0.10
 -14   3  -5   36.50    1.40
   8   5  -6   48.70    1.00
   6   8  -6   68.10    1.50
 -11  12  -6    4.00    4.00
  -3  16  -6    5.90    5.90
 -13   3  -5   25.90    1.40
   9   5  -6   10.00    3.30
   7   8  -6   23.30    2.40
 -10  12  -6   43.90    3.80
  -2  16  -6   22.20    1.70
 -12   3  -5    0.00    0.10
  10   5  -6    9.70    6.20
   8   8  -6   15.90    1.30
  -9  12  -6   15.00    2.70
  -1  16  -6   20.90    2.60
 -11   3  -5   19.30    2.40
  11   5  -6   26.80    1.30
   9   8  -6   21.60    0.80
  -8  12  -6    8.70    2.00
   0  16  -6   14.90    1.90
 -10   3  -5   50.40    1.00
  12   5  -6    0.00    0.10
  10   8  -6   84.20    0.50
  -7  12  -6   15.90    3.20
   1  16  -6   22.30    1.80
  -9   3  -5   74.20    0.80
  13   5  -6   12.40    5.00
  11   8  -6    2.10    2.00
  -6  12  -6   25.40    3.50
   2  16  -6    8.30    4.40
  -8   3  -5   26.90    1.00
  14   5  -6    0.00    0.10
  12   8  -6   26.90    1.40
  -5  12  -6   31.70    9.20
   3  16  -6   33.00    2.70
  -7   3  -5   34.10    0.50
  15   5  -6   41.00    1.90
  13   8  -6   15.10    3.90
  -4  12  -6    7.00    7.00
   4  16  -6    5.40    5.40
  -6   3  -5   43.80    0.50
 -15   6  -6   13.90    3.10
  14   8  -6   21.50    2.60
  -3  12  -6   45.60    1.50
   5  16  -6   40.00    1.10
  -5   3  -5  116.50    0.70
 -14   6  -6   35.60    1.80
 -14   9  -6   56.70    1.70
  -2  12  -6   17.30    5.30
   6  16  -6   17.90    2.20
  -4   3  -5   40.00    1.00
 -13   6  -6   23.20    2.00
 -13   9  -6    0.00    0.10
  -1  12  -6   60.10    1.50
   7  16  -6   22.70    2.50
  -3   3  -5   44.90    1.10
 -12   6  -6   13.90    4.20
 -12   9  -6   13.90    1.70
   0  12  -6    4.20    4.10
   8  16  -6   17.80    3.10
  -2   3  -5   87.20    0.70
 -11   6  -6   51.80    1.30
 -11   9  -6   29.60    0.80
   1  12  -6   22.80    0.80
  -3  17  -6   21.40    2.70
  -1   3  -5   84.20    0.50
 -10   6  -6   42.80    1.40
 -10   9  -6   76.90    1.40
   2  12  -6   24.20    1.10
  -2  17  -6   23.50    2.50
   0   3  -5   73.40    0.50
  -9   6  -6   59.60    1.00
  -9   9  -6   25.00    0.90
   3  12  -6   27.70    1.00
  -1  17  -6    3.60    3.60
   1   3  -5   35.00    0.70
  -8   6  -6   22.00    1.60
  -8   9  -6   19.40    1.10
   4  12  -6   20.60    1.40
   0  17  -6    0.30    0.30
   2   3  -5  101.00    0.50
  -7   6  -6   29.90    1.20
  -7   9  -6   16.00    2.40
   5  12  -6   33.60    0.70
   1  17  -6   10.30    3.10
   3   3  -5  105.20    0.50
  -6   6  -6   19.40    0.70
  -6   9  -6   23.40    1.50
   6  12  -6   20.30    0.80
   2  17  -6   55.90    1.90
   4   3  -5   73.70    0.50
  -5   6  -6   34.90    0.60
  -5   9  -6   39.00    0.70
   7  12  -6   32.00    8.10
   3  17  -6    0.00    0.10
   5   3  -5   32.90    0.70
  -4   6  -6   33.10    1.60
  -4   9  -6   15.20    1.40
   8  12  -6    4.80    4.80
   4  17  -6   29.50    1.90
   6   3  -5   46.50    0.90
  -3   6  -6    9.90    4.60
  -3   9  -6   10.80    2.60
   9  12  -6   29.00    2.80
  -1  18  -6   24.10    2.40
   7   3  -5  114.20    0.60
  -2   6  -6   99.90    1.60
  -2   9  -6  108.10    1.70
  10  12  -6   20.40    1.10
   0  18  -6    3.80    3.80
   8   3  -5   26.20    0.50
  -1   6  -6   79.60    0.90
  -1   9  -6   16.10    1.40
  11  12  -6   35.40    1.30
 -11   0  -5   48.60    0.70
   9   3  -5   37.40    0.90
   0   6  -6   28.40    0.70
   0   9  -6   56.00    2.40
  12  12  -6    0.00    0.10
  -9   0  -5   82.00    0.60
  10   3  -5   51.00    1.10
   1   6  -6   63.40    0.70
   1   9  -6    8.60    3.00
 -10  13  -6   16.70    2.10
  -7   0  -5   95.20    0.60
  11   3  -5   78.50    0.90
   2   6  -6   81.20    0.70
   2   9  -6  119.00    2.40
  -9  13  -6   18.80    6.00
  -5   0  -5  115.60    0.50
  12   3  -5   15.10    3.20
   3   6  -6   46.50    0.90
   3   9  -6   32.00    0.90
  -8  13  -6   10.90    4.30
   1   0  -5   47.80    0.40
  13   3  -5   12.00    4.00
   4   6  -6   53.90    0.80
   4   9  -6   25.90    0.60
  -7  13  -6   12.40    3.30
   3   0  -5  132.40    0.30
  14   3  -5   33.20    1.20
   5   6  -6   62.10    0.60
   5   9  -6   31.70    0.90
  -6  13  -6   19.80    3.30
   5   0  -5   91.50    0.50
  15   3  -5   28.70    2.10
   6   6  -6   53.70    1.40
   6   9  -6   80.60    1.80
  -5  13  -6    3.30    3.20
   7   0  -5   63.90    0.70
  16   3  -5   34.70    1.00
   7   6  -6   65.20    0.50
   7   9  -6   21.50    1.60
  -4  13  -6   18.80    5.90
   9   0  -5   47.90    1.10
 -15   4  -5   13.30    3.00
   8   6  -6   10.80    2.30
   8   9  -6   22.70    0.60
  -3  13  -6    2.60    2.60
  11   0  -5   28.50    1.20
 -14   4  -5    4.70    4.70
   9   6  -6   16.50    1.30
   9   9  -6   29.30    1.30
  -2  13  -6   48.80    2.20
  13   0  -5   32.70    1.20
 -13   4  -5   25.00    1.50
  10   6  -6   32.60    1.20
  10   9  -6   20.20    1.00
  -1  13  -6   46.80    1.00
  15   0  -5   18.70    2.70
 -12   4  -5    0.00    0.10
  11   6  -6   16.10    9.40
  11   9  -6   31.90   10.60
   0  13  -6   16.80    1.60
 -13   1  -5   42.70    1.10
 -11   4  -5    9.50    5.50
  12   6  -6    8.80    8.80
  12   9  -6   15.60    3.60
   1  13  -6   51.90    0.60
 -12   1  -5    5.80    5.70
 -10   4  -5   77.10    0.80
  13   6  -6   26.60    1.80
  13   9  -6    6.30    6.30
   2  13  -6   19.70    1.00
 -11   1  -5   50.20    0.50
  -9   4  -5   11.70    4.10
  14   6  -6   39.80    2.10
  14   9  -6   46.30    1.50
   3  13  -6   88.10    1.60
 -10   1  -5   83.70    0.90
  -8   4  -5   71.70    0.90
  15   6  -6   44.20    1.70
 -13  10  -6   36.20    1.80
   4  13  -6    9.20    5.20
  -9   1  -5   39.00    0.60
  -7   4  -5   31.40    1.10
 -15   7  -6    0.00    0.10
 -12  10  -6    0.00    0.10
   5  13  -6   43.60    2.20
  -8   1  -5   37.10    0.40
  -6   4  -5  106.70    0.80
 -14   7  -6   13.20    4.10
 -11  10  -6    3.30    3.20
   6  13  -6   15.50    5.00
  -7   1  -5   25.60    0.60
  -5   4  -5   73.10    0.80
 -13   7  -6   26.00    2.00
 -10  10  -6   40.10    1.00
   7  13  -6   33.60    1.00
  -6   1  -5  114.10    2.50
  -4   4  -5   47.90    1.00
 -12   7  -6    0.00    0.10
  -9  10  -6   28.90    0.70
   8  13  -6   22.40    1.90
  -5   1  -5   65.60    1.40
  -3   4  -5   22.40    0.60
 -11   7  -6   10.70    2.60
  -8  10  -6   20.30    3.40
   9  13  -6   15.10    2.30
  -4   1  -5   40.40    0.90
  -2   4  -5   86.90    0.20
 -10   7  -6   41.80    0.90
  -7  10  -6   19.60    0.90
  10  13  -6   23.00    4.40
   0   1  -5   81.70    0.30
  -1   4  -5   64.80    0.40
  -9   7  -6   57.90    1.60
  -6  10  -6   44.20    0.60
  11  13  -6   12.40    5.80
   1   1  -5  105.30    0.40
   0   4  -5   47.20    0.60
  -8   7  -6   16.80    1.20
  -5  10  -6    9.20    2.90
  -9  14  -6   25.20    1.70
   2   1  -5    6.90    2.10
   1   4  -5   47.20    0.60
  -7   7  -6   58.40    0.50
  -4  10  -6   16.20    2.80
  -8  14  -6   10.20    5.00
   3   1  -5   89.90    0.50
   2   4  -5   70.20    0.60
  -6   7  -6   59.60    1.00
  -3  10  -6   46.10    1.30
  -7  14  -6   20.10    2.20
   4   1  -5   83.90    0.50
   3   4  -5   35.20    0.90
  -5   7  -6   76.30    0.70
  -2  10  -6   22.80    0.80
  -6  14  -6   29.10    1.40
   5   1  -5   18.10    1.20
   4   4  -5  101.80    0.60
  -4   7  -6   20.90    0.80
  -1  10  -6   45.60    0.40
  -5  14  -6   39.80    1.10
   6   1  -5   37.70    0.90
   5   4  -5   12.30    3.40
   6   4  -5  135.70    0.50
   1   7  -5   53.80    1.00
   3  10  -5   56.50    1.10
  -2  14  -5   25.20    3.50
   4   1  -4   74.20    0.50
   7   4  -5   23.50    0.70
   2   7  -5   53.80    0.70
   4  10  -5   63.10    0.70
  -1  14  -5   65.50    1.40
   5   1  -4   58.30    0.60
   8   4  -5   78.50    1.50
   3   7  -5   82.70    1.00
   5  10  -5   19.20    1.40
   0  14  -5   14.50    3.60
   6   1  -4   16.80    1.50
   9   4  -5   13.00    0.90
   4   7  -5   21.20    0.70
   6  10  -5   34.20    1.10
   1  14  -5   24.80    1.00
   7   1  -4   90.90    0.60
  10   4  -5   96.10    0.80
   5   7  -5   70.90    2.00
   7  10  -5   29.00    1.20
   2  14  -5   38.10    0.70
   8   1  -4   44.00    1.00
  11   4  -5   29.20    1.20
   6   7  -5   87.00    1.80
   8  10  -5   17.30    4.60
   3  14  -5   46.20    0.70
   9   1  -4   41.60    1.00
  12   4  -5   37.30    1.30
   7   7  -5   63.70    0.70
   9  10  -5   10.30    2.80
   4  14  -5   16.90    1.60
  10   1  -4   50.60    0.90
  13   4  -5    9.80    7.90
   8   7  -5   30.10    1.40
  10  10  -5   37.70    0.80
   5  14  -5   11.50    4.00
  11   1  -4   66.00    0.80
  14   4  -5    0.00    0.10
   9   7  -5   14.30    1.60
  11  10  -5    9.60    9.60
   6  14  -5   20.60    1.70
  12   1  -4   67.00    1.00
  15   4  -5   28.60    2.00
  10   7  -5   47.90    0.50
  12  10  -5   28.50    2.30
   7  14  -5   28.40    2.50
  13   1  -4   20.70    2.10
  16   4  -5   11.60    6.20
  11   7  -5   25.50   13.40
  13  10  -5    0.00    0.10
   8  14  -5    7.60    7.60
  14   1  -4   30.70    1.10
 -15   5  -5    0.00    0.10
  12   7  -5   14.30    3.90
 -12  11  -5   10.70    2.50
   9  14  -5   11.20    3.50
  15   1  -4   12.30    5.00
 -14   5  -5   46.00    1.20
  13   7  -5   20.00    2.70
 -11  11  -5   15.90    2.00
  10  14  -5   16.30    1.90
  16   1  -4   23.70    1.70
 -13   5  -5   35.80    1.60
  14   7  -5    0.00    0.10
 -10  11  -5   38.40    0.70
  -7  15  -5   11.00    4.70
 -14   2  -4   57.60    1.00
 -12   5  -5   26.80    1.40
  15   7  -5   24.90    1.70
  -9  11  -5   33.60    1.40
  -6  15  -5   38.30    2.90
 -13   2  -4   33.20    1.10
 -11   5  -5    1.50    1.50
 -15   8  -5   14.10    4.20
  -8  11  -5   24.50    1.00
  -5  15  -5   28.90    6.30
 -12   2  -4   62.50    0.90
 -10   5  -5   15.10    3.50
 -14   8  -5   19.90    2.70
  -7  11  -5   58.10    0.60
  -4  15  -5    0.00    0.10
 -11   2  -4   11.40    1.40
  -9   5  -5   45.60    1.10
 -13   8  -5   12.20    3.90
  -6  11  -5   47.80    0.60
  -3  15  -5    0.00    0.10
 -10   2  -4   38.30    0.80
  -8   5  -5    7.50    7.50
 -12   8  -5   13.80    2.40
  -5  11  -5   71.70    0.50
  -2  15  -5   40.60    1.20
  -9   2  -4   12.70    1.30
  -7   5  -5   28.90    1.80
 -11   8  -5   13.30    2.60
  -4  11  -5   20.40    2.30
  -1  15  -5   19.50    1.80
  -8   2  -4   34.40    0.50
  -6   5  -5   70.70    0.90
 -10   8  -5   11.60    1.90
  -3  11  -5   18.20    1.40
   0  15  -5    9.80    3.00
  -7   2  -4   27.50    0.50
  -5   5  -5   79.10    0.80
  -9   8  -5   60.80    0.50
  -2  11  -5   48.50    0.90
   1  15  -5    0.00    0.10
  -6   2  -4   33.50    0.40
  -4   5  -5   47.60    0.50
  -8   8  -5   36.30    0.70
  -1  11  -5   24.30    0.60
   2  15  -5   19.60    1.60
  -5   2  -4   85.20    3.30
  -3   5  -5    0.00    0.10
  -7   8  -5   37.70    0.70
   0  11  -5    8.50    4.00
   3  15  -5   23.80    2.50
  -4   2  -4   90.30    0.50
  -2   5  -5  110.80    0.50
  -6   8  -5   16.10    1.30
   1  11  -5   19.70    1.90
   4  15  -5    2.60    2.60
  -3   2  -4   45.60    0.80
  -1   5  -5   52.10    0.90
  -5   8  -5   98.50    2.20
   2  11  -5   30.30    0.90
   5  15  -5   15.30    2.50
  -1   2  -4  251.00    0.30
   0   5  -5   39.10    0.50
  -4   8  -5   13.00    1.60
   3  11  -5   54.00    0.50
   6  15  -5   37.10    1.00
   0   2  -4   86.40    0.40
   1   5  -5   54.00    0.60
  -3   8  -5   44.20    0.40
   4  11  -5   35.60    0.70
   7  15  -5   47.20    2.60
   1   2  -4   55.90    0.50
   2   5  -5  108.10    0.60
  -2   8  -5   37.50    0.70
   5  11  -5   27.40    0.90
   8  15  -5   22.00    1.50
   2   2  -4  179.60    0.40
   3   5  -5   81.90    0.60
  -1   8  -5   48.00    0.40
   6  11  -5   33.40    0.90
   9  15  -5   14.00    3.60
   3   2  -4   96.60    0.50
   4   5  -5   86.80    0.70
   0   8  -5    3.50    3.50
   7  11  -5   50.10   10.20
  -8  16  -5    6.00    6.00
   4   2  -4   72.10    0.50
   5   5  -5   44.00    1.00
   1   8  -5   51.20    0.70
   8  11  -5   17.00    3.10
  -7  16  -5   18.10    3.20
   5   2  -4   63.40    0.50
   6   5  -5   53.30    0.80
   2   8  -5   76.50    1.20
   9  11  -5   12.60    2.50
  -6  16  -5    3.00    3.00
   6   2  -4   62.70    0.70
   7   5  -5   99.10    1.40
   3   8  -5   79.30    1.80
  10  11  -5   32.80    0.80
  -5  16  -5   50.80    1.00
   7   2  -4   61.10    0.50
   8   5  -5    9.90    2.00
   4   8  -5    7.90    3.40
  11  11  -5   29.50   12.60
  -4  16  -5   10.20    4.80
   8   2  -4    4.70    4.60
   9   5  -5   13.50    1.30
   5   8  -5   20.80    0.70
  12  11  -5   11.80    5.00
  -3  16  -5   15.60    2.50
   9   2  -4   35.30    1.00
  10   5  -5   47.50    6.60
   6   8  -5   68.30    1.60
  13  11  -5   11.90    5.00
  -2  16  -5   28.60    1.50
  10   2  -4   59.60    0.90
  11   5  -5   29.00    1.40
   7   8  -5   91.60    0.40
 -11  12  -5    0.00    0.10
  -1  16  -5   18.50    1.90
  11   2  -4   62.20    1.00
  12   5  -5   20.30    1.50
   8   8  -5   30.90    1.70
 -10  12  -5   29.80    1.30
   0  16  -5    4.30    4.20
  12   2  -4   56.60    0.90
  13   5  -5   10.30    7.30
   9   8  -5   29.60    2.30
  -9  12  -5   22.40    4.70
   1  16  -5   11.90    2.50
  13   2  -4   17.10    3.20
  14   5  -5   38.30    1.70
  10   8  -5   18.90    1.30
  -8  12  -5   30.50    1.50
   2  16  -5   38.80    1.20
  14   2  -4   12.20    5.20
  15   5  -5    0.60    0.50
  11   8  -5   44.90   16.10
  -7  12  -5    5.30    5.30
   3  16  -5   23.20    1.70
  15   2  -4   49.60    1.30
  16   5  -5    6.90    6.90
  12   8  -5   32.50    2.00
  -6  12  -5   78.10    0.50
   4  16  -5   12.90    3.00
  16   2  -4   30.10    1.60
 -15   6  -5   19.00    2.50
  13   8  -5   16.20    3.50
  -5  12  -5   34.00    0.70
   5  16  -5    9.20    5.30
 -14   3  -4   20.90    1.70
 -14   6  -5   23.80    2.00
  14   8  -5    9.30    9.30
  -4  12  -5    6.70    6.10
   6  16  -5   25.40    5.80
 -13   3  -4   17.40    2.30
 -13   6  -5   42.00    1.40
 -14   9  -5    0.00    0.10
  -3  12  -5   16.60    3.10
   7  16  -5   37.30    2.40
 -12   3  -4   30.10    1.10
 -12   6  -5   16.70    2.80
 -13   9  -5   35.80    1.00
  -2  12  -5   60.30    1.50
   8  16  -5   10.90    6.50
 -11   3  -4   37.60    1.10
 -11   6  -5    7.20    4.10
 -12   9  -5    3.30    3.20
  -1  12  -5   71.30    1.50
   9  16  -5   13.50    3.90
 -10   3  -4   66.90    0.80
 -10   6  -5   57.40    0.60
 -11   9  -5   25.60    0.80
   0  12  -5    5.60    5.60
  -4  17  -5    0.00    0.10
  -9   3  -4   30.50    1.00
  -9   6  -5   31.90    1.30
 -10   9  -5   27.70    0.80
   1  12  -5   18.90    1.00
  -3  17  -5   14.40    2.70
  -8   3  -4   70.30    0.80
  -8   6  -5   12.60    4.60
  -9   9  -5   50.80    0.50
   2  12  -5    4.80    4.80
  -2  17  -5    7.70    7.70
  -7   3  -4   19.50    1.60
  -7   6  -5   38.60    1.50
  -8   9  -5   37.60    1.00
   3  12  -5   39.10    0.70
  -1  17  -5   52.90    1.00
  -6   3  -4  113.90    0.60
  -6   6  -5   29.60    0.60
  -7   9  -5   20.90    0.80
   4  12  -5   39.80    0.80
   0  17  -5    2.40    2.30
  -5   3  -4  103.40    0.70
  -5   6  -5   86.40    0.70
  -6   9  -5   61.30    0.50
   5  12  -5   11.40    1.90
   1  17  -5   33.20    1.00
  -4   3  -4   36.00    0.90
  -4   6  -5   32.50    0.60
  -5   9  -5   34.40    1.10
   6  12  -5   52.70   11.60
   2  17  -5   11.00    4.30
  -3   3  -4   66.40    0.60
  -3   6  -5   58.00    1.10
  -4   9  -5   42.40    1.10
   7  12  -5    1.60    1.50
   3  17  -5   50.80    1.00
  -2   3  -4  117.60    0.60
  -2   6  -5  118.70    1.40
  -3   9  -5   56.30    0.90
   8  12  -5   61.40    0.80
   4  17  -5   14.00    4.50
  -1   3  -4  185.80    0.40
  -1   6  -5  142.90    1.30
  -2   9  -5   20.40    1.40
   9  12  -5    4.40    4.30
   5  17  -5    6.60    6.50
   0   3  -4   74.50    1.50
   0   6  -5   87.80    0.50
  -1   9  -5  104.30    0.50
  10  12  -5   39.70    3.90
   6  17  -5    7.20    7.20
   1   3  -4   66.80    0.60
   1   6  -5   63.10    1.30
   0   9  -5    4.50    4.50
  11  12  -5   12.90    3.80
  -2  18  -5   36.00    1.50
   2   3  -4   73.50    0.60
   2   6  -5   68.50    0.70
   1   9  -5   32.70    0.80
  12  12  -5   30.90    1.30
  -1  18  -5   21.30    2.60
   3   3  -4  101.10    0.50
   3   6  -5   98.30    0.70
   2   9  -5   31.40    0.80
 -10  13  -5   24.30    3.60
   0  18  -5   14.70    3.40
   4   3  -4   41.90    0.80
   4   6  -5    8.90    3.40
   3   9  -5   28.80    0.70
  -9  13  -5    2.10    2.10
 -12   0  -4   44.60    0.70
   5   3  -4   36.90    1.00
   5   6  -5   19.90    1.60
   4   9  -5   36.50    0.60
  -8  13  -5    0.00    0.10
 -10   0  -4   51.70    0.60
   6   3  -4  158.50    1.60
   6   6  -5   58.60    0.40
   5   9  -5   47.30    1.20
  -7  13  -5   14.40    6.00
  -8   0  -4   87.90    0.60
   7   3  -4   96.10    3.60
   7   6  -5   31.60    2.10
   6   9  -5   31.50    0.60
  -6  13  -5    8.40    8.30
  -6   0  -4   85.00    0.50
   8   3  -4   29.80    1.30
   8   6  -5   35.80    0.90
   7   9  -5   26.00    1.10
  -5  13  -5   10.60    2.90
  -4   0  -4   89.50    0.50
   9   3  -4   36.90    1.00
   9   6  -5   13.60    1.60
   8   9  -5   45.10    7.00
  -4  13  -5   29.50    1.80
   0   0  -4   82.90    1.10
  10   3  -4   82.30    0.80
  10   6  -5   22.00    0.60
   9   9  -5    8.70    3.80
  -3  13  -5   18.40    2.00
   2   0  -4   81.10    0.40
  11   3  -4   38.00    1.00
  11   6  -5   26.20   17.80
  10   9  -5   40.80    2.80
  -2  13  -5   58.30    1.30
   4   0  -4  152.70    0.40
  12   3  -4   23.80    1.60
  12   6  -5   13.90    4.10
  11   9  -5   23.30    6.40
  -1  13  -5   13.00    1.20
  10   0  -4   51.20    1.10
  13   3  -4   11.50    5.10
  13   6  -5   16.20    3.50
  12   9  -5   19.60    2.70
   0  13  -5   12.00    2.30
  12   0  -4   25.80    1.40
  14   3  -4   11.60    5.30
  14   6  -5   46.50    1.20
  13   9  -5   22.30    2.80
   1  13  -5   12.20    2.10
  14   0  -4   25.70    2.00
  15   3  -4   29.30    1.50
  15   6  -5   49.80    1.10
  14   9  -5   15.60    4.20
   2  13  -5   69.10    1.40
  16   0  -4   12.80    4.60
  16   3  -4    7.50    7.40
 -15   7  -5    0.00    0.10
 -13  10  -5   16.90    5.30
   3  13  -5   14.10    1.70
 -13   1  -4   23.50    1.20
 -15   4  -4   11.60    3.40
 -14   7  -5   21.20    2.40
 -12  10  -5   21.90    1.50
   4  13  -5   23.80    1.70
 -12   1  -4   20.70    0.70
 -14   4  -4   12.00    3.50
 -13   7  -5    9.20    9.10
 -11  10  -5   27.00    1.50
   5  13  -5   19.70    2.20
 -11   1  -4   30.90    1.40
 -13   4  -4   29.40    1.40
 -12   7  -5   19.80    2.50
 -10  10  -5   18.70    1.20
   6  13  -5   12.50    3.90
 -10   1  -4   18.70    1.00
 -12   4  -4    0.00    0.10
 -11   7  -5   33.70    0.80
  -9  10  -5   35.70    0.60
   7  13  -5   16.70    1.90
  -9   1  -4   71.90    0.40
 -11   4  -4    4.10    4.00
 -10   7  -5   37.30    3.10
  -8  10  -5   19.40    0.90
   8  13  -5   10.10    4.00
  -8   1  -4   28.50    0.60
 -10   4  -4   22.40    1.80
  -9   7  -5   13.20    1.70
  -7  10  -5   17.90    0.90
   9  13  -5    0.00    0.10
  -7   1  -4   54.90    0.40
  -9   4  -4  127.10    0.70
  -8   7  -5    0.00    0.10
  -6  10  -5   20.60    1.90
  10  13  -5   30.30    2.20
  -6   1  -4   58.90    1.20
  -8   4  -4    7.50    7.50
  -7   7  -5   46.70    0.90
  -5  10  -5   38.30    0.90
  11  13  -5   13.50    4.90
  -5   1  -4   76.70    0.90
  -7   4  -4   23.80    1.50
  -6   7  -5   67.20    0.80
  -4  10  -5   38.10    0.50
  -9  14  -5   15.20    2.50
  -4   1  -4   79.80    2.70
  -6   4  -4   29.30    1.10
  -5   7  -5   48.90    1.40
  -3  10  -5   10.40    2.40
  -8  14  -5    3.90    3.90
  -3   1  -4  105.00    0.60
  -5   4  -4  143.60    0.60
  -4   7  -5   21.30    3.70
  -2  10  -5   73.30    1.50
  -7  14  -5    0.40    0.30
  -1   1  -4  179.30    0.20
  -4   4  -4   54.40    1.00
  -3   7  -5   15.00    0.90
  -1  10  -5   35.70    0.50
  -6  14  -5   17.20    5.70
   0   1  -4  168.40    0.30
  -3   4  -4   18.90    0.80
  -2   7  -5  105.10    1.20
   0  10  -5   44.90    1.00
  -5  14  -5   30.50    8.20
   1   1  -4   51.70    0.40
  -2   4  -4   70.40    0.70
  -1   7  -5   78.70    0.70
   1  10  -5   22.60    1.20
  -4  14  -5    0.00    0.10
   2   1  -4  117.90    0.30
  -1   4  -4   36.90    0.30
   0   7  -5   41.00    0.70
   2  10  -5   65.10    1.60
  -3  14  -5   21.80    1.20
   3   1  -4  170.40    0.40
   0   4  -4   59.30    0.60
   1   4  -4   29.60    0.90
  -4   7  -4   16.50    0.80
  -4  10  -4   25.80    0.80
   8  13  -4   12.40    3.00
   3   0  -3  258.40    0.30
   2   4  -4   74.80    0.60
  -3   7  -4   34.10    0.60
  -3  10  -4   26.90    1.10
   9  13  -4    4.40    4.30
  13   0  -3   20.20    1.60
   3   4  -4  108.40    0.50
  -2   7  -4   70.10    0.70
  -2  10  -4   42.60    1.20
  10  13  -4   22.80    4.00
  15   0  -3   57.30    1.30
   4   4  -4   67.10    0.60
  -1   7  -4   15.60    0.80
  -1  10  -4   99.50    0.70
  11  13  -4   36.10   14.60
 -13   1  -3   43.50    0.90
   5   4  -4    3.30    3.30
   0   7  -4   40.70    0.70
   0  10  -4   46.80    0.50
 -10  14  -4    4.00    3.90
 -12   1  -3   40.80    0.50
   6   4  -4   32.70    0.60
   1   7  -4   29.50    0.90
   1  10  -4   42.80    0.60
  -9  14  -4   18.10    2.00
 -11   1  -3   22.40    0.60
   7   4  -4   90.00    1.50
   2   7  -4   61.10    1.40
   2  10  -4   60.60    1.30
  -8  14  -4   14.60    1.80
 -10   1  -3   19.10    0.80
   8   4  -4   12.80    2.10
   3   7  -4   89.50    1.20
   3  10  -4   82.70    1.30
  -7  14  -4   14.30    1.80
  -9   1  -3   20.60    0.80
   9   4  -4    8.70    2.20
   4   7  -4   43.30    0.50
   4  10  -4   17.70    1.40
  -6  14  -4   38.90    0.80
  -8   1  -3   55.70    1.70
  10   4  -4   23.90    1.20
   5   7  -4   31.10    0.80
   5  10  -4   26.50    1.70
  -5  14  -4   36.70    0.90
  -7   1  -3   24.60    0.60
  11   4  -4   67.00    1.00
   6   7  -4   12.20    2.10
   6  10  -4   36.80    0.50
  -4  14  -4   33.50    1.30
  -6   1  -3   34.40    1.50
  12   4  -4   23.70    1.40
   7   7  -4  116.10    2.00
   7  10  -4   36.00   10.50
  -3  14  -4    7.30    5.90
  -5   1  -3   70.00    0.80
  13   4  -4    0.00    0.10
   8   7  -4   66.60    1.60
   8  10  -4   49.50    0.70
  -2  14  -4   57.90    1.00
  -4   1  -3   81.80    3.60
  14   4  -4   14.90    4.00
   9   7  -4   13.60    1.70
   9  10  -4   13.50    2.50
  -1  14  -4   23.80    1.30
  -3   1  -3   71.60    0.60
  15   4  -4   11.00    6.80
  10   7  -4   26.90    1.20
  10  10  -4   27.40    0.90
   0  14  -4   51.80    1.90
   0   1  -3   66.90    0.30
  16   4  -4    0.00    0.10
  11   7  -4   24.50    9.30
  11  10  -4   41.50   13.00
   1  14  -4   28.60    1.90
   1   1  -3   72.10    0.30
 -15   5  -4   11.20    4.50
  12   7  -4   23.20    1.90
  12  10  -4   25.60    2.30
   2  14  -4   42.00    1.50
   2   1  -3  169.30    0.30
 -14   5  -4   29.30    1.70
  13   7  -4    0.00    0.10
  13  10  -4    9.70    9.70
   3  14  -4   33.40    0.70
   3   1  -3  108.90    0.40
 -13   5  -4   44.40    1.30
  14   7  -4   10.90    6.80
  14  10  -4   13.80    5.00
   4  14  -4   18.80    1.00
   4   1  -3   86.10    0.50
 -12   5  -4   34.00    1.30
  15   7  -4   14.60    4.30
 -13  11  -4   22.30    1.40
   5  14  -4   22.90    4.90
   5   1  -3   38.00    0.70
 -11   5  -4   27.00    3.10
 -15   8  -4    1.70    1.60
 -12  11  -4   22.10    2.40
   6  14  -4   26.00    2.50
   6   1  -3   46.00    0.80
 -10   5  -4   41.10    0.70
 -14   8  -4   23.60    4.80
 -11  11  -4    7.60    7.60
   7  14  -4   18.50    1.70
   7   1  -3   64.90    0.60
  -9   5  -4   18.80    2.70
 -13   8  -4   21.20    3.70
 -10  11  -4   31.60    0.80
   8  14  -4    0.00    0.10
   8   1  -3   86.20    0.60
  -8   5  -4   36.50    1.40
 -12   8  -4   19.90    1.70
  -9  11  -4   31.10    0.80
   9  14  -4   16.50    2.10
   9   1  -3    6.80    6.70
  -7   5  -4   37.80    1.00
 -11   8  -4   16.70    1.30
  -8  11  -4   41.40    0.90
  10  14  -4   22.70    1.90
  10   1  -3    5.20    5.20
  -6   5  -4   22.90    1.30
 -10   8  -4   66.50    0.50
  -7  11  -4   15.20    1.60
  -9  15  -4   31.70    1.40
  11   1  -3   84.30    0.80
  -5   5  -4   87.00    0.70
  -9   8  -4   34.70    0.90
  -6  11  -4   76.20    1.20
  -8  15  -4    2.90    2.90
  12   1  -3   15.70    3.40
  -4   5  -4   54.20    0.50
  -8   8  -4   31.50    0.80
  -5  11  -4   21.20    3.40
  -7  15  -4    0.00    0.10
  13   1  -3   13.30    3.80
  -3   5  -4   39.60    1.50
  -7   8  -4   12.70    1.70
  -4  11  -4   83.00    1.00
  -6  15  -4   14.70    2.80
  14   1  -3    7.30    7.20
  -2   5  -4   32.60    1.20
  -6   8  -4  117.10    0.30
  -3  11  -4    4.10    4.10
  -5  15  -4   32.30    1.00
  15   1  -3   22.90    1.20
  -1   5  -4  109.70    0.90
  -5   8  -4   46.60    0.80
  -2  11  -4   28.10    1.60
  -4  15  -4    4.60    4.50
  16   1  -3   14.00    2.90
   0   5  -4   19.70    1.60
  -4   8  -4   48.40    0.70
  -1  11  -4   38.90    0.50
  -3  15  -4   15.80    1.60
 -14   2  -3    3.60    3.50
   1   5  -4   84.40    0.60
  -3   8  -4   14.90    2.30
   0  11  -4   38.30    0.50
  -2  15  -4   14.10    2.20
 -13   2  -3   74.30    0.90
   2   5  -4   48.20    0.70
  -2   8  -4   12.70    1.60
   1  11  -4   13.20    1.80
  -1  15  -4   16.90    1.50
 -12   2  -3   31.00    1.20
   3   5  -4   97.80    0.60
  -1   8  -4   31.20    0.70
   2  11  -4   41.10    0.50
   0  15  -4   12.70    2.20
 -11   2  -3   13.50    1.00
   4   5  -4   59.20    0.40
   0   8  -4    6.40    2.80
   3  11  -4   54.60    0.60
   1  15  -4   15.40    1.70
 -10   2  -3    8.40    3.70
   5   5  -4   63.00    0.60
   1   8  -4   43.60    1.40
   4  11  -4   55.20    0.90
   2  15  -4   17.50    3.10
  -9   2  -3   40.00    1.10
   6   5  -4   77.60    1.10
   2   8  -4   81.80    0.90
   5  11  -4    9.30    2.30
   3  15  -4   41.10    1.10
  -8   2  -3   48.70    0.80
   7   5  -4    7.20    2.90
   3   8  -4   42.40    1.10
   6  11  -4   40.80    2.80
   4  15  -4    4.00    3.90
  -7   2  -3   48.40    0.50
   8   5  -4   44.20    0.40
   4   8  -4   87.10    2.50
   7  11  -4   17.00    5.00
   5  15  -4   10.60    4.00
  -6   2  -3   89.50    1.00
   9   5  -4   13.10    2.90
   5   8  -4   35.90    0.70
   8  11  -4   32.00    1.60
   6  15  -4   42.70    0.90
  -5   2  -3  101.70    1.70
  10   5  -4   28.30    2.80
   6   8  -4   88.00    2.20
   9  11  -4    4.80    4.70
   7  15  -4   51.60    1.30
  -4   2  -3   87.20    3.30
  11   5  -4   45.50    0.90
   7   8  -4   67.90    1.30
  10  11  -4   20.90    1.30
   8  15  -4   15.40    3.00
  -3   2  -3   73.00    0.50
  12   5  -4    5.20    5.10
   8   8  -4   70.70    2.20
  11  11  -4   17.00    4.80
   9  15  -4    6.20    6.20
  -2   2  -3  182.10    0.50
  13   5  -4   30.20    1.30
   9   8  -4   28.50    1.20
  12  11  -4    9.70    8.40
  10  15  -4   23.10    1.70
  -1   2  -3   78.70    2.90
  14   5  -4   23.40    2.40
  10   8  -4   41.90    0.70
  13  11  -4   11.30    5.60
  -8  16  -4   10.90    3.50
   0   2  -3  126.70   13.60
  15   5  -4   46.50    1.40
  11   8  -4   14.80    7.60
 -12  12  -4    0.00    0.10
  -7  16  -4   15.50    3.80
   1   2  -3   43.80    0.60
  16   5  -4   17.70    3.10
  12   8  -4    4.70    4.70
 -11  12  -4   29.90    1.60
  -6  16  -4   35.30    7.30
   2   2  -3   59.10    0.50
 -15   6  -4   14.00    3.70
  13   8  -4   17.10    3.40
 -10  12  -4   31.80    1.40
  -5  16  -4    2.70    2.70
   3   2  -3   51.50    0.50
 -14   6  -4   37.30    1.50
  14   8  -4   13.40    4.80
  -9  12  -4   64.70    0.60
  -4  16  -4   18.20    1.30
   4   2  -3   67.30    0.50
 -13   6  -4   27.50    1.90
  15   8  -4   18.30    3.30
  -8  12  -4   17.70    1.50
  -3  16  -4   19.40    1.90
   5   2  -3   72.70    0.60
 -12   6  -4   22.40    2.40
 -14   9  -4   23.30    1.40
  -7  12  -4   18.30    1.30
  -2  16  -4    4.80    4.70
   6   2  -3   42.60    0.60
 -11   6  -4   17.40    1.10
 -13   9  -4   12.50    2.80
  -6  12  -4   24.40    1.40
  -1  16  -4   35.60    3.80
   7   2  -3   65.00    0.70
 -10   6  -4   24.20    0.80
 -12   9  -4   19.50    2.10
  -5  12  -4   55.70    0.70
   0  16  -4    4.00    4.00
   8   2  -3   71.90    0.70
  -9   6  -4   61.10    0.60
 -11   9  -4   15.10    1.50
  -4  12  -4   30.50    0.70
   1  16  -4   12.80    5.30
   9   2  -3   31.20    1.00
  -8   6  -4   16.80    1.90
 -10   9  -4   25.70    2.10
  -3  12  -4   10.30    2.60
   2  16  -4   32.40    0.80
  10   2  -3   32.60    0.90
  -7   6  -4   12.60    4.40
  -9   9  -4   26.90    1.10
  -2  12  -4   77.40    1.30
   3  16  -4    8.70    8.60
  11   2  -3   93.70    0.70
  -6   6  -4   52.10    0.60
  -8   9  -4    3.40    3.30
  -1  12  -4   22.80    1.20
   4  16  -4   33.50    1.30
  12   2  -3   78.80    0.90
  -5   6  -4   26.30    0.80
  -7   9  -4   37.70    1.00
   0  12  -4   39.10    0.90
   5  16  -4    2.90    2.80
  13   2  -3   36.30    1.10
  -4   6  -4   44.30    1.20
  -6   9  -4   35.60    0.60
   1  12  -4   28.10    1.00
   6  16  -4   18.40    1.90
  14   2  -3   21.20    1.70
  -3   6  -4   59.30    1.30
  -5   9  -4   43.80    0.90
   2  12  -4   54.40    0.50
   7  16  -4   16.10    2.30
  15   2  -3   32.40    1.40
  -2   6  -4  114.40    0.70
  -4   9  -4   56.60    0.50
   3  12  -4   75.30    0.70
   8  16  -4   28.60    1.80
  16   2  -3   22.60    1.40
  -1   6  -4  108.50    0.80
  -3   9  -4   17.80    1.40
   4  12  -4   30.50    1.00
   9  16  -4   12.10    4.60
 -15   3  -3    6.30    6.20
   0   6  -4   70.80    1.50
  -2   9  -4   87.70    1.10
   5  12  -4   33.90    0.90
  -6  17  -4   23.80    2.10
 -14   3  -3   24.60    1.40
   1   6  -4   17.90    0.90
  -1   9  -4   49.30    0.70
   6  12  -4   11.40    3.80
  -5  17  -4   10.50    4.30
 -13   3  -3   55.60    0.90
   2   6  -4   91.40    0.80
   0   9  -4  102.50    1.20
   7  12  -4   97.90    0.60
  -4  17  -4   21.40    1.80
 -12   3  -3   29.60    1.10
   3   6  -4   74.30    0.80
   1   9  -4   32.90    1.30
   8  12  -4   16.10    1.20
  -3  17  -4    0.00    0.10
 -11   3  -3   22.20    1.30
   4   6  -4   29.50    0.50
   2   9  -4   48.70    0.40
   9  12  -4    0.00    0.10
  -2  17  -4   54.10    2.10
 -10   3  -3   37.20    0.90
   5   6  -4   67.80    1.40
   3   9  -4   59.20    0.60
  10  12  -4   21.70    1.40
  -1  17  -4   16.80    2.30
  -9   3  -3   49.10    0.90
   6   6  -4   34.30    0.60
   4   9  -4   38.20    1.10
  11  12  -4   16.70    4.80
   0  17  -4   28.90    1.50
  -8   3  -3   66.10    0.80
   7   6  -4   49.90    1.60
   5   9  -4   10.00    2.00
  12  12  -4   20.00    3.00
   1  17  -4   15.30    1.70
  -7   3  -3   10.10    5.40
   8   6  -4   31.60    1.00
   6   9  -4   30.60    0.70
 -11  13  -4   12.70    2.50
   2  17  -4   43.90    1.90
  -6   3  -3   69.60    0.70
   9   6  -4   26.30    1.70
   7   9  -4   33.20    0.50
 -10  13  -4   17.10    1.80
   3  17  -4   10.90    6.40
  -5   3  -3   56.90    0.80
  10   6  -4   23.40    2.20
   8   9  -4   11.70    6.30
  -9  13  -4    4.30    4.30
   4  17  -4   21.70    1.40
  -4   3  -3   65.10    0.80
  11   6  -4   36.40   19.00
   9   9  -4   14.10    1.90
  -8  13  -4    9.50    3.40
   5  17  -4   17.10    2.40
  -3   3  -3   49.90    0.80
  12   6  -4   37.60    1.40
  10   9  -4   11.20    2.30
  -7  13  -4   10.80    2.50
   6  17  -4   20.60    2.30
  -2   3  -3   73.10    0.60
  13   6  -4   18.10    2.60
  11   9  -4    0.00    0.10
  -6  13  -4   23.40    1.00
   7  17  -4   16.80    3.60
  -1   3  -3  159.50    1.40
  14   6  -4   52.10    1.40
  12   9  -4   43.90    1.40
  -5  13  -4   45.90    2.10
  -3  18  -4   16.90    4.10
   0   3  -3  173.90   16.20
  15   6  -4   44.20    1.40
  13   9  -4    5.70    5.70
  -4  13  -4   28.70    0.80
  -2  18  -4    7.30    7.20
   1   3  -3   40.80    0.50
 -15   7  -4    0.00    0.10
  14   9  -4   40.10    1.60
  -3  13  -4    4.00    3.90
  -1  18  -4   45.20    1.20
   2   3  -3   58.00    0.60
 -14   7  -4   23.70    1.60
 -14  10  -4    8.30    8.30
  -2  13  -4   29.00    1.10
   0  18  -4   16.30    2.90
   3   3  -3   64.40    0.60
 -13   7  -4   36.90    1.50
 -13  10  -4   16.70    2.00
  -1  13  -4   65.20    1.20
   1  18  -4   16.70    2.30
   4   3  -3   55.10    0.50
 -12   7  -4    0.00    0.10
 -12  10  -4   13.40    2.60
   0  13  -4   25.70    1.30
 -13   0  -3   76.40    0.60
   5   3  -3   57.20    0.60
 -11   7  -4   13.50    3.20
 -11  10  -4   10.90    3.50
   1  13  -4   13.80    1.80
 -11   0  -3    0.00    0.10
   6   3  -3   41.40    1.10
 -10   7  -4   38.90    1.50
 -10  10  -4   19.40    1.20
   2  13  -4   20.40    1.00
  -9   0  -3  136.10    0.50
   7   3  -3  115.70    5.30
  -9   7  -4   64.80    0.90
  -9  10  -4   45.60    1.40
   3  13  -4   55.60    0.70
  -7   0  -3   90.40    0.60
   8   3  -3   73.10    0.70
  -8   7  -4   25.80    0.80
  -8  10  -4   28.50    1.80
   4  13  -4   24.30    1.10
  -5   0  -3   92.90    0.50
   9   3  -3    0.00    0.10
  -7   7  -4   31.80    0.70
  -7  10  -4   11.40    2.20
   5  13  -4    0.00    0.10
  -3   0  -3  107.50    0.40
  10   3  -3   25.50    1.40
  -6   7  -4   53.70    0.60
  -6  10  -4   27.20    0.70
   6  13  -4   22.70    3.10
  -1   0  -3  148.30    0.30
  11   3  -3   11.30    5.50
  -5   7  -4   96.50    0.70
  -5  10  -4   75.00    0.40
   7  13  -4   14.10    2.80
   1   0  -3  216.10    0.20
  12   3  -3   26.90    1.40
  13   3  -3   16.20    3.40
   5   6  -3   15.00    0.70
   1   9  -3   29.70    0.60
   8  12  -3   34.10    1.00
  -4  17  -3    0.00    0.10
  14   3  -3   18.20    2.80
   6   6  -3   35.50    0.50
   2   9  -3   59.70    0.60
   9  12  -3   12.70    2.70
  -3  17  -3   15.30    1.70
  15   3  -3   33.10    1.40
   7   6  -3   31.00    1.00
   3   9  -3   65.30    0.50
  10  12  -3   12.10    2.60
  -2  17  -3    0.00    0.10
  16   3  -3   23.20    2.50
   8   6  -3   91.50    0.90
   4   9  -3   26.40    0.60
  11  12  -3   11.00    9.30
  -1  17  -3   46.80    1.10
 -15   4  -3    0.00    0.10
   9   6  -3   21.20    0.80
   5   9  -3   23.20    0.50
  12  12  -3    9.20    9.20
   0  17  -3    9.90    3.00
 -14   4  -3   33.10    1.40
  10   6  -3   30.40    0.60
   6   9  -3   25.60    0.50
 -11  13  -3   18.70    5.80
   1  17  -3   20.30    1.20
 -13   4  -3   17.80    2.50
  11   6  -3   53.60    1.20
   7   9  -3   49.10    0.70
 -10  13  -3    8.80    3.80
   2  17  -3    7.10    7.10
 -12   4  -3   35.00    1.10
  12   6  -3   49.70    1.10
   8   9  -3   40.80    1.40
  -9  13  -3   22.40    1.30
   3  17  -3   16.60    2.90
 -11   4  -3   20.30    1.50
  13   6  -3   14.20    4.40
   9   9  -3   22.10    0.90
  -8  13  -3   13.90    2.60
   4  17  -3   12.90    2.90
 -10   4  -3   67.90    1.90
  14   6  -3    6.10    6.00
  10   9  -3   21.50    1.00
  -7  13  -3   25.60    1.00
   5  17  -3    9.50    4.70
  -9   4  -3   18.90    1.50
  15   6  -3   38.80    1.60
  11   9  -3   47.70   15.70
  -6  13  -3   44.20    0.80
   6  17  -3   23.50    1.40
  -8   4  -3   76.40    0.80
  16   6  -3   12.20    5.80
  12   9  -3   21.70    2.10
  -5  13  -3   32.80    0.70
   7  17  -3   21.30    2.20
  -7   4  -3   17.90    2.70
 -15   7  -3   13.20    4.50
  13   9  -3   21.80    2.70
  -4  13  -3   64.50    1.40
  -3  18  -3    9.20    9.20
  -6   4  -3   71.40    0.70
 -14   7  -3   27.70    1.90
  14   9  -3    8.90    8.90
  -3  13  -3   14.10    1.80
  -2  18  -3   19.20    1.50
  -5   4  -3   20.00    1.60
 -13   7  -3   26.20    1.40
 -14  10  -3   15.90    2.20
  -2  13  -3   48.60    0.60
  -1  18  -3   28.60    1.60
  -4   4  -3   25.70    1.00
 -12   7  -3   39.10    1.30
 -13  10  -3   25.40    1.40
  -1  13  -3   41.70    0.70
   0  18  -3   36.10    1.40
  -3   4  -3   16.80    1.20
 -11   7  -3    0.20    0.10
 -12  10  -3    0.00    0.10
   0  13  -3   48.90    0.50
   1  18  -3   12.20    2.70
  -2   4  -3   57.60    0.40
 -10   7  -3   63.50    1.00
 -11  10  -3   15.50    1.40
   1  13  -3   31.10    0.90
 -12   0  -2   48.80    0.70
  -1   4  -3   42.70    0.30
  -9   7  -3   58.00    0.50
 -10  10  -3   18.00    1.40
   2  13  -3   33.80    0.60
 -10   0  -2   86.80    0.60
   0   4  -3   76.40    1.60
  -8   7  -3   63.50    0.50
  -9  10  -3   20.00    1.40
   3  13  -3   41.20    0.80
  -8   0  -2   85.90    0.60
   1   4  -3   71.50    0.60
  -7   7  -3   12.80    3.20
  -8  10  -3   33.20    1.50
   4  13  -3   11.10    4.20
  -6   0  -2   31.80    0.70
   2   4  -3  128.60    0.50
  -6   7  -3   26.80    1.00
  -7  10  -3    1.90    1.80
   5  13  -3   37.30    8.30
  -4   0  -2    7.30    3.90
   3   4  -3   20.70    2.80
  -5   7  -3   77.20    0.70
  -6  10  -3   31.50    0.60
   6  13  -3    9.50    3.60
   0   0  -2  150.40    6.70
   4   4  -3  167.00    3.00
  -4   7  -3   58.60    0.90
  -5  10  -3   26.10    0.70
   7  13  -3    9.70    3.40
  14   0  -2   12.70    5.10
   5   4  -3   25.10    0.60
  -3   7  -3   40.80    0.50
  -4  10  -3   37.30    0.90
   8  13  -3   34.10    0.90
  16   0  -2   63.10    1.30
   6   4  -3   53.70    1.70
  -2   7  -3   36.50    0.60
  -3  10  -3   10.10    2.60
   9  13  -3   10.40    3.60
 -14   1  -2   37.00    1.20
   7   4  -3   24.00    1.60
  -1   7  -3  101.10    1.10
  -2  10  -3   47.90    0.50
  10  13  -3   30.50    0.90
 -13   1  -2   48.80    0.80
   8   4  -3   95.40    3.70
   0   7  -3   95.30    1.40
  -1  10  -3   59.50    0.60
  11  13  -3    0.00    0.10
 -12   1  -2   23.40    1.20
   9   4  -3   31.70    0.40
   1   7  -3   61.10    1.50
   0  10  -3   54.40    0.40
 -10  14  -3    8.70    2.70
 -11   1  -2   35.30    0.60
  10   4  -3   55.90    1.10
   2   7  -3  108.40    2.70
   1  10  -3   17.70    0.90
  -9  14  -3   23.20    2.40
 -10   1  -2   36.20    0.50
  11   4  -3   19.90    2.20
   3   7  -3  102.40    2.40
   2  10  -3   51.80    0.60
  -8  14  -3   14.50    2.00
  -9   1  -2   93.90    0.90
  12   4  -3   10.00    7.30
   4   7  -3  123.40    4.20
   3  10  -3   52.00    0.70
  -7  14  -3    6.30    6.30
  -8   1  -2   95.60    1.20
  13   4  -3   10.10    7.50
   5   7  -3   65.00    0.90
   4  10  -3   51.30    0.40
  -6  14  -3   33.70    1.00
  -7   1  -2   55.40    0.70
  14   4  -3    0.00    0.10
   6   7  -3   81.90    1.90
   5  10  -3   27.00    0.60
  -5  14  -3   51.70    0.90
  -6   1  -2   53.50    1.20
  15   4  -3   14.60    4.10
   7   7  -3   44.30    0.60
   6  10  -3   14.40    1.90
  -4  14  -3   13.00    2.80
  -5   1  -2   60.50    0.30
  16   4  -3   35.20    1.90
   8   7  -3   58.20    0.60
   7  10  -3   43.00    0.80
  -3  14  -3   11.90    2.50
  -4   1  -2  113.30    0.80
 -16   5  -3   14.30    2.90
   9   7  -3    3.20    3.20
   8  10  -3   12.30    2.50
  -2  14  -3    0.00    0.10
  -3   1  -2   90.30    5.50
 -15   5  -3    9.30    6.90
  10   7  -3   33.50    0.60
   9  10  -3   17.00    1.20
  -1  14  -3   61.50    0.90
  -2   1  -2  134.00    0.40
 -14   5  -3   35.60    1.20
  11   7  -3   43.70    1.30
  10  10  -3   45.40    2.80
   0  14  -3   19.40    1.10
   0   1  -2   90.20    5.20
 -13   5  -3   39.10    1.20
  12   7  -3   23.50    1.60
  11  10  -3   24.70    5.80
   1  14  -3   21.50    1.90
   1   1  -2   16.00    0.50
 -12   5  -3    0.00    0.10
  13   7  -3   21.40    1.70
  12  10  -3   52.90    1.40
   2  14  -3   39.20    0.70
   2   1  -2   57.00    2.60
 -11   5  -3   16.00    1.10
  14   7  -3   17.70    3.20
  13  10  -3    7.70    7.70
   3  14  -3   25.80    1.00
   3   1  -2  221.80    0.20
 -10   5  -3   26.80    1.60
  15   7  -3    7.10    7.10
  14  10  -3   17.80    3.50
   4  14  -3   27.60    7.80
   4   1  -2   89.20    0.50
  -9   5  -3   46.70    0.90
 -15   8  -3   15.50    2.40
 -13  11  -3   32.90    1.20
   5  14  -3    3.30    3.20
   5   1  -2   68.20    0.60
  -8   5  -3   67.20    0.70
 -14   8  -3   18.90    2.10
 -12  11  -3   13.70    2.70
   6  14  -3   25.40    1.20
   6   1  -2   29.60    0.70
  -7   5  -3   22.70    1.40
 -13   8  -3   41.50    0.90
 -11  11  -3    4.00    4.00
   7  14  -3   35.80    1.30
   7   1  -2   99.50    0.60
  -6   5  -3   79.00    0.80
 -12   8  -3   25.70    1.70
 -10  11  -3   27.20    2.30
   8  14  -3    8.90    5.80
   8   1  -2   44.10    0.90
  -5   5  -3   67.00    0.80
 -11   8  -3   15.60    1.40
  -9  11  -3   65.80    1.20
   9  14  -3    1.80    1.80
   9   1  -2   52.60    0.80
  -4   5  -3   90.60    1.40
 -10   8  -3   24.20    0.80
  -8  11  -3   35.70    0.80
  10  14  -3   16.50    3.00
  10   1  -2   35.90    1.00
  -3   5  -3   31.40    1.00
  -9   8  -3   70.40    1.00
  -7  11  -3   14.10    1.80
  -9  15  -3   29.30    2.90
  11   1  -2   24.90    1.50
  -2   5  -3   61.90    0.30
  -8   8  -3   37.80    1.50
  -6  11  -3   11.70    2.20
  -8  15  -3   27.80    3.60
  12   1  -2   92.40    0.80
  -1   5  -3   96.30    2.70
  -7   8  -3   43.10    0.60
  -5  11  -3   63.00    0.50
  -7  15  -3   13.00    1.80
  13   1  -2   16.80    3.00
   0   5  -3   84.80    2.10
  -6   8  -3   57.50    0.50
  -4  11  -3   42.60    1.20
  -6  15  -3   21.40    1.20
  14   1  -2   10.50    6.40
   1   5  -3   50.20    0.40
  -5   8  -3   89.60    0.60
  -3  11  -3   20.80    0.70
  -5  15  -3    0.00    0.10
  15   1  -2   39.50    2.10
   2   5  -3   37.20    0.60
  -4   8  -3   32.80    1.20
  -2  11  -3   23.00    0.70
  -4  15  -3    3.40    3.40
  16   1  -2   41.70    1.00
   3   5  -3  113.80    4.00
  -3   8  -3    0.00    0.10
  -1  11  -3   41.30    0.60
  -3  15  -3    5.00    4.90
 -14   2  -2   19.10    1.60
   4   5  -3   27.80    0.50
  -2   8  -3   44.00    0.40
   0  11  -3   10.80    1.90
  -2  15  -3   11.40    2.50
 -13   2  -2    8.70    5.50
   5   5  -3   54.60    0.50
  -1   8  -3   37.40    0.40
   1  11  -3   12.20    1.80
  -1  15  -3   34.00    0.80
 -12   2  -2   32.90    3.30
   6   5  -3   31.10    0.50
   0   8  -3   45.20    0.50
   2  11  -3   45.40    0.60
   0  15  -3   36.60    0.90
 -11   2  -2   23.10    0.60
   7   5  -3   81.50    1.00
   1   8  -3   13.80    1.70
   3  11  -3   96.40    1.10
   1  15  -3   15.00    1.90
 -10   2  -2   43.40    1.10
   8   5  -3   36.20    0.40
   2   8  -3   24.30    0.70
   4  11  -3   34.90    0.60
   2  15  -3    5.00    4.90
  -9   2  -2   69.20    0.30
   9   5  -3   37.10    0.40
   3   8  -3  131.80    2.20
   5  11  -3   61.80    1.00
   3  15  -3   26.50    1.40
  -8   2  -2   53.20    0.90
  10   5  -3   44.20    1.00
   4   8  -3   25.30    0.90
   6  11  -3   23.70    7.00
   4  15  -3   38.80    7.00
  -7   2  -2   28.40    0.80
  11   5  -3   21.50    1.70
   5   8  -3   36.60    0.50
   7  11  -3   83.80    2.70
   5  15  -3   11.90    3.70
  -6   2  -2   68.40    0.40
  12   5  -3   81.80    0.90
   6   8  -3   19.20    1.10
   8  11  -3   46.10    0.90
   6  15  -3   12.40    2.90
  -5   2  -2  124.40    0.50
  13   5  -3   15.00    3.70
   7   8  -3  104.90    0.40
   9  11  -3    8.00    4.70
   7  15  -3   31.10    1.20
  -4   2  -2  129.90    0.50
  14   5  -3   37.90    1.20
   8   8  -3   23.10    0.80
  10  11  -3   15.30    1.90
   8  15  -3   27.20    1.30
  -3   2  -2  111.20    0.50
  15   5  -3   17.90    3.30
   9   8  -3   24.50    0.90
  11  11  -3   14.80    5.70
   9  15  -3   27.70    5.70
  -2   2  -2   55.40    0.70
  16   5  -3   36.70    2.00
  10   8  -3   56.90    0.50
  12  11  -3   20.40    2.40
  10  15  -3   22.10    1.70
  -1   2  -2  140.90    9.50
 -16   6  -3   16.30    2.80
  11   8  -3    4.60    4.50
  13  11  -3   27.40    2.10
  -8  16  -3    4.60    4.60
   0   2  -2   74.80    1.60
 -15   6  -3    5.80    5.80
  12   8  -3   15.80    3.60
 -12  12  -3   11.00    3.50
  -7  16  -3    5.30    5.20
   1   2  -2   36.90    0.60
 -14   6  -3   26.60    2.00
  13   8  -3    9.40    9.40
 -11  12  -3    7.50    7.40
  -6  16  -3   16.50    2.30
   2   2  -2   47.60    0.60
 -13   6  -3   18.80    2.80
  14   8  -3   31.00    2.10
 -10  12  -3   54.40    1.10
  -5  16  -3   23.40    1.30
   3   2  -2   44.80    0.60
 -12   6  -3   21.00    1.40
  15   8  -3   13.50    4.90
  -9  12  -3   14.80    1.90
  -4  16  -3   38.30    0.80
   4   2  -2   58.10    0.50
 -11   6  -3   14.10    1.10
 -15   9  -3    2.80    2.70
  -8  12  -3   44.80    0.80
  -3  16  -3    0.00    0.10
   5   2  -2   25.00    2.00
 -10   6  -3   32.50    0.70
 -14   9  -3   12.70    3.00
  -7  12  -3   16.10    2.20
  -2  16  -3   20.10    1.30
   6   2  -2   48.00    0.70
  -9   6  -3   25.20    1.50
 -13   9  -3   18.10    2.00
  -6  12  -3   35.40    0.70
  -1  16  -3   21.40    2.00
   7   2  -2   92.10    0.60
  -8   6  -3   16.00    1.70
 -12   9  -3    8.70    5.60
  -5  12  -3   30.10    1.50
   0  16  -3   27.40    2.10
   8   2  -2   75.10    0.70
  -7   6  -3   27.10    0.80
 -11   9  -3    9.10    2.70
  -4  12  -3   21.00    2.80
   1  16  -3    6.60    6.50
   9   2  -2   14.60    2.70
  -6   6  -3   38.00    0.50
 -10   9  -3   41.30    0.60
  -3  12  -3    0.00    0.10
   2  16  -3   24.40    0.90
  10   2  -2   40.20    0.80
  -5   6  -3   92.70    0.60
  -9   9  -3   19.20    1.60
  -2  12  -3   38.60    0.60
   3  16  -3   40.80    8.70
  11   2  -2   50.10    1.10
  -4   6  -3   93.30    0.90
  -8   9  -3   29.00    0.70
  -1  12  -3   64.00    0.40
   4  16  -3   23.10    2.30
  12   2  -2   32.80    1.10
  -3   6  -3   55.00    0.70
  -7   9  -3   23.70    1.30
   0  12  -3   50.50    0.80
   5  16  -3    5.30    5.30
  13   2  -2   25.80    1.60
  -2   6  -3   72.20    0.90
  -6   9  -3   37.70    1.00
   1  12  -3   39.50    0.90
   6  16  -3    7.50    7.50
  14   2  -2   28.40    2.00
  -1   6  -3  105.20    2.70
  -5   9  -3   91.40    0.50
   2  12  -3   34.60    0.60
   7  16  -3   28.40    5.90
  15   2  -2   21.90    2.30
   0   6  -3   87.40    1.40
  -4   9  -3   12.50    2.00
   3  12  -3   36.10    0.60
   8  16  -3   21.70    3.20
  16   2  -2    0.00    0.10
   1   6  -3   42.50    0.50
  -3   9  -3   19.10    1.90
   4  12  -3   39.70    0.60
   9  16  -3   18.70    2.40
 -15   3  -2   18.90    1.80
   2   6  -3   30.30    1.00
  -2   9  -3   23.20    0.60
   5  12  -3   20.10    1.60
  -7  17  -3    5.50    5.40
 -14   3  -2   17.00    1.70
   3   6  -3   49.60    0.40
  -1   9  -3  124.70    1.90
   6  12  -3   15.70    7.50
  -6  17  -3   14.30    3.90
 -13   3  -2   35.50    1.10
   4   6  -3   36.70    0.50
   0   9  -3    5.30    5.30
   7  12  -3   22.50    1.00
  -5  17  -3   47.50    1.40
 -12   3  -2   42.70    1.00
 -11   3  -2   42.70    2.10
  13   5  -2   39.40    1.40
   5   8  -2   22.40    0.50
   6  11  -2   27.80    6.60
  -2  15  -2   33.90    0.80
 -10   3  -2   51.80    0.70
  14   5  -2   16.20    3.50
   6   8  -2   28.30    0.80
   7  11  -2   45.90    0.70
  -1  15  -2   35.50    0.70
  -9   3  -2   37.60    0.90
  15   5  -2   25.00    2.70
   7   8  -2   16.70    1.40
   8  11  -2   38.80    1.10
   0  15  -2   34.00    0.80
  -8   3  -2   75.40    0.70
  16   5  -2   38.70    1.50
   8   8  -2   79.70    1.60
   9  11  -2   22.00    2.70
   1  15  -2   28.20    0.90
  -7   3  -2   57.90    0.80
 -16   6  -2   18.50    2.50
   9   8  -2   12.70    4.20
  10  11  -2   25.80    2.30
   2  15  -2   17.70    1.40
  -6   3  -2   63.00    0.70
 -15   6  -2   14.20    3.80
  10   8  -2   14.80    1.20
  11  11  -2    0.00    0.10
   3  15  -2   41.40   10.80
  -5   3  -2  137.70    0.50
 -14   6  -2   16.40    3.20
  11   8  -2   38.50    1.50
  12  11  -2   23.70    2.00
   4  15  -2   37.50    1.10
  -4   3  -2   64.80    0.60
 -13   6  -2   10.60    4.90
  12   8  -2   28.90    1.30
  13  11  -2   11.20    5.20
   5  15  -2   21.80    1.10
  -3   3  -2   66.30    0.70
 -12   6  -2   37.70    1.50
  13   8  -2   19.40    2.90
 -13  12  -2   42.10    1.40
   6  15  -2   15.60    2.20
  -2   3  -2   51.40    0.60
 -11   6  -2   13.90    1.30
  14   8  -2    0.00    0.10
 -12  12  -2   18.60    3.70
   7  15  -2   25.90    2.80
  -1   3  -2  157.90    3.60
 -10   6  -2   19.20    1.20
  15   8  -2   17.00    3.50
 -11  12  -2    0.00    0.10
   8  15  -2   26.60    1.20
   0   3  -2  166.90    1.60
  -9   6  -2   63.30    0.50
 -15   9  -2   11.10    6.10
 -10  12  -2    8.60    3.70
   9  15  -2    9.70    3.80
   1   3  -2  174.80    0.40
  -8   6  -2   77.60    1.90
 -14   9  -2   12.60    3.10
  -9  12  -2   64.70    0.90
  10  15  -2    7.70    7.70
   2   3  -2   59.60    1.20
  -7   6  -2   39.80    0.60
 -13   9  -2   27.70    3.40
  -8  12  -2   31.20    0.90
  -9  16  -2    8.90    4.10
   3   3  -2   37.80    0.50
  -6   6  -2   42.90    0.50
 -12   9  -2   14.10    2.40
  -7  12  -2   20.50    2.40
  -8  16  -2   27.90    1.20
   4   3  -2  116.90    1.20
  -5   6  -2   96.20    1.00
 -11   9  -2   16.40    1.20
  -6  12  -2    0.00    0.10
  -7  16  -2    3.00    2.90
   5   3  -2   49.10    0.60
  -4   6  -2   80.90    0.30
 -10   9  -2   31.20    1.00
  -5  12  -2   14.20    1.70
  -6  16  -2   12.80    2.20
   6   3  -2   51.60    0.60
  -3   6  -2   27.20    0.50
  -9   9  -2   27.40    0.90
  -4  12  -2   45.10    0.60
  -5  16  -2   25.20    1.40
   7   3  -2   52.80    0.50
  -2   6  -2   93.50    0.40
  -8   9  -2   68.70    0.80
  -3  12  -2    3.70    3.70
  -4  16  -2    8.10    5.20
   8   3  -2   76.70    0.70
  -1   6  -2   54.50    0.50
  -7   9  -2   40.40    0.70
  -2  12  -2   36.20    0.70
  -3  16  -2   19.70    2.30
   9   3  -2   83.20    0.60
   0   6  -2  105.90    1.90
  -6   9  -2   78.70    0.40
  -1  12  -2   46.90    0.70
  -2  16  -2    0.00    0.10
  10   3  -2   43.50    0.90
   1   6  -2   88.80    0.70
  -5   9  -2   33.60    0.70
   0  12  -2   29.60    0.50
  -1  16  -2   32.20    1.00
  11   3  -2   20.70    1.50
   2   6  -2   22.80    0.70
  -4   9  -2   76.50    0.90
   1  12  -2   67.90    1.20
   0  16  -2   24.30    0.90
  12   3  -2   22.10    1.80
   3   6  -2   81.90    2.00
  -3   9  -2   16.50    0.90
   2  12  -2   16.60    1.30
   1  16  -2   12.90    1.90
  13   3  -2   24.00    1.60
   4   6  -2   57.50    0.30
  -2   9  -2   89.90    0.50
   3  12  -2   72.80    0.90
   2  16  -2   16.40    2.90
  14   3  -2   18.40    2.80
   5   6  -2   18.20    0.50
  -1   9  -2   29.10    0.40
   4  12  -2   24.50    0.60
   3  16  -2   27.80    5.80
  15   3  -2   27.70    2.30
   6   6  -2   28.90    0.60
   0   9  -2   66.90    0.80
   5  12  -2   14.70    8.20
   4  16  -2   43.60    1.00
  16   3  -2   33.70    1.80
   7   6  -2   47.30    0.50
   1   9  -2   29.80    0.70
   6  12  -2    8.00    5.40
   5  16  -2   18.90    1.90
 -16   4  -2    0.00    0.10
   8   6  -2  108.30    1.90
   2   9  -2   19.30    0.60
   7  12  -2   47.10    0.70
   6  16  -2    4.50    4.50
 -15   4  -2   16.10    2.40
   9   6  -2   57.20    0.60
   3   9  -2   40.90    1.60
   8  12  -2   24.90    1.10
   7  16  -2   33.80    1.20
 -14   4  -2    9.10    6.90
  10   6  -2   15.60    3.30
   4   9  -2   26.50    0.70
   9  12  -2   13.10    3.90
   8  16  -2   20.20    2.10
 -13   4  -2   62.10    0.90
  11   6  -2   39.90    1.10
   5   9  -2    2.30    2.30
  10  12  -2   22.70    0.90
   9  16  -2   13.00    3.70
 -12   4  -2   30.30    1.30
  12   6  -2   74.30    1.00
   6   9  -2   75.90    0.50
  11  12  -2    0.00    0.10
  -7  17  -2    2.00    1.90
 -11   4  -2   24.50    1.80
  13   6  -2    4.50    4.50
   7   9  -2   44.20    0.90
  12  12  -2   23.80    2.30
  -6  17  -2   23.70    4.20
 -10   4  -2   37.70    1.40
  14   6  -2   14.30    4.30
   8   9  -2   80.70    1.50
 -12  13  -2    7.40    7.40
  -5  17  -2    4.90    4.90
  -9   4  -2   83.00    2.60
  15   6  -2    4.60    4.50
   9   9  -2   11.10    6.80
 -11  13  -2   10.90    4.30
  -4  17  -2   61.90    1.30
  -8   4  -2   20.50    1.80
  16   6  -2   23.30    2.40
  10   9  -2   29.10    5.00
 -10  13  -2   26.60    0.80
  -3  17  -2    3.90    3.80
  -7   4  -2   17.40    2.00
 -16   7  -2   17.40    2.90
  11   9  -2   16.50    6.20
  -9  13  -2   36.00    0.90
  -2  17  -2   19.30    2.10
  -6   4  -2   12.10    4.10
 -15   7  -2   12.40    5.00
  12   9  -2   53.10    1.00
  -8  13  -2   13.40    2.30
  -1  17  -2    9.40    5.20
  -5   4  -2   28.90    0.90
 -14   7  -2   23.10    2.50
  13   9  -2   14.00    4.50
  -7  13  -2    1.30    1.30
   0  17  -2   22.80    1.90
  -4   4  -2    6.50    6.40
 -13   7  -2   73.00    1.00
  14   9  -2    6.70    6.60
  -6  13  -2    7.90    4.80
   1  17  -2   27.20    2.20
  -3   4  -2   21.30    1.60
 -12   7  -2   27.10    1.70
 -14  10  -2   16.50    2.30
  -5  13  -2   78.50    1.00
   2  17  -2    5.80    2.60
  -2   4  -2   79.20    2.90
 -11   7  -2    3.00    3.00
 -13  10  -2   16.30    2.40
  -4  13  -2    4.10    4.00
   3  17  -2   13.40    2.80
  -1   4  -2  107.00    2.20
 -10   7  -2   15.80    1.60
 -12  10  -2   10.40    4.40
  -3  13  -2   23.80    1.40
   4  17  -2   14.60    2.50
   0   4  -2   92.00    0.60
  -9   7  -2   94.80    1.50
 -11  10  -2   12.80    1.80
  -2  13  -2   42.60    0.70
   5  17  -2   10.70    3.70
   1   4  -2   73.50    1.30
  -8   7  -2   31.50    1.30
 -10  10  -2   15.30    1.70
  -1  13  -2   66.10    0.40
   6  17  -2    0.00    0.10
   2   4  -2   53.70    0.40
  -7   7  -2   42.80    0.60
  -9  10  -2   54.80    0.80
   0  13  -2   11.20    1.90
   7  17  -2    0.00    0.10
   3   4  -2  241.90    0.40
  -6   7  -2   45.30    0.50
  -8  10  -2   28.10    0.90
   1  13  -2    3.90    3.90
   8  17  -2   40.80    1.80
   4   4  -2   26.50    0.60
  -5   7  -2   52.90    1.20
  -7  10  -2   31.70    0.90
   2  13  -2   23.80    0.80
  -4  18  -2    8.10    5.20
   5   4  -2   74.20    0.30
  -4   7  -2   86.40    0.30
  -6  10  -2   19.40    1.70
   3  13  -2   16.00    1.20
  -3  18  -2   11.00    3.50
   6   4  -2   50.10    0.70
  -3   7  -2   21.30    1.00
  -5  10  -2   78.70    0.40
   4  13  -2   35.20    1.20
  -2  18  -2   19.50    1.40
   7   4  -2  107.30    3.60
  -2   7  -2   44.10    0.40
  -4  10  -2   69.90    0.70
   5  13  -2   15.20    3.50
  -1  18  -2   20.20    1.80
   8   4  -2   34.50    1.00
  -1   7  -2  102.10    2.00
  -3  10  -2   60.80    0.50
   6  13  -2   25.80    2.10
   0  18  -2   20.30    1.70
   9   4  -2   24.20    1.80
   0   7  -2   49.30    0.90
  -2  10  -2   52.80    0.50
   7  13  -2   51.80    1.40
   1  18  -2    0.00    0.10
  10   4  -2   18.70    2.40
   1   7  -2   17.00    0.60
  -1  10  -2   82.30    0.50
   8  13  -2   24.00    1.20
   2  18  -2    0.60    0.50
  11   4  -2   19.20    2.00
   2   7  -2   50.20    1.20
   0  10  -2   62.40    0.60
   9  13  -2   20.30    1.60
   3  18  -2   27.90    2.60
  12   4  -2   15.90    3.30
   3   7  -2   95.50    1.30
   1  10  -2   57.00    0.70
  10  13  -2    5.20    5.20
 -13   0  -1   59.10    0.80
  13   4  -2   26.60    1.40
   4   7  -2   90.50    1.50
   2  10  -2   40.60    0.70
  11  13  -2   52.80    1.30
 -11   0  -1   40.20    0.80
  14   4  -2   22.40    1.60
   5   7  -2   57.90    0.60
   3  10  -2   66.50    0.80
  12  13  -2    3.50    3.40
  -9   0  -1  111.80    0.50
  15   4  -2   51.90    1.10
   6   7  -2   45.20    1.20
   4  10  -2   16.40    0.80
 -11  14  -2   21.40    2.40
  -7   0  -1   43.30    0.60
  16   4  -2   11.80    6.10
   7   7  -2   46.60    0.80
   5  10  -2   12.30    1.40
 -10  14  -2    0.00    0.10
  -5   0  -1   41.00    0.60
 -16   5  -2   20.70    2.10
   8   7  -2   24.10    1.50
   6  10  -2    1.40    1.30
  -9  14  -2    9.90    2.50
  -3   0  -1  112.20    0.40
 -15   5  -2   13.80    3.50
   9   7  -2   12.00    4.90
   7  10  -2   32.70    0.70
  -8  14  -2   24.30    2.20
  15   0  -1   59.00    1.10
 -14   5  -2   29.90    1.60
  10   7  -2   10.50    1.60
   8  10  -2   40.50    0.70
  -7  14  -2   20.30    1.30
 -14   1  -1   35.40    1.00
 -13   5  -2   20.10    2.40
  11   7  -2   25.20    1.60
   9  10  -2   16.60    1.70
  -6  14  -2   36.00    0.80
 -13   1  -1   28.60    0.70
 -12   5  -2   44.10    1.30
  12   7  -2   58.40    1.20
  10  10  -2   11.70    2.40
  -5  14  -2   27.50    1.40
 -12   1  -1   65.10    1.80
 -11   5  -2    9.30    1.60
  13   7  -2   14.20    4.10
  11  10  -2   55.30   22.00
  -4  14  -2   55.30    0.70
 -11   1  -1   16.80    1.60
 -10   5  -2   44.30    1.70
  14   7  -2   12.60    4.90
  12  10  -2   37.40    1.60
  -3  14  -2   17.80    1.70
 -10   1  -1   72.20    1.50
  -9   5  -2   34.00    0.60
  15   7  -2   25.30    1.80
  13  10  -2   32.30    1.80
  -2  14  -2   29.50    0.80
  -9   1  -1   94.90    0.40
  -8   5  -2   48.60    3.30
 -16   8  -2   11.90    5.10
  14  10  -2   13.80    4.70
  -1  14  -2   19.70    0.90
  -8   1  -1   89.30    0.30
  -7   5  -2   24.30    0.70
 -15   8  -2   10.80    4.20
 -14  11  -2   18.80    2.70
   0  14  -2   28.10    0.60
  -7   1  -1   42.30    0.40
  -6   5  -2   18.90    0.90
 -14   8  -2   27.10    2.20
 -13  11  -2   26.30    3.50
   1  14  -2    0.50    0.40
  -6   1  -1   51.90    1.00
  -5   5  -2  110.30    0.40
 -13   8  -2   21.60    2.10
 -12  11  -2   49.90    0.90
   2  14  -2   15.10    1.50
  -5   1  -1  121.60    3.00
  -4   5  -2   61.50    0.40
 -12   8  -2   68.20    0.70
 -11  11  -2   13.60    2.90
   3  14  -2   46.90    0.70
  -4   1  -1   60.40    1.00
  -3   5  -2   82.20    0.90
 -11   8  -2   20.30    2.00
 -10  11  -2    8.60    8.60
   4  14  -2   18.10    4.30
  -3   1  -1   56.70    0.40
  -2   5  -2   37.50    0.70
 -10   8  -2   44.20    0.70
  -9  11  -2   44.70    0.70
   5  14  -2   27.40    1.20
  -2   1  -1   63.40    0.50
  -1   5  -2  105.30    1.70
  -9   8  -2   43.30    0.60
  -8  11  -2   25.50    1.50
   6  14  -2   19.70    1.90
  -1   1  -1   71.00    2.40
   0   5  -2   70.50    1.00
  -8   8  -2   60.20    0.50
  -7  11  -2   25.80    0.90
   7  14  -2    1.60    1.60
   1   1  -1   12.70    0.30
   1   5  -2   25.50    1.30
  -7   8  -2   37.80    0.60
  -6  11  -2    1.60    1.60
   8  14  -2   44.10    0.70
   2   1  -1   25.20    0.30
   2   5  -2   46.00    1.10
  -6   8  -2   35.60    0.70
  -5  11  -2   31.80    0.70
   9  14  -2   24.70    2.20
   3   1  -1   65.40    0.30
   3   5  -2   25.60    1.10
  -5   8  -2   74.30    0.70
  -4  11  -2   35.90    0.70
  10  14  -2    3.70    3.60
   4   1  -1  120.60    0.40
   4   5  -2  133.80    0.50
  -4   8  -2    3.80    3.80
  -3  11  -2   29.40    1.10
  11  14  -2   17.50    3.00
  10   1  -1   18.00    1.70
   5   5  -2   13.50    2.70
  -3   8  -2   43.00    0.50
  -2  11  -2   40.00    0.60
 -10  15  -2   18.70    2.60
  11   1  -1   63.90    1.00
   6   5  -2   33.90    0.40
  -2   8  -2    7.10    7.10
  -1  11  -2   42.00    1.00
  -9  15  -2   36.10    1.40
  12   1  -1   94.20    0.80
   7   5  -2   96.30    1.60
  -1   8  -2   77.00    0.80
   0  11  -2   72.10    0.50
  -8  15  -2   17.80    2.20
  13   1  -1   21.50    1.40
   8   5  -2   71.00    1.50
   0   8  -2   94.20    1.70
   1  11  -2   19.60    1.20
  -7  15  -2    2.40    2.40
  14   1  -1   20.90    2.20
   9   5  -2   24.50    0.90
   1   8  -2    5.10    5.00
   2  11  -2   36.10    1.20
  -6  15  -2    3.60    3.60
  15   1  -1   15.90    3.30
  10   5  -2   23.20    1.40
   2   8  -2   52.00    0.50
   3  11  -2   80.20    0.70
  -5  15  -2   25.30    1.50
  16   1  -1   51.20    0.90
  11   5  -2   86.70    0.80
   3   8  -2    5.30    5.20
   4  11  -2   82.90    0.90
  -4  15  -2   10.60    3.10
 -15   2  -1   17.20    1.70
  12   5  -2   24.40    1.50
   4   8  -2  114.30    1.70
   5  11  -2   23.60    0.80
  -3  15  -2    4.50    4.40
 -14   2  -1   11.50    3.10
 -13   2  -1   12.00    3.20
  12   4  -1   56.30    1.10
   3   7  -1   94.50    1.60
   1  10  -1   15.80    1.60
   8  13  -1   63.40    0.80
 -12   2  -1   31.70    0.60
  13   4  -1    0.00    0.10
   4   7  -1   95.20    3.10
   2  10  -1    2.90    2.90
   9  13  -1   31.20    2.30
 -11   2  -1    6.80    2.50
  14   4  -1    0.00    0.10
   5   7  -1   86.70    0.40
   3  10  -1   42.40    1.00
  10  13  -1    7.70    7.60
 -10   2  -1   16.90    0.80
  15   4  -1   11.50    6.20
   6   7  -1   29.20    0.70
   4  10  -1  109.30    2.80
  11  13  -1    0.00    0.10
  -9   2  -1   56.00    0.40
  16   4  -1   42.30    1.50
   7   7  -1   44.70    1.00
   5  10  -1   46.20    0.50
  12  13  -1   38.30    1.70
  -8   2  -1   80.60    0.80
 -16   5  -1   13.10    3.60
   8   7  -1   23.80    2.00
   6  10  -1   32.20    0.70
 -11  14  -1    0.00    0.10
  -7   2  -1   82.00    0.40
 -15   5  -1    0.00    0.10
   9   7  -1   26.70    0.80
   7  10  -1   32.80    0.70
 -10  14  -1    0.00    0.10
  -6   2  -1   49.00    0.30
 -14   5  -1   28.00    1.20
  10   7  -1   22.00    1.30
   8  10  -1   62.30    0.90
  -9  14  -1   40.30    1.10
  -5   2  -1  109.80    0.50
 -13   5  -1   42.60    1.20
  11   7  -1   27.30    1.30
   9  10  -1   33.80    0.80
  -8  14  -1   15.90    2.10
  -4   2  -1   72.80    0.60
 -12   5  -1   21.40    1.90
  12   7  -1   35.10    1.80
  10  10  -1   16.90    1.60
  -7  14  -1   24.70    1.30
  -3   2  -1  142.20    0.50
 -11   5  -1   11.50    4.20
  13   7  -1   18.40    2.90
  11  10  -1   19.50    1.70
  -6  14  -1   19.00    1.50
  -2   2  -1  101.20    0.50
 -10   5  -1   12.60    1.30
  14   7  -1    0.00    0.10
  12  10  -1   40.40    1.50
  -5  14  -1   44.20    0.60
  -1   2  -1   42.30    0.60
  -9   5  -1   21.80    0.70
  15   7  -1   16.00    3.50
  13  10  -1    2.80    2.70
  -4  14  -1   40.30    0.80
   0   2  -1   61.20    1.30
  -8   5  -1   60.90    0.80
 -16   8  -1   18.30    3.10
  14  10  -1   25.80    2.30
  -3  14  -1   14.90    1.80
   1   2  -1   59.40    0.30
  -7   5  -1   40.00    1.20
 -15   8  -1    3.80    3.80
 -14  11  -1    8.60    8.60
  -2  14  -1   38.10    0.90
   2   2  -1   45.00    0.70
  -6   5  -1   72.10    1.60
 -14   8  -1   15.80    3.00
 -13  11  -1   49.00    1.00
  -1  14  -1   40.50    1.00
   3   2  -1   31.40    0.30
  -5   5  -1   51.70    0.40
 -13   8  -1   54.70    0.80
 -12  11  -1   17.60    2.30
   0  14  -1   42.80    0.60
   4   2  -1   54.90    1.60
  -4   5  -1  142.30    1.70
 -12   8  -1    2.30    2.20
 -11  11  -1   36.10    1.50
   1  14  -1   21.60    0.80
   5   2  -1   53.60    0.30
  -3   5  -1   40.40    0.40
 -11   8  -1   20.00    0.90
 -10  11  -1   17.70    1.40
   2  14  -1   16.20    1.60
   6   2  -1   38.20    1.00
  -2   5  -1   70.50    1.10
 -10   8  -1    8.00    3.20
  -9  11  -1   37.60    1.20
   3  14  -1   22.10    1.50
   7   2  -1   76.50    0.70
  -1   5  -1  128.40    2.40
  -9   8  -1   46.70    0.50
  -8  11  -1   23.80    1.00
   4  14  -1   43.40    9.90
   8   2  -1   76.90    0.70
   0   5  -1  137.40    2.70
  -8   8  -1   25.20    1.20
  -7  11  -1   31.40    2.20
   5  14  -1    9.90    3.60
   9   2  -1   51.20    1.00
   1   5  -1   68.70    0.80
  -7   8  -1   26.20    1.20
  -6  11  -1   11.80    2.20
   6  14  -1   15.40    2.20
  10   2  -1   10.70    5.10
   2   5  -1   63.50    0.30
  -6   8  -1   39.80    1.40
  -5  11  -1    8.40    5.40
   7  14  -1   43.40    0.90
  11   2  -1   29.60    1.20
   3   5  -1  102.40    1.40
  -5   8  -1   56.90    0.70
  -4  11  -1   16.70    1.50
   8  14  -1   30.40    1.30
  12   2  -1   48.40    1.10
   4   5  -1   77.30    0.70
  -4   8  -1   38.00    1.20
  -3  11  -1   49.80    0.50
   9  14  -1   42.30    1.20
  13   2  -1   33.10    1.20
   5   5  -1   76.70    0.30
  -3   8  -1   73.70    1.10
  -2  11  -1   19.70    0.90
  10  14  -1   13.00    4.70
  14   2  -1   14.40    3.60
   6   5  -1   63.40    0.40
  -2   8  -1   26.10    1.20
  -1  11  -1   44.10    0.90
  11  14  -1   30.60    1.90
  15   2  -1   11.80    4.90
   7   5  -1   39.10    0.90
  -1   8  -1  123.60    1.20
   0  11  -1   93.90    0.50
 -10  15  -1   16.70    7.10
  16   2  -1    0.00    0.10
   8   5  -1  101.10    1.50
   0   8  -1   23.40    0.60
   1  11  -1   33.80    0.50
  -9  15  -1   15.90    3.10
 -15   3  -1   15.60    2.30
   9   5  -1    9.00    6.60
   1   8  -1   89.90    1.20
   2  11  -1   29.20    0.80
  -8  15  -1   25.10    2.00
 -14   3  -1   14.50    2.70
  10   5  -1   12.20    4.00
   2   8  -1    9.40    2.90
   3  11  -1   29.60    0.60
  -7  15  -1   10.90    2.40
 -13   3  -1   68.60    0.90
  11   5  -1   31.00    1.30
   3   8  -1   96.00    2.20
   4  11  -1   31.90    0.60
  -6  15  -1   20.90    1.50
 -12   3  -1   47.10    1.00
  12   5  -1   70.00    0.90
   4   8  -1   64.60    1.10
   5  11  -1   28.80    1.50
  -5  15  -1   16.70    1.90
 -11   3  -1   29.30    1.20
  13   5  -1   25.70    1.40
   5   8  -1   28.30    1.00
   6  11  -1   10.90    4.50
  -4  15  -1   21.20    1.40
 -10   3  -1    7.10    7.00
  14   5  -1    0.00    0.10
   6   8  -1   17.60    1.60
   7  11  -1   25.00    0.80
  -3  15  -1   15.10    3.10
  -9   3  -1   78.40    0.70
  15   5  -1   26.30    1.50
   7   8  -1   26.70    0.70
   8  11  -1   30.40    0.90
  -2  15  -1    6.20    6.20
  -8   3  -1   65.60    1.10
  16   5  -1   12.40    5.10
   8   8  -1   47.60    0.60
   9  11  -1   36.70    2.70
  -1  15  -1   52.40    0.60
  -7   3  -1   19.30    2.10
 -16   6  -1   21.80    2.20
   9   8  -1    6.20    6.20
  10  11  -1   27.40    1.00
   0  15  -1   56.80    0.50
  -6   3  -1   49.30    0.50
 -15   6  -1    0.00    0.10
  10   8  -1    7.40    3.60
  11  11  -1   11.00   11.00
   1  15  -1   21.40    1.10
  -5   3  -1   77.50    2.40
 -14   6  -1    0.00    0.10
  11   8  -1   41.40    1.10
  12  11  -1   13.60    3.50
   2  15  -1   17.30    1.30
  -4   3  -1   78.00    0.70
 -13   6  -1   33.00    1.50
  12   8  -1   21.90    1.50
  13  11  -1   28.60    2.40
   3  15  -1   23.40    6.40
  -3   3  -1   32.70    1.00
 -12   6  -1   27.40    1.70
  13   8  -1   39.90    1.30
 -13  12  -1    6.50    6.40
   4  15  -1   46.00    0.90
  -2   3  -1  191.50    2.60
 -11   6  -1   36.00    0.50
  14   8  -1   11.70    6.00
 -12  12  -1   28.30    1.10
   5  15  -1   27.00    2.30
  -1   3  -1  226.30   12.20
 -10   6  -1   22.80    0.80
  15   8  -1   44.20    1.70
 -11  12  -1    9.20    6.10
   6  15  -1    0.00    0.10
   0   3  -1   86.20    1.70
  -9   6  -1   77.10    0.50
 -15   9  -1   14.70    2.90
 -10  12  -1   15.70    1.60
   7  15  -1   10.80    7.90
   1   3  -1  122.90    2.20
  -8   6  -1   79.50    2.10
 -14   9  -1   18.10    1.80
  -9  12  -1   25.50    1.60
   8  15  -1   21.60    2.80
   2   3  -1  125.20    1.70
  -7   6  -1   59.90    0.80
 -13   9  -1    0.00    0.10
  -8  12  -1   26.30    0.80
   9  15  -1    2.00    1.90
   3   3  -1  177.70    1.10
  -6   6  -1   17.00    1.00
 -12   9  -1   36.90    1.00
  -7  12  -1   37.30    0.70
  10  15  -1    0.00    0.10
   4   3  -1   97.70    0.50
  -5   6  -1  102.20    0.70
 -11   9  -1   25.00    2.40
  -6  12  -1   36.20    0.80
  -9  16  -1   21.10    4.90
   5   3  -1   70.90    0.90
  -4   6  -1   69.60    0.60
 -10   9  -1    8.70    2.80
  -5  12  -1   38.00    0.80
  -8  16  -1   21.20    7.20
   6   3  -1   59.40    0.70
  -3   6  -1   72.20    1.30
  -9   9  -1   53.50    1.20
  -4  12  -1   52.90    0.90
  -7  16  -1   11.40    3.10
   7   3  -1   38.90    0.80
  -2   6  -1   62.60    0.70
  -8   9  -1   52.10    1.30
  -3  12  -1   19.70    1.00
  -6  16  -1    4.80    4.70
   8   3  -1   87.40    0.60
  -1   6  -1  107.60    1.50
  -7   9  -1   54.80    0.50
  -2  12  -1   21.30    0.80
  -5  16  -1   15.00    1.90
   9   3  -1   21.70    1.30
   0   6  -1   36.80    0.50
  -6   9  -1   17.30    0.80
  -1  12  -1   32.20    0.80
  -4  16  -1   23.10    2.40
  10   3  -1   24.70    1.60
   1   6  -1   26.90    0.40
  -5   9  -1   64.30    0.50
   0  12  -1   97.80    1.30
  -3  16  -1   22.20    1.40
  11   3  -1   34.70    1.00
   2   6  -1   43.90    0.40
  -4   9  -1   36.00    0.80
   1  12  -1   35.50    0.50
  -2  16  -1    5.70    5.60
  12   3  -1   30.80    1.50
   3   6  -1   54.90    0.40
  -3   9  -1   63.90    0.40
   2  12  -1   31.10    1.00
  -1  16  -1   35.60    1.30
  13   3  -1   26.30    1.60
   4   6  -1   22.30    0.60
  -2   9  -1   18.00    1.20
   3  12  -1   19.80    1.50
   0  16  -1   10.80    2.90
  14   3  -1    9.60    9.50
   5   6  -1   44.10    0.50
  -1   9  -1   65.20    0.40
   4  12  -1   61.10    0.60
   1  16  -1   22.90    1.10
  15   3  -1   42.30    1.20
   6   6  -1   12.20    2.10
   0   9  -1   58.00    0.50
   5  12  -1   33.00    8.00
   2  16  -1   13.20   13.20
  16   3  -1   16.70    3.30
   7   6  -1  114.60    2.00
   1   9  -1   10.30    2.20
   6  12  -1   11.30    2.80
   3  16  -1   37.00    1.30
 -16   4  -1   43.10    1.50
   8   6  -1   62.40    0.50
   2   9  -1   36.10    0.50
   7  12  -1   19.00    2.50
   4  16  -1   36.00    1.00
 -15   4  -1    7.70    7.70
   9   6  -1   86.10    1.60
   3   9  -1   28.80    0.80
   8  12  -1    0.00    0.10
   5  16  -1   18.90    6.60
 -14   4  -1   14.30    3.10
  10   6  -1    9.20    9.10
   4   9  -1   11.90    2.10
   9  12  -1   18.50    2.30
   6  16  -1   15.30    2.30
 -13   4  -1   24.50    1.50
  11   6  -1   71.40    0.90
   5   9  -1   16.80    0.60
  10  12  -1   22.50    2.20
   7  16  -1   20.80    1.40
 -12   4  -1  102.20    0.80
  12   6  -1   28.00    1.20
   6   9  -1   21.80    1.00
  11  12  -1    3.70    3.70
   8  16  -1   31.70    1.40
 -11   4  -1   20.70    1.30
  13   6  -1   38.90    1.10
   7   9  -1   78.40    0.50
  12  12  -1   31.00    1.40
   9  16  -1   12.70    3.90
 -10   4  -1   42.80    0.90
  14   6  -1   13.10    4.80
   8   9  -1   26.80    2.10
  13  12  -1    5.40    5.40
  -8  17  -1    0.00    0.10
  -9   4  -1   50.40    0.90
  15   6  -1    6.50    6.50
   9   9  -1   70.00    0.50
 -13  13  -1   11.10    6.90
  -7  17  -1   12.70    5.10
  -8   4  -1   82.40    0.60
  16   6  -1   12.50    5.30
  10   9  -1   20.60    3.20
 -12  13  -1    0.00    0.10
  -6  17  -1    4.30    4.30
  -7   4  -1   21.10    0.70
 -16   7  -1   25.60    1.50
  11   9  -1   40.40    1.10
 -11  13  -1   10.50    4.90
  -5  17  -1   50.20    0.80
  -6   4  -1   31.50    0.60
 -15   7  -1   15.50    3.70
  12   9  -1   11.20    6.20
 -10  13  -1   15.70    2.70
  -4  17  -1   16.90    1.60
  -5   4  -1   81.60    1.30
 -14   7  -1   16.10    3.80
  13   9  -1   34.40    1.40
  -9  13  -1    4.70    4.60
  -3  17  -1   17.10    1.40
  -4   4  -1   80.10    0.40
 -13   7  -1   37.70    1.60
  14   9  -1    6.20    6.20
  -8  13  -1   65.20    0.60
  -2  17  -1    9.70    2.70
  -3   4  -1   85.40    1.50
 -12   7  -1   42.10    1.40
 -14  10  -1    1.80    1.80
  -7  13  -1    4.40    4.30
  -1  17  -1   32.90    0.90
  -2   4  -1   65.20    0.70
 -11   7  -1   40.10    0.70
 -13  10  -1   21.10    1.60
  -6  13  -1   35.00    0.70
   0  17  -1   13.40    1.80
  -1   4  -1   27.20    0.40
 -10   7  -1   14.20    1.30
 -12  10  -1   17.90    1.90
  -5  13  -1    9.30    3.20
   1  17  -1    7.30    7.30
   0   4  -1  181.00    1.70
  -9   7  -1   43.60    0.50
 -11  10  -1   12.80    2.90
  -4  13  -1   84.60    0.60
   2  17  -1    7.40    7.30
   1   4  -1   56.40    1.00
  -8   7  -1   56.10    0.60
 -10  10  -1   38.10    0.70
  -3  13  -1   19.60    0.90
   3  17  -1   13.10    2.90
   2   4  -1  133.00    0.60
  -7   7  -1   26.80    0.80
  -9  10  -1   33.50    1.00
  -2  13  -1   10.30    2.70
   4  17  -1   10.30    4.20
   3   4  -1   62.40    2.10
  -6   7  -1    8.70    3.20
  -8  10  -1   62.90    0.50
  -1  13  -1   24.00    0.70
   5  17  -1   30.10    2.40
   4   4  -1  188.50    1.40
  -5   7  -1   85.70    0.50
  -7  10  -1   15.40    1.70
   0  13  -1   48.00    0.50
   6  17  -1    6.40    6.40
   5   4  -1   75.50    1.20
  -4   7  -1   89.80    0.90
  -6  10  -1   77.40    1.00
   1  13  -1    5.40    5.30
   7  17  -1   33.70    1.70
   6   4  -1   45.90    0.60
  -3   7  -1   31.80    0.50
  -5  10  -1   54.20    0.80
   2  13  -1    4.30    4.20
  -5  18  -1   14.30    3.10
   7   4  -1   44.10    0.40
  -2   7  -1   27.50    0.50
  -4  10  -1  111.50    0.80
   3  13  -1   18.00    2.40
  -4  18  -1   31.60    1.50
   8   4  -1   31.20    1.20
  -1   7  -1   59.20    0.40
  -3  10  -1   14.50    1.70
   4  13  -1   23.20    5.70
  -3  18  -1   10.20    2.80
   9   4  -1   13.00    3.50
   0   7  -1   97.00    1.40
  -2  10  -1   28.70    1.60
   5  13  -1   16.20    4.10
  -2  18  -1    7.20    5.20
  10   4  -1   17.90    1.60
   1   7  -1    3.70    3.60
  -1  10  -1   44.10    0.70
   6  13  -1   23.00    0.90
  -1  18  -1   36.20    1.10
  11   4  -1   24.30    1.40
   2   7  -1   17.10    0.90
   0  10  -1   54.80    0.40
   7  13  -1   13.20    2.50
   0  18  -1   15.80    4.40
   1  18  -1   22.60    1.40
  10   3   0    8.30    8.20
   1   6   0   40.90    0.50
  -5   9   0   46.00    1.20
   0  12   0   18.00    1.10
   2  18  -1    3.90    3.90
  11   3   0   44.00    1.20
   2   6   0   37.00    0.50
  -4   9   0   86.50    0.80
   1  12   0   72.20    0.90
   3  18  -1   15.40    3.40
  12   3   0   45.10    1.00
   3   6   0   32.00    0.70
  -3   9   0   35.50    0.50
   2  12   0   42.80    0.70
 -14   0   0   11.90    1.40
  13   3   0   35.00    1.30
   4   6   0   58.60    0.60
  -2   9   0   17.70    1.30
   3  12   0   53.40    0.80
 -12   0   0   77.50    0.70
  14   3   0   22.70    1.80
   5   6   0   76.00    0.50
  -1   9   0   74.50    0.50
   4  12   0   35.60    0.80
 -10   0   0   47.20    0.80
  15   3   0   18.50    2.80
   6   6   0    9.50    9.40
   0   9   0    2.00    2.00
   5  12   0   24.00    5.30
  -8   0   0   36.50    0.70
  16   3   0   39.60    1.40
   7   6   0   72.30    0.40
   1   9   0   73.80    0.90
   6  12   0   15.40    2.40
  -6   0   0   48.50    0.50
 -16   4   0    0.00    0.10
   8   6   0  101.50    2.80
   2   9   0   19.50    0.70
   7  12   0    7.00    6.90
  -4   0   0  143.30    0.40
 -15   4   0   27.60    1.50
   9   6   0   43.80    1.60
   3   9   0   40.20    0.40
   8  12   0   23.60    1.00
  -2   0   0   27.10    0.40
 -14   4   0   14.70    3.00
  10   6   0   25.20    1.40
   4   9   0   84.40    0.30
   9  12   0   26.30    1.10
   2   0   0   25.30    0.30
 -13   4   0   76.80    1.00
  11   6   0   38.30    1.00
   5   9   0   46.60    0.60
  10  12   0   10.60    3.10
  14   0   0   16.70    3.10
 -12   4   0    7.00    7.00
  12   6   0   42.80    1.50
   6   9   0    6.90    6.80
  11  12   0    0.00    0.10
  16   0   0   44.10    1.50
 -11   4   0   58.90    0.90
  13   6   0   21.90    2.80
   7   9   0   17.80    1.20
  12  12   0   15.30    2.90
 -14   1   0   14.60    2.00
 -10   4   0   57.50    1.00
  14   6   0   18.20    3.00
   8   9   0  112.30    1.80
  13  12   0   15.00    3.00
 -13   1   0   36.10    1.00
  -9   4   0   44.30    1.00
  15   6   0    0.00    0.10
   9   9   0   34.20    2.80
 -12  13   0   18.30    3.60
 -12   1   0   18.90    0.80
  -8   4   0   34.80    0.60
  16   6   0   24.00    1.70
  10   9   0   12.40    3.50
 -11  13   0   17.80    3.30
 -11   1   0   51.80    1.00
  -7   4   0   64.30    1.30
 -16   7   0   20.70    1.50
  11   9   0    5.50    2.30
 -10  13   0    2.30    2.20
 -10   1   0   16.50    1.00
  -6   4   0   23.70    0.80
 -15   7   0   38.10    1.50
  12   9   0   43.80    1.10
  -9  13   0   50.60    0.70
  -9   1   0   20.70    0.60
  -5   4   0  111.90    2.90
 -14   7   0    0.00    0.10
  13   9   0   29.10    1.60
  -8  13   0   15.70    2.00
  -8   1   0   95.90    0.90
  -4   4   0   49.00    0.40
 -13   7   0   28.60    1.60
  14   9   0   18.20    2.90
  -7  13   0   55.60    1.00
  -7   1   0   44.30    0.60
  -3   4   0  131.70    4.30
 -12   7   0   37.00    1.40
 -14  10   0    8.40    5.80
  -6  13   0   11.00    2.50
  -6   1   0   39.60    0.40
  -2   4   0   19.20    0.60
 -11   7   0   20.40    1.30
 -13  10   0   16.40    2.30
  -5  13   0   53.20    0.70
  -5   1   0   84.60    2.20
  -1   4   0  102.60    1.80
 -10   7   0   12.80    1.40
 -12  10   0   34.90    1.70
  -4  13   0   39.10    0.70
  -4   1   0  142.30    7.00
   0   4   0   27.40    0.70
  -9   7   0   22.50    0.90
 -11  10   0    4.40    4.30
  -3  13   0   30.70    0.80
  -3   1   0  116.30   11.60
   1   4   0   91.40    1.40
  -8   7   0   30.20    0.80
 -10  10   0    0.00    0.10
  -2  13   0   30.20    0.90
  -2   1   0   47.80    0.90
   2   4   0   19.60    0.40
  -7   7   0   40.00    0.60
  -9  10   0   58.70    0.90
  -1  13   0   16.40    1.30
   2   1   0   49.30    1.00
   3   4   0  135.90    1.50
  -6   7   0   54.30    0.50
  -8  10   0   39.50    1.00
   0  13   0    0.00    0.10
   3   1   0  107.50   11.60
   4   4   0   49.10    0.40
  -5   7   0   48.80    1.30
  -7  10   0   29.50    0.90
   1  13   0   13.00    1.50
  12   1   0   25.60    1.30
   5   4   0  106.40    0.70
  -4   7   0   78.00    0.80
  -6  10   0    4.30    4.30
   2  13   0   34.40    0.60
  13   1   0   33.80    1.10
   6   4   0   23.50    0.50
  -3   7   0  123.00    0.70
  -5  10   0   82.10    0.70
   3  13   0   31.60    1.30
  14   1   0    0.00    0.10
   7   4   0   64.30    1.00
  -2   7   0   72.70    0.40
  -4  10   0   75.30    0.70
   4  13   0   27.80    9.70
  15   1   0   22.20    1.60
   8   4   0   29.00    0.90
  -1   7   0  110.10    1.20
  -3  10   0   76.10    0.90
   5  13   0   47.00    0.80
  16   1   0   14.70    2.60
   9   4   0   44.60    0.80
   0   7   0   48.30    0.60
  -2  10   0   16.40    1.30
   6  13   0   10.60    3.00
 -15   2   0    4.80    4.80
  10   4   0   57.00    1.00
   1   7   0  108.40    1.20
  -1  10   0   25.70    0.60
   7  13   0   57.40    1.40
 -14   2   0   19.80    2.00
  11   4   0   52.10    0.90
   2   7   0   73.60    2.90
   0  10   0   37.00    0.50
   8  13   0   15.50    2.20
 -13   2   0   21.20    1.70
  12   4   0    4.80    4.80
   3   7   0  120.80    2.00
   1  10   0   22.10    0.60
   9  13   0   48.60    0.80
 -12   2   0   58.00    0.80
  13   4   0   70.40    0.90
   4   7   0   78.00    0.40
   2  10   0   14.10    1.30
  10  13   0    2.40    2.40
 -11   2   0   55.80    0.90
  14   4   0   11.40    6.10
   5   7   0   51.90    0.40
   3  10   0   79.40    0.70
  11  13   0   13.20   13.20
 -10   2   0   28.90    0.50
  15   4   0   26.50    1.60
   6   7   0   49.00    0.50
   4  10   0   74.10    0.50
  12  13   0   14.70    3.50
  -9   2   0   82.90    0.50
  16   4   0    8.00    7.90
   7   7   0   35.10    0.60
   5  10   0   81.40    0.40
 -12  14   0   28.60    1.40
  -8   2   0   97.10    0.30
 -16   5   0   22.00    1.90
   8   7   0   38.40    1.50
   6  10   0    6.10    6.00
 -11  14   0   22.40    2.80
  -7   2   0  101.40    0.80
 -15   5   0   13.10    4.10
   9   7   0   27.30    0.70
   7  10   0   27.90    0.80
 -10  14   0    5.70    5.60
  -6   2   0   28.50    1.20
 -14   5   0    9.70    7.30
  10   7   0   11.70    1.60
   8  10   0   36.20    0.80
  -9  14   0   22.00    3.40
  -5   2   0  100.00    3.10
 -13   5   0   13.10    3.30
  11   7   0    8.30    8.20
   9  10   0   58.10    0.60
  -8  14   0   54.50    1.30
  -4   2   0   96.30    3.00
 -12   5   0   55.90    1.00
  12   7   0   32.10    1.10
  10  10   0    9.40    3.40
  -7  14   0   11.10    5.00
  -3   2   0  115.80    8.50
 -11   5   0   40.30    1.10
  13   7   0   30.30    1.50
  11  10   0    0.00    0.10
  -6  14   0   11.40    2.50
  -2   2   0   69.60    0.50
 -10   5   0   26.40    1.60
  14   7   0    6.90    6.80
  12  10   0   31.60    1.50
  -5  14   0   26.60    1.00
  -1   2   0   36.30    0.50
  -9   5   0   91.70    0.40
  15   7   0   36.80    1.60
  13  10   0   10.50    7.00
  -4  14   0   43.00    0.70
   0   2   0    9.70    0.50
  -8   5   0   22.40    0.80
 -16   8   0   28.90    1.40
  14  10   0    2.80    2.70
  -3  14   0   41.00    1.10
   1   2   0   33.40    0.30
  -7   5   0   46.10    1.10
 -15   8   0    1.90    1.90
 -14  11   0   16.70    3.80
  -2  14   0   38.50    1.80
   2   2   0   68.20    0.20
  -6   5   0   15.00    1.40
 -14   8   0   10.30    3.50
 -13  11   0   19.50    4.00
  -1  14   0   17.00    1.10
   3   2   0  112.70    1.70
  -5   5   0  128.10    1.40
 -13   8   0   13.10    2.70
 -12  11   0   51.10    1.40
   0  14   0    5.70    5.70
   4   2   0   90.10    1.20
  -4   5   0   76.90    0.70
 -12   8   0   51.50    1.80
 -11  11   0   11.10    3.70
   1  14   0   22.90    0.80
   5   2   0  109.50    3.10
  -3   5   0   48.70    1.40
 -11   8   0   15.50    4.30
 -10  11   0   13.10    1.90
   2  14   0   36.40    0.70
   6   2   0   24.30    0.80
  -2   5   0    0.20    0.20
 -10   8   0    0.00    0.10
  -9  11   0   18.70    1.30
   3  14   0   29.30    7.70
   7   2   0  105.00    0.60
  -1   5   0   61.60    1.00
  -9   8   0   11.20    2.10
  -8  11   0   43.30    0.80
   4  14   0   30.60    8.30
   8   2   0   90.70    0.60
   0   5   0  132.60    2.40
  -8   8   0   26.00    1.10
  -7  11   0   16.50    1.10
   5  14   0   27.50    1.20
   9   2   0   83.30    0.70
   1   5   0   59.20    1.10
  -7   8   0   43.70    1.20
  -6  11   0   48.00    1.30
   6  14   0   13.60    2.30
  10   2   0   27.90    1.10
   2   5   0    0.00    0.10
  -6   8   0   19.30    1.00
  -5  11   0   56.90    1.30
   7  14   0   11.80    2.90
  11   2   0   45.80    0.90
   3   5   0   42.60    0.40
  -5   8   0   39.60    0.50
  -4  11   0   73.00    1.20
   8  14   0   55.30    0.70
  12   2   0   57.50    1.10
   4   5   0   79.00    0.90
  -4   8   0   89.20    0.40
  -3  11   0   19.20    0.80
   9  14   0   17.70    4.00
  13   2   0   21.40    1.90
   5   5   0  124.60    0.90
  -3   8   0   32.10    0.70
  -2  11   0   27.40    1.00
  10  14   0   12.80    4.40
  14   2   0   21.30    2.00
   6   5   0   17.00    0.80
  -2   8   0   34.20    0.70
  -1  11   0   68.80    0.40
  11  14   0   18.60    2.50
  15   2   0    0.00    0.10
   7   5   0   49.20    0.70
  -1   8   0   37.90    1.20
   0  11   0   98.80    0.90
 -10  15   0   10.20    3.10
  16   2   0    0.00    0.10
   8   5   0   23.70    1.50
   0   8   0  130.30    1.20
   1  11   0   69.50    0.70
  -9  15   0   19.60    3.40
 -15   3   0   18.40    1.90
   9   5   0   84.60    0.70
   1   8   0   36.90    1.00
   2  11   0   29.30    0.60
  -8  15   0    4.70    4.70
 -14   3   0   21.30    1.80
  10   5   0   28.50    1.10
   2   8   0   34.60    1.30
   3  11   0   22.10    1.00
  -7  15   0   16.50    1.50
 -13   3   0   31.90    1.00
  11   5   0   36.60    1.00
   3   8   0   33.80    0.40
   4  11   0   70.20    0.40
  -6  15   0   32.70    1.60
 -12   3   0   49.80    1.00
  12   5   0   58.60    1.00
   4   8   0   87.10    1.00
   5  11   0   44.00   11.20
  -5  15   0   17.80    1.50
 -11   3   0   44.20    1.00
  13   5   0   16.30    3.00
   5   8   0   44.10    0.60
   6  11   0   48.70    0.70
  -4  15   0   29.60    0.90
 -10   3   0   13.70    2.90
  14   5   0   14.20    3.90
   6   8   0   18.30    1.10
   7  11   0   14.60    1.90
  -3  15   0   32.60    1.10
  -9   3   0   77.60    0.70
  15   5   0   13.10    4.60
   7   8   0   45.80    0.60
   8  11   0   37.80    0.70
  -2  15   0    7.90    4.40
  -8   3   0   64.40    0.70
  16   5   0   15.00    3.70
   8   8   0   26.80    0.80
   9  11   0   15.40    1.80
  -1  15   0   60.40    0.60
  -7   3   0   38.10    0.40
 -16   6   0   18.70    2.40
   9   8   0   10.10    3.10
  10  11   0   14.00    3.60
   0  15   0   66.30    0.80
  -6   3   0   18.00    0.70
 -15   6   0   15.50    3.50
  10   8   0    9.80    2.60
  11  11   0    0.00    0.10
   1  15   0   57.90    0.90
  -5   3   0   57.80    0.30
 -14   6   0   19.30    2.70
  11   8   0   16.50    2.70
  12  11   0   48.90    1.00
   2  15   0   15.00    2.00
  -4   3   0   61.40    0.90
 -13   6   0   22.20    1.90
  12   8   0   58.70    1.20
  13  11   0    9.60    6.80
   3  15   0   29.10    7.60
  -3   3   0   79.50    0.90
 -12   6   0   36.30    1.40
  13   8   0    2.90    2.90
 -13  12   0   13.50    4.80
   4  15   0   32.00    1.50
  -2   3   0  112.40    3.90
 -11   6   0   39.10    1.20
  14   8   0    0.90    0.80
 -12  12   0   11.50    3.30
   5  15   0   17.40    2.50
  -1   3   0   84.80    0.90
 -10   6   0   28.30    1.80
  15   8   0    9.70    9.70
 -11  12   0    2.70    2.70
   6  15   0   27.60    2.40
   0   3   0  153.50    6.80
  -9   6   0   43.80    0.50
 -15   9   0   17.70    2.00
 -10  12   0   14.20    1.70
   7  15   0   16.50    2.10
   1   3   0   88.70    1.30
  -8   6   0  112.60    0.80
 -14   9   0   11.10    3.30
  -9  12   0   20.20    1.90
   8  15   0   12.10    2.90
   2   3   0  112.20    0.40
  -7   6   0   75.60    1.70
 -13   9   0   21.20    1.50
  -8  12   0   28.10    1.00
   9  15   0   27.90    1.20
   3   3   0   86.90    0.40
  -6   6   0   13.30    1.60
 -12   9   0   42.40    1.00
  -7  12   0    3.30    3.20
  10  15   0   13.40    6.50
   4   3   0   67.00    1.00
  -5   6   0   76.30    1.10
 -11   9   0   16.90    1.90
  -6  12   0   16.50    1.70
  -9  16   0   18.20    3.10
   5   3   0   46.50    0.30
  -4   6   0   62.30    1.40
 -10   9   0   10.40    2.10
  -5  12   0   31.60    0.70
  -8  16   0    1.90    1.80
   6   3   0   18.30    0.50
  -3   6   0   25.20    0.50
  -9   9   0   37.10    0.70
  -4  12   0   38.30    0.80
  -7  16   0   44.80    1.10
   7   3   0   36.90    0.70
  -2   6   0   35.80    0.70
  -8   9   0  118.30    1.30
  -3  12   0   43.90    0.60
  -6  16   0    9.70    3.30
   8   3   0   69.20    0.70
  -1   6   0   38.90    0.40
  -7   9   0   15.40    1.40
  -2  12   0   41.50    0.90
  -5  16   0   23.70    1.20
   9   3   0   71.70    0.90
   0   6   0    3.20    3.10
  -6   9   0   12.20    2.00
  -1  12   0   71.20    0.40
  -4  16   0   30.80    0.90
  -3  16   0   21.20    2.10
   5   2   1  123.00    0.50
  -4   5   1   80.90    0.70
 -12   8   1   23.60    0.90
 -11  11   1   21.00    1.80
  -2  16   0   16.30    1.50
   6   2   1   41.20    0.70
  -3   5   1  102.40    1.10
 -11   8   1   42.20    0.90
 -10  11   1   28.40    1.90
  -1  16   0   13.80    1.80
   7   2   1   79.90    0.70
  -2   5   1   63.50    1.00
 -10   8   1    2.00    2.00
  -9  11   1   39.20    1.20
   0  16   0   30.60    0.80
   8   2   1   77.00    0.80
  -1   5   1   69.30    1.00
  -9   8   1    2.50    2.40
  -8  11   1   32.30    0.80
   1  16   0   15.10    1.50
   9   2   1   56.20    0.70
   0   5   1  136.00    4.00
  -8   8   1   43.30    0.60
  -7  11   1   23.00    1.00
   2  16   0   11.40    7.60
  10   2   1   13.30    2.90
   1   5   1  127.40    4.00
  -7   8   1   26.50    0.70
  -6  11   1   10.20    2.60
   3  16   0   20.80    1.60
  11   2   1   10.80    4.90
   2   5   1   73.80    0.80
  -6   8   1   19.30    1.00
  -5  11   1   29.50    0.80
   4  16   0   27.80    2.20
  12   2   1   24.90    1.20
   3   5   1   44.40    0.50
  -5   8   1   27.80    0.50
  -4  11   1   32.60    0.80
   5  16   0   20.50    1.70
  13   2   1   10.90    5.60
   4   5   1  146.50    4.10
  -4   8   1   60.20    0.60
  -3  11   1   43.70    1.10
   6  16   0    0.00    0.10
  14   2   1   12.10    4.40
   5   5   1   58.70    0.40
  -3   8   1   92.60    0.80
  -2  11   1   27.50    0.80
   7  16   0   44.10    1.40
  15   2   1   19.80    2.40
   6   5   1   74.00    1.00
  -2   8   1    0.00    0.10
  -1  11   1   36.80    0.50
   8  16   0   11.50    3.20
  16   2   1    8.60    8.50
   7   5   1   42.50    0.70
  -1   8   1   85.40    1.30
   0  11   1   93.90    1.30
   9  16   0   23.80    1.90
 -16   3   1   15.20    1.70
   8   5   1   60.70    0.80
   0   8   1   26.90    0.50
   1  11   1   48.70    0.50
  -8  17   0   40.20    1.70
 -15   3   1   45.30    1.10
   9   5   1   22.30    1.30
   1   8   1  126.00    1.50
   2  11   1   22.10    0.80
  -7  17   0   12.60    2.30
 -14   3   1    0.00    0.10
  10   5   1   16.20    2.50
   2   8   1   30.60    0.40
   3  11   1   45.00    1.00
  -6  17   0    4.20    4.20
 -13   3   1   32.50    1.20
  11   5   1   14.20    3.10
   3   8   1   75.70    0.80
   4  11   1   20.50    0.60
  -5  17   0   19.30    1.90
 -12   3   1   20.70    1.20
  12   5   1   16.40    3.00
   4   8   1   37.00    0.80
   5  11   1   11.60    4.90
  -4  17   0   31.70    0.90
 -11   3   1   33.20    0.90
  13   5   1   44.10    1.40
   5   8   1   59.10    0.50
   6  11   1    9.60    3.20
  -3  17   0    0.00    0.10
 -10   3   1   23.70    1.70
  14   5   1   31.60    2.10
   6   8   1   43.10    0.60
   7  11   1   27.90    0.70
  -2  17   0    1.80    1.80
  -9   3   1   22.60    1.00
  15   5   1    6.00    5.90
   7   8   1   25.50    2.60
   8  11   1   21.40    1.90
  -1  17   0   15.40    1.70
  -8   3   1   86.20    0.60
  16   5   1   25.00    2.70
   8   8   1   32.40    1.60
   9  11   1   39.70    1.10
   0  17   0    3.90    3.80
  -7   3   1   42.60    0.90
 -16   6   1    8.20    8.20
   9   8   1   39.30    0.70
  10  11   1   13.70    1.80
   1  17   0    2.80    2.70
  -6   3   1   61.00    0.30
 -15   6   1    0.00    0.10
  10   8   1   11.20    4.10
  11  11   1   40.40    1.40
   2  17   0    1.60    1.50
  -5   3   1   68.20    0.40
 -14   6   1   16.40    3.20
  11   8   1   22.10    1.50
  12  11   1   17.00    2.50
   3  17   0    1.20    1.10
  -4   3   1  101.30    4.80
 -13   6   1   40.00    1.60
  12   8   1    0.00    0.10
  13  11   1   54.60    1.20
   4  17   0   31.80    1.30
  -3   3   1  163.90    9.50
 -12   6   1   29.30    2.00
  13   8   1   57.70    0.90
 -13  12   1   12.40    4.10
   5  17   0   17.70    2.00
  -2   3   1  118.50    4.30
 -11   6   1   70.50    1.00
  14   8   1   13.20    4.00
 -12  12   1   26.00    4.70
   6  17   0    0.90    0.80
  -1   3   1  107.40    3.70
 -10   6   1   10.00    1.70
  15   8   1    0.00    0.10
 -11  12   1   18.00    2.10
   7  17   0    8.10    6.00
   0   3   1  100.90    2.30
  -9   6   1   78.80    1.10
 -15   9   1   12.30    2.90
 -10  12   1   19.40    1.50
  -6  18   0    0.00    0.10
   1   3   1  213.90   21.90
  -8   6   1   65.90    0.80
 -14   9   1    0.00    0.10
  -9  12   1   15.30    2.10
  -5  18   0   21.50    2.20
   2   3   1  197.40    1.00
  -7   6   1  119.70    2.80
 -13   9   1   35.40    1.00
  -8  12   1    8.10    3.90
  -4  18   0   14.90    3.10
   3   3   1   39.30    0.50
  -6   6   1    3.60    3.50
 -12   9   1   10.00    6.10
  -7  12   1   18.50    1.40
  -3  18   0   20.30    1.20
   4   3   1   78.20    0.40
  -5   6   1   36.70    0.50
 -11   9   1   45.40    1.00
  -6  12   1   18.80    1.40
  -2  18   0    8.40    3.20
   5   3   1   75.60    0.30
  -4   6   1   29.10    0.60
 -10   9   1   17.70    1.30
  -5  12   1   42.30    1.00
  -1  18   0   18.50    2.90
   6   3   1   50.70    0.80
  -3   6   1   49.90    0.40
  -9   9   1   68.20    0.40
  -4  12   1   59.90    0.80
   0  18   0   37.90    3.60
   7   3   1   24.10    1.00
  -2   6   1   42.00    0.50
  -8   9   1   29.60    0.80
  -3  12   1   16.90    1.50
   1  18   0   22.50    1.70
   8   3   1   65.60    0.70
  -1   6   1   31.90    0.50
  -7   9   1   79.00    0.70
  -2  12   1   28.40    1.70
   2  18   0    5.00    4.90
   9   3   1   80.10    0.80
   0   6   1   38.10    0.60
  -6   9   1   22.80    1.10
  -1  12   1   33.60    1.40
   3  18   0   18.90    1.90
  10   3   1   15.30    2.50
   1   6   1  109.10    1.00
  -5   9   1   16.20    1.70
   0  12   1  100.60    0.90
   4  18   0   16.20    3.10
  11   3   1   24.30    1.20
   2   6   1   65.50    0.60
  -4   9   1   19.00    0.80
   1  12   1   25.00    1.00
  -2  19   0   14.20    2.60
  12   3   1   52.20    1.20
   3   6   1   73.60    1.10
  -3   9   1   21.90    1.40
   2  12   1   16.40    0.70
 -13   0   1   44.70    0.90
  13   3   1   70.50    1.00
   4   6   1   66.10    1.10
  -2   9   1   39.70    0.50
   3  12   1   13.90    0.90
 -11   0   1   51.80    0.80
  14   3   1    9.00    9.00
   5   6   1  104.80    1.30
  -1   9   1    4.60    4.60
   4  12   1   42.30    8.30
  -9   0   1    5.30    5.20
  15   3   1   25.30    1.70
   6   6   1   17.70    0.80
   0   9   1   59.70    0.60
   5  12   1   24.80    8.30
  -7   0   1   89.60    0.50
  16   3   1   28.30    1.50
   7   6   1   56.20    0.50
   1   9   1   63.80    0.40
   6  12   1   34.70    1.00
  -5   0   1   99.70    0.40
 -16   4   1   45.50    1.30
   8   6   1   80.70    0.70
   2   9   1   20.10    1.00
   7  12   1   33.30    1.00
  -3   0   1   90.50    0.30
 -15   4   1    5.20    5.10
   9   6   1   71.00    0.90
   3   9   1   65.90    0.50
   8  12   1   28.80    1.60
  15   0   1   14.20    3.90
 -14   4   1    8.70    8.70
  10   6   1   23.30    1.40
   4   9   1   36.10    0.80
   9  12   1   26.10    1.10
 -15   1   1   11.20    1.90
 -13   4   1   14.00    3.50
  11   6   1   34.30    1.40
   5   9   1   62.30    0.50
  10  12   1   15.40    1.70
 -14   1   1   16.50    1.30
 -12   4   1   51.00    0.90
  12   6   1   26.30    2.00
   6   9   1   19.30    0.90
  11  12   1    2.40    2.40
 -13   1   1   21.10    1.50
 -11   4   1   23.30    1.80
  13   6   1   29.30    1.30
   7   9   1   56.50    0.60
  12  12   1   29.90    1.40
 -12   1   1   99.70    2.30
 -10   4   1   18.60    1.30
  14   6   1   15.80    3.40
   8   9   1   55.10    1.60
  13  12   1   14.90    2.80
 -11   1   1   68.40    1.10
  -9   4   1    3.40    3.40
  15   6   1    0.00    0.10
   9   9   1   45.80    0.70
 -12  13   1   36.00    1.70
 -10   1   1   19.10    1.60
  -8   4   1   31.20    1.00
  16   6   1   10.60    6.40
  10   9   1   11.20    1.50
 -11  13   1   11.30    3.60
  -9   1   1   75.60    3.10
  -7   4   1   43.50    1.00
 -16   7   1   44.60    1.30
  11   9   1   29.90    1.10
 -10  13   1   10.40    2.50
  -8   1   1   14.90    1.00
  -6   4   1   43.60    0.50
 -15   7   1   11.40    5.50
  12   9   1   34.10    1.60
  -9  13   1   26.80    0.80
  -7   1   1   56.50    0.70
  -5   4   1   79.20    0.60
 -14   7   1   10.70    6.00
  13   9   1    5.80    5.70
  -8  13   1   63.70    1.00
  -6   1   1   32.20    0.40
  -4   4   1  173.70   18.60
 -13   7   1    5.10    5.00
  14   9   1   22.10    2.30
  -7  13   1   11.70    2.80
  -5   1   1   87.00    1.50
  -3   4   1   57.80    0.30
 -12   7   1   40.90    2.00
 -14  10   1   17.40    2.10
  -6  13   1   24.60    1.40
  -4   1   1   96.60    1.90
  -2   4   1  133.40    5.70
 -11   7   1   30.10    1.60
 -13  10   1   12.60    3.00
  -5  13   1   24.60    1.20
  -3   1   1   61.50    0.50
  -1   4   1   59.40    0.60
 -10   7   1   22.70    0.60
 -12  10   1   38.40    2.30
  -4  13   1   31.10    0.80
  -2   1   1   27.80    0.50
   0   4   1  165.50    8.70
  -9   7   1   19.40    0.90
 -11  10   1   22.90    1.40
  -3  13   1   17.10    3.50
  -1   1   1   10.90    0.50
   1   4   1   32.20    0.30
  -8   7   1   19.70    1.20
 -10  10   1   17.40    2.60
  -2  13   1    0.00    0.10
   1   1   1   89.60    0.90
   2   4   1   69.60    0.50
  -7   7   1   44.60    0.50
  -9  10   1   34.30    0.80
  -1  13   1   14.30    2.80
   3   1   1   55.50    0.30
   3   4   1   84.00    1.00
  -6   7   1   29.40    0.70
  -8  10   1   61.00    0.50
   0  13   1   50.10    0.70
  12   1   1   57.30    0.80
   4   4   1   73.20    1.90
  -5   7   1   86.90    0.80
  -7  10   1   32.50    1.10
   1  13   1   23.90    0.70
  13   1   1   22.00    1.50
   5   4   1   79.40    0.60
  -4   7   1   95.60    0.90
  -6  10   1   37.10    0.60
   2  13   1   11.70    2.20
  14   1   1   33.10    1.80
   6   4   1   32.60    1.20
  -3   7   1   95.70    1.70
  -5  10   1   43.60    1.10
   3  13   1   20.40    1.10
  15   1   1   19.10    2.60
   7   4   1   20.50    1.40
  -2   7   1   17.40    2.20
  -4  10   1  105.40    0.50
   4  13   1   66.50   14.20
  16   1   1   30.50    1.10
   8   4   1   77.40    0.80
  -1   7   1   14.60    1.60
  -3  10   1   47.90    0.60
   5  13   1    4.50    4.40
 -15   2   1   12.80    1.80
   9   4   1   49.90    0.80
   0   7   1  105.70    0.20
  -2  10   1    0.00    0.10
   6  13   1   32.20    0.80
 -14   2   1   16.40    1.30
  10   4   1   50.20    1.20
   1   7   1   61.00    0.60
  -1  10   1   16.00    1.10
   7  13   1    0.00    0.10
 -13   2   1   35.30    1.10
  11   4   1   20.10    1.70
   2   7   1   25.70    0.50
   0  10   1   49.60    0.40
   8  13   1   65.00    1.50
 -12   2   1   53.50    0.80
  12   4   1  107.30    0.80
   3   7   1   31.10    0.90
   1  10   1   36.60    0.40
   9  13   1   20.10    1.60
 -11   2   1   32.90    0.80
  13   4   1   31.60    1.90
   4   7   1   91.30    0.90
   2  10   1   28.20    0.80
  10  13   1   22.10    3.10
 -10   2   1    0.00    0.10
  14   4   1   15.00    3.40
   5   7   1   82.60    2.20
   3  10   1    8.10    8.10
  11  13   1    7.80    2.50
  -9   2   1   58.50    0.80
  15   4   1    0.80    0.80
   6   7   1    2.50    2.50
   4  10   1  114.80    2.00
  12  13   1    5.60    5.50
  -8   2   1   88.40    0.60
  16   4   1   43.80    1.50
   7   7   1   30.00    1.40
   5  10   1   53.60    0.60
 -11  14   1   27.90    1.60
  -7   2   1   73.80    0.60
 -16   5   1    7.90    7.80
   8   7   1   61.80    0.50
   6  10   1   74.90    0.50
 -10  14   1    8.40    8.30
  -6   2   1   44.40    0.80
 -15   5   1   23.30    1.20
   9   7   1   50.10    0.60
   7  10   1   12.60    2.00
  -9  14   1   43.90    0.80
  -5   2   1   52.60    0.60
 -14   5   1    0.00    0.10
  10   7   1    8.10    8.10
   8  10   1   68.30    1.00
  -8  14   1   28.80    2.20
  -4   2   1   64.60    0.30
 -13   5   1   28.30    1.50
  11   7   1   39.60    1.30
   9  10   1   34.10    0.80
  -7  14   1   40.90    1.00
  -3   2   1   34.40    0.40
 -12   5   1   72.00    0.90
  12   7   1   40.10    1.10
  10  10   1   39.40    3.50
  -6  14   1   15.90    1.70
  -2   2   1   45.90    0.70
 -11   5   1   34.40    1.30
  13   7   1   36.70    1.80
  11  10   1   17.70    2.70
  -5  14   1   15.90    1.60
  -1   2   1   59.80    0.60
 -10   5   1   13.00    3.60
  14   7   1   15.90    3.30
  12  10   1   26.10    1.50
  -4  14   1   55.30    0.60
   0   2   1   59.60    0.60
  -9   5   1    8.70    2.50
  15   7   1   14.40    3.70
  13  10   1   12.10    4.80
  -3  14   1   26.90    1.60
   1   2   1   50.00    0.80
  -8   5   1  103.40    0.40
 -16   8   1   23.10    2.20
  14  10   1    0.00    0.10
  -2  14   1   13.90    1.90
   2   2   1  111.90    2.90
  -7   5   1   43.40    1.50
 -15   8   1   36.60    1.10
 -14  11   1    0.00    0.10
  -1  14   1   26.70    1.30
   3   2   1  199.60    6.00
  -6   5   1   63.50    0.40
 -14   8   1    7.50    7.40
 -13  11   1   32.70    1.20
   0  14   1   43.70    0.50
   4   2   1   75.40    0.50
  -5   5   1   72.40    0.80
 -13   8   1   37.20    0.90
 -12  11   1   10.20    4.30
   1  14   1   42.70    0.60
   2  14   1   39.50    0.80
  -9   1   2   56.40    2.30
  -6   4   2   53.90    0.70
 -15   7   2   24.40    3.50
  12   9   2    9.50    7.30
   3  14   1   14.40    4.70
  -8   1   2   53.80    1.80
  -5   4   2   81.10    0.30
 -14   7   2    2.70    2.60
  13   9   2   24.80    1.60
   4  14   1   40.30    0.90
  -7   1   2   98.70    0.30
  -4   4   2   23.30    0.60
 -13   7   2   14.40    3.90
  14   9   2   12.20    4.40
   5  14   1   48.50    0.90
  -6   1   2   37.60    1.30
  -3   4   2  238.90    3.30
 -12   7   2   59.90    1.00
 -14  10   2    0.00    0.10
   6  14   1   14.70    2.00
  -5   1   2   63.50    0.60
  -2   4   2   56.60    0.80
 -11   7   2   25.70    1.20
 -13  10   2   32.60    3.70
   7  14   1   15.80    2.00
  -4   1   2   84.00    0.50
  -1   4   2   79.30    1.70
 -10   7   2    4.70    4.70
 -12  10   2   37.10    0.90
   8  14   1   15.60    2.60
  -3   1   2  134.00    0.50
   0   4   2   93.70    1.20
  -9   7   2   15.70    1.50
 -11  10   2   73.60    1.20
   9  14   1   36.40    2.50
  -2   1   2   53.20    0.40
   1   4   2   99.30    1.90
  -8   7   2   24.60    0.70
 -10  10   2    4.80    4.70
  10  14   1    3.30    3.30
  -1   1   2   13.80    0.50
   2   4   2   83.70    1.00
  -7   7   2   46.10    0.80
  -9  10   2   18.60    0.90
  11  14   1    8.10    8.00
   0   1   2  103.20   15.60
   3   4   2   24.60    0.50
  -6   7   2   46.40    0.50
  -8  10   2   35.60    0.70
 -10  15   1   12.30    7.00
   1   1   2   53.30    0.20
   4   4   2   10.10    1.90
  -5   7   2   63.30    0.60
  -7  10   2   42.20    1.30
  -9  15   1    1.80    1.70
  13   1   2   47.10    1.30
   5   4   2   23.90    0.90
  -4   7   2   89.70    1.80
  -6  10   2    5.10    5.00
  -8  15   1   11.00    2.30
  14   1   2   36.60    1.70
   6   4   2    5.00    4.90
  -3   7   2   91.60    1.00
  -5  10   2   10.00    2.60
  -7  15   1    3.40    3.40
  15   1   2   21.70    1.60
   7   4   2   18.20    1.20
  -2   7   2   52.00    0.60
  -4  10   2   16.20    3.30
  -6  15   1   11.90    3.00
  16   1   2   26.70    1.90
   8   4   2   23.10    1.30
  -1   7   2   25.60    0.60
  -3  10   2   70.20    0.60
  -5  15   1   23.80    0.80
 -15   2   2   18.70    1.50
   9   4   2   83.60    0.70
   0   7   2   55.40    0.40
  -2  10   2   39.60    0.70
  -4  15   1   44.20    1.40
 -14   2   2   21.30    0.90
  10   4   2   41.50    1.20
   1   7   2   96.90    0.90
  -1  10   2   56.60    0.60
  -3  15   1   27.60    1.60
 -13   2   2   29.20    1.20
  11   4   2   23.40    1.30
   2   7   2   50.30    0.40
   0  10   2   56.80    0.30
  -2  15   1   13.20    1.90
 -12   2   2   38.30    1.10
  12   4   2   31.10    1.60
   3   7   2   22.90    0.40
   1  10   2   83.50    0.30
  -1  15   1   16.10    1.70
 -11   2   2   49.70    0.80
  13   4   2   57.40    0.90
   4   7   2   90.20    3.60
   2  10   2   52.20    0.40
   0  15   1   58.90    0.50
 -10   2   2   41.40    0.90
  14   4   2    6.00    6.00
   5   7   2   49.00    0.60
   3  10   2   56.50    0.40
   1  15   1   53.50    0.70
  -9   2   2   18.80    1.10
  15   4   2   19.20    2.70
   6   7   2   44.50    0.70
   4  10   2   73.90    0.80
   2  15   1    0.00    0.10
  -8   2   2   82.10    0.60
  16   4   2    7.40    7.30
   7   7   2   44.30    1.20
   5  10   2   79.30    0.50
   3  15   1    7.20    5.60
  -7   2   2   93.60    0.60
 -16   5   2   41.40    1.40
   8   7   2   37.80    0.70
   6  10   2   18.40    1.20
   4  15   1   25.70    1.30
  -6   2   2   49.60    0.70
 -15   5   2   24.70    2.00
   9   7   2   91.40    0.80
   7  10   2   31.20    0.70
   5  15   1   16.70    2.30
  -5   2   2   22.00    0.80
 -14   5   2   14.20    3.50
  10   7   2   27.50    1.80
   8  10   2   32.40    1.20
   6  15   1   17.60    1.90
  -4   2   2   61.10    0.70
 -13   5   2   41.60    1.30
  11   7   2    9.30    7.60
   9  10   2   61.20    0.90
   7  15   1    4.10    4.10
  -3   2   2   44.20    1.20
 -12   5   2   31.80    1.60
  12   7   2   29.80    1.90
  10  10   2    4.20    4.10
   8  15   1   30.90    2.10
  -2   2   2   45.80    0.90
 -11   5   2   89.40    0.80
  13   7   2   72.40    0.90
  11  10   2   19.30    2.30
   9  15   1   17.30    1.80
  -1   2   2   32.90    0.40
 -10   5   2   18.90    0.70
  14   7   2   15.20    3.50
  12  10   2   16.40    2.90
  10  15   1   22.00    1.90
   0   2   2   85.80    3.00
  -9   5   2   18.00    0.80
  15   7   2    9.50    8.20
  13  10   2   23.60    2.00
  -9  16   1    8.60    3.40
   1   2   2  165.70    0.60
  -8   5   2   73.50    0.90
 -16   8   2   32.00    2.10
  14  10   2   13.10    4.00
  -8  16   1   31.50    1.30
   2   2   2   44.40    0.40
  -7   5   2   96.30    1.80
 -15   8   2   17.60    2.00
 -13  11   2    5.90    5.90
  -7  16   1   19.30    1.30
   3   2   2  123.80    0.40
  -6   5   2   38.30    0.70
 -14   8   2    2.40    2.40
 -12  11   2   14.50    2.80
  -6  16   1   18.50    1.50
   4   2   2  161.20    0.40
  -5   5   2   18.80    1.00
 -13   8   2   21.00    3.20
 -11  11   2    1.90    1.90
  -5  16   1   19.10    2.10
   5   2   2  135.00    0.40
  -4   5   2  131.30    2.50
 -12   8   2   33.60    1.60
 -10  11   2   21.90    0.80
  -4  16   1   41.50    0.80
   6   2   2   66.40    0.70
  -3   5   2   22.30    0.60
 -11   8   2   41.80    1.90
  -9  11   2   22.20    1.80
  -3  16   1   39.40    0.90
   7   2   2   29.80    0.90
  -2   5   2   42.10    0.60
 -10   8   2   16.70    1.10
  -8  11   2   36.30    0.70
  -2  16   1   29.30    1.00
   8   2   2   46.70    0.70
  -1   5   2   27.00    0.50
  -9   8   2    4.70    4.70
  -7  11   2   46.80    0.90
  -1  16   1   25.30    1.30
   9   2   2   67.30    0.80
   0   5   2   74.40    0.90
  -8   8   2   74.50    0.60
  -6  11   2   34.70    0.80
   0  16   1   17.60    1.30
  10   2   2   41.30    0.80
   1   5   2   95.70    1.60
  -7   8   2   20.80    1.00
  -5  11   2   22.00    1.10
   1  16   1   37.90    0.80
  11   2   2   19.70    1.70
   2   5   2   37.60    0.40
  -6   8   2   27.20    0.70
  -4  11   2   81.10    0.80
   2  16   1    2.70    2.60
  12   2   2   30.60    1.00
   3   5   2   81.10    0.30
  -5   8   2   22.80    0.90
  -3  11   2   81.70    0.80
   3  16   1   23.80    1.60
  13   2   2    0.00    0.10
   4   5   2   63.50    0.60
  -4   8   2  108.90    4.60
  -2  11   2   35.10    1.70
   4  16   1   28.30    3.10
  14   2   2   22.20    1.70
   5   5   2  111.00    0.30
  -3   8   2   12.90    2.30
  -1  11   2   21.50    0.70
   5  16   1   11.00    3.40
  15   2   2    0.00    0.10
   6   5   2   17.10    0.70
  -2   8   2   59.10    0.40
   0  11   2   69.70    0.70
   6  16   1    3.80    3.80
  16   2   2   11.10    5.00
   7   5   2   28.80    0.90
  -1   8   2    5.60    5.60
   1  11   2   41.80    0.50
   7  16   1   10.70    4.70
 -16   3   2   38.50    1.70
   8   5   2   52.70    0.90
   0   8   2   96.90    0.50
   2  11   2   39.80    0.60
   8  16   1   32.80    2.20
 -15   3   2   21.40    1.50
   9   5   2   34.60    0.80
   1   8   2   73.30    0.70
   3  11   2   28.40    0.60
   9  16   1   19.60    3.30
 -14   3   2   27.10    1.70
  10   5   2   40.50    1.20
   2   8   2   13.00    1.90
   4  11   2   29.50    1.20
  -8  17   1    0.00    0.10
 -13   3   2   26.50    1.70
  11   5   2    3.10    3.10
   3   8   2   42.20    0.50
   5  11   2   24.80    7.90
  -7  17   1   26.80    8.80
 -12   3   2    6.10    6.10
  12   5   2   45.10    1.10
   4   8   2    2.10    2.10
   6  11   2    0.00    0.10
  -6  17   1    2.50    2.40
 -11   3   2   28.90    1.50
  13   5   2   20.50    1.70
   5   8   2   73.40    0.70
   7  11   2   24.80    1.80
  -5  17   1   28.30    3.30
 -10   3   2   42.90    1.00
  14   5   2   31.70    2.00
   6   8   2   34.80    0.80
   8  11   2   24.30    0.80
  -4  17   1   13.10    2.20
  -9   3   2   84.90    0.70
  15   5   2    9.40    8.60
   7   8   2   43.70    1.20
   9  11   2   45.80    1.70
  -3  17   1   19.10    2.80
  -8   3   2   75.60    0.70
  16   5   2   22.20    2.20
   8   8   2   55.30    0.80
  10  11   2   10.00    2.70
  -2  17   1   10.00    2.70
  -7   3   2   54.50    0.90
 -16   6   2   27.40    1.60
   9   8   2   43.70    1.00
  11  11   2   15.70    2.50
  -1  17   1    3.50    3.50
  -6   3   2   58.70    1.00
 -15   6   2   11.30    5.30
  10   8   2   43.70    1.20
  12  11   2   50.50    1.30
   0  17   1   16.40    1.80
  -5   3   2   51.40    0.40
 -14   6   2   13.30    3.60
  11   8   2   18.90    1.30
  13  11   2   34.80    1.60
   1  17   1   24.40    5.90
  -4   3   2  114.00    6.50
 -13   6   2    8.90    8.90
  12   8   2   69.60    1.00
 -13  12   2   15.20    3.40
   2  17   1   10.60    3.20
  -3   3   2   38.90    0.70
 -12   6   2   74.40    1.00
  13   8   2   22.60    2.50
 -12  12   2   20.20    1.90
   3  17   1   19.20    1.80
  -2   3   2   70.20    0.80
 -11   6   2   35.20    1.40
  14   8   2   30.60    1.90
 -11  12   2    2.10    2.00
   4  17   1   15.90    2.30
  -1   3   2  159.40   14.30
 -10   6   2   18.70    3.60
  15   8   2   15.80    3.00
 -10  12   2   19.60    1.80
   5  17   1   51.90    1.10
   0   3   2  158.60    8.70
  -9   6   2   58.00    0.40
 -15   9   2   14.80    2.50
  -9  12   2   11.50    2.40
   6  17   1    3.50    3.40
   1   3   2  145.20    7.70
  -8   6   2  111.30    1.50
 -14   9   2   14.50    2.60
  -8  12   2   26.90    2.70
   7  17   1   10.20    3.90
   2   3   2   58.00    0.70
  -7   6   2   43.80    0.70
 -13   9   2    2.20    2.10
  -7  12   2   50.30    1.40
  -5  18   1   12.20    4.30
   3   3   2   64.70    0.40
  -6   6   2   26.10    0.60
 -12   9   2   53.10    1.00
  -6  12   2   11.30    2.40
  -4  18   1   19.50    2.00
   4   3   2   67.90    0.50
  -5   6   2   25.30    0.60
 -11   9   2   23.30    1.30
  -5  12   2   21.40    1.40
  -3  18   1   17.50    1.40
   5   3   2  132.90    0.50
  -4   6   2   56.20    0.40
 -10   9   2   25.30    2.40
  -4  12   2   25.60    1.00
  -2  18   1    6.50    6.50
   6   3   2   66.50    0.70
  -3   6   2   83.70    0.50
  -9   9   2   11.30    2.10
  -3  12   2   74.40    0.50
  -1  18   1   22.10    1.20
   7   3   2   57.30    0.80
  -2   6   2   18.70    0.60
  -8   9   2   76.90    0.50
  -2  12   2   14.00    1.90
   0  18   1    0.00    0.10
   8   3   2   68.20    0.80
  -1   6   2   92.20    1.10
  -7   9   2   44.10    1.20
  -1  12   2   67.10    0.40
   1  18   1   37.40    2.80
   9   3   2   35.70    0.80
   0   6   2  102.90    0.20
  -6   9   2   76.90    0.50
   0  12   2   29.00    0.80
   2  18   1   10.30    4.20
  10   3   2   41.60    0.80
   1   6   2   55.30    0.30
  -5   9   2    3.70    3.70
   1  12   2   54.00    0.90
   3  18   1   10.80    3.80
  11   3   2   40.80    0.90
   2   6   2   90.30    0.30
  -4   9   2   24.40    0.60
   2  12   2   39.80    0.50
   4  18   1   34.30    2.10
  12   3   2   35.80    1.00
   3   6   2   30.70    0.90
  -3   9   2   41.00    0.70
   3  12   2   12.20    2.20
   5  18   1    9.10    9.10
  13   3   2   36.70    1.60
   4   6   2   82.10    0.70
  -2   9   2   21.80    1.80
   4  12   2   35.70   10.70
 -12   0   2   26.00    1.30
  14   3   2   17.00    2.70
   5   6   2   94.00    0.50
  -1   9   2   32.10    0.60
   5  12   2   18.80    2.70
 -10   0   2   51.40    0.70
  15   3   2   26.90    2.20
   6   6   2   49.10    1.00
   0   9   2   67.20    0.30
   6  12   2    5.00    4.90
  -8   0   2  108.50    0.60
  16   3   2   16.10    3.10
   7   6   2   37.50    0.60
   1   9   2   30.20    0.70
   7  12   2   18.40    1.20
  -6   0   2   75.40    0.50
 -16   4   2   10.70    4.60
   8   6   2   78.40    0.80
   2   9   2   87.80    0.70
   8  12   2   30.00    1.00
  -4   0   2   52.50    0.50
 -15   4   2   50.40    1.00
   9   6   2   66.60    0.80
   3   9   2   15.40    0.60
   9  12   2   66.70    1.30
   0   0   2  160.60    2.20
 -14   4   2   22.20    1.20
  10   6   2   21.70    1.10
   4   9   2   76.50    0.90
  10  12   2    8.20    2.80
  16   0   2   31.20    1.50
 -13   4   2   26.30    1.60
  11   6   2    9.70    5.30
   5   9   2   32.40    0.70
  11  12   2    5.20    5.20
 -15   1   2   45.20    1.10
 -12   4   2   10.20    4.90
  12   6   2   37.70    1.40
   6   9   2   78.60    0.50
  12  12   2   14.00    3.40
 -14   1   2    6.40    6.30
 -11   4   2   21.10    1.30
  13   6   2   18.30    2.60
   7   9   2   39.90    0.70
  13  12   2   43.50    1.40
 -13   1   2   14.20    1.70
 -10   4   2   15.20    2.70
  14   6   2   18.70    2.60
   8   9   2   63.00    1.30
 -12  13   2   10.00    6.70
 -12   1   2   95.30    0.80
  -9   4   2   19.00    1.60
  15   6   2   14.20    3.70
   9   9   2   29.20    1.20
 -11  13   2   51.80    1.00
 -11   1   2   26.50    1.20
  -8   4   2   30.70    2.40
  16   6   2   11.90    4.60
  10   9   2   27.30    1.60
 -10  13   2    0.00    0.10
 -10   1   2   38.30    0.60
  -7   4   2  105.70    2.10
 -16   7   2   10.90    5.80
  11   9   2   19.50    1.90
  -9  13   2   18.30    1.50
  -8  13   2   21.30    1.30
  -2  17   2    7.40    4.50
   1   3   3  158.60    1.60
  -8   6   3   92.10    1.40
 -14   9   3    4.30    4.30
  -7  13   2   53.30    0.70
  -1  17   2   24.10    1.10
   2   3   3   77.00    0.30
  -7   6   3   30.10    0.70
 -13   9   3   11.00    3.90
  -6  13   2   20.10    0.90
   0  17   2   27.00    4.50
   3   3   3   49.20    0.50
  -6   6   3   34.40    0.60
 -12   9   3   21.80    3.20
  -5  13   2   16.40    1.60
   1  17   2    2.10    2.10
   4   3   3   67.20    0.50
  -5   6   3   15.20    0.80
 -11   9   3   63.60    0.80
  -4  13   2   37.20    1.00
   2  17   2   25.90    1.40
   5   3   3   49.50    0.70
  -4   6   3   35.00    0.80
 -10   9   3   18.80    1.00
  -3  13   2   12.50    2.70
   3  17   2   13.60    2.60
   6   3   3   67.30    0.60
  -3   6   3   52.40    0.60
  -9   9   3   22.60    1.00
  -2  13   2   20.50    1.70
   4  17   2   64.40    0.90
   7   3   3    7.80    7.70
  -2   6   3   24.50    1.00
  -8   9   3   42.10    0.60
  -1  13   2   10.10    2.40
   5  17   2    0.00    0.10
   8   3   3   64.00    0.80
  -1   6   3   40.10    0.60
  -7   9   3   49.30    0.80
   0  13   2   13.10    2.30
   6  17   2   23.30    3.70
   9   3   3   50.70    1.00
   0   6   3   83.60    0.70
  -6   9   3   25.30    0.70
   1  13   2   68.80    0.90
   7  17   2    4.40    4.40
[truncated: 131,819 more chars]
