# Supplementary material for: Ring-strain release in neutral and dicationic 7,8,17,18-tetra­bromo-5,10,15,20-tetra­phenyl­porphyrin: crystal structures of C44H26Br4N4 and C44H28Br4N4 2+·2ClO4 −·3CH2Cl2
Source: Acta Crystallogr E Crystallogr Commun. 2016 May 20;72(Pt 6):824–8. doi: 10.1107/S2056989016007349 (PMC4908563; doi:10.1107/S2056989016007349)
Supplement: Supplementary file 2 [file e-72-00824-IIsup3.hkl]

data_II
#h4tppbr4                                                                   
_shelx_title ' sdh4tppbr4Pn           R = 0.06'                                 
_shelx_refln_list_code          4                                               
_shelx_F_calc_maximum      281.20                                               
_exptl_crystal_F_000      1368.00                                               
_reflns_d_resolution_high  0.7112                                               
                                                                                
loop_                                                                           
 _space_group_symop_operation_xyz                                               
 'x, y, z'                                                                      
 'x+1/2, -y, z+1/2'                                                             
                                                                                
_cell_length_a    12.9030                                                       
_cell_length_b    13.7610                                                       
_cell_length_c    14.8760                                                       
_cell_angle_alpha  90.000                                                       
_cell_angle_beta   96.670                                                       
_cell_angle_gamma  90.000                                                       
                                                                                
_shelx_F_squared_multiplier     1.000                                           
                                                                                
loop_                                                                           
 _refln_index_h                                                                 
 _refln_index_k                                                                 
 _refln_index_l                                                                 
 _refln_F_squared_calc                                                          
 _refln_F_squared_meas                                                          
 _refln_F_squared_sigma                                                         
 _refln_observed_status                                                         
  -5   1 -19        481.63        527.68        68.83 o                         
  -6   0 -18        162.42         75.50       149.27 o                         
  -6   1 -18        318.11        233.50        76.31 o                         
  -7   2 -18         11.60         11.53        23.06 o                         
  -6   2 -18        363.16        278.19        96.62 o                         
  -5   2 -18        744.87       1021.44       127.68 o                         
  -6   3 -18         21.92          0.00         0.02 o                         
  -5   3 -18        523.33        423.30        94.52 o                         
  -4   3 -18         43.49        134.22       143.48 o                         
  -5   4 -18        519.92        555.57        75.33 o                         
  -4   4 -18          7.57          0.00         0.02 o                         
  -4   5 -18        110.36         57.62       113.71 o                         
  -3   5 -18        275.21        236.57       110.60 o                         
  -2   6 -18          2.17          0.00         0.02 o                         
  -7   0 -17        100.97         93.85        92.89 o                         
  -7   1 -17        124.83        155.86        52.37 o                         
  -6   1 -17        308.38        227.44        90.37 o                         
  -8   2 -17        378.99        319.61        78.56 o                         
  -7   2 -17         65.14         34.72        68.27 o                         
  -6   2 -17         49.24        127.37       110.46 o                         
  -5   2 -17        689.28        770.90       116.47 o                         
  -8   3 -17        452.25        375.42        85.15 o                         
  -7   3 -17         59.88        109.97       115.21 o                         
  -6   3 -17        226.39        233.50       103.78 o                         
  -5   3 -17        722.85        541.53        74.37 o                         
  -7   4 -17         51.95         77.25       152.74 o                         
  -6   4 -17        316.07        236.57       110.60 o                         
  -5   4 -17        465.59        623.43       109.72 o                         
  -4   4 -17        878.46       1021.44       121.30 o                         
  -6   5 -17        179.33        271.57       108.63 o                         
  -5   5 -17        513.47        391.06       110.60 o                         
  -4   5 -17        194.20        105.82       147.95 o                         
  -3   5 -17        242.83        371.56       123.21 o                         
  -5   6 -17        356.65        500.50       116.19 o                         
  -4   6 -17        141.00        203.98       125.52 o                         
  -3   6 -17         30.28        176.45       116.75 o                         
  -2   6 -17        356.43        399.00       127.68 o                         
  -3   7 -17         72.86         24.94        48.88 o                         
  -2   7 -17        544.52        589.01        92.11 o                         
  -1   7 -17        138.53         12.22        23.74 o                         
  -2   8 -17        298.83        127.37       164.57 o                         
  -1   8 -17       1730.70       1957.58       167.92 o                         
   0   8 -17         73.34         16.77        32.72 o                         
   1   9 -17        237.01        312.51       109.47 o                         
   2   9 -17         86.43         65.45       130.89 o                         
  -8   0 -16        822.38       1166.71        88.70 o                         
  -6   0 -16        147.90        165.99        97.79 o                         
  -8   1 -16        155.78         75.50        52.07 o                         
  -7   1 -16        325.00        302.00        52.07 o                         
  -6   1 -16        148.64        109.97       111.02 o                         
  -9   2 -16        204.73        242.75        71.58 o                         
  -8   2 -16        671.17        787.63        95.30 o                         
  -7   2 -16         71.15         53.16        72.82 o                         
  -6   2 -16        427.64        356.32        94.26 o                         
  -5   2 -16         49.46        168.58       114.11 o                         
  -9   3 -16        429.66        371.56        80.86 o                         
  -8   3 -16        285.10        252.18        88.82 o                         
  -7   3 -16         48.07         82.60       163.39 o                         
  -6   3 -16        441.30        452.55        97.73 o                         
  -5   3 -16         19.10          0.00         0.02 o                         
  -9   4 -16        299.31        323.19        82.59 o                         
  -8   4 -16         24.99          0.00         0.02 o                         
  -7   4 -16        104.99        348.81        97.00 o                         
  -6   4 -16        650.03        456.81        59.77 o                         
  -5   4 -16       2918.69       4201.46       155.37 o                         
  -4   4 -16        473.94        341.39       103.34 o                         
  -8   5 -16        190.50        116.35       116.35 o                         
  -7   5 -16        607.76        674.31       103.74 o                         
  -6   5 -16        424.42        474.05       108.73 o                         
  -5   5 -16        177.18        284.89       114.63 o                         
  -4   5 -16        256.48        298.54       106.99 o                         
  -3   5 -16        307.13        249.01       129.24 o                         
   6   5 -16        370.70        439.90        54.46 o                         
   7   5 -16        972.01        989.77        62.84 o                         
   8   5 -16        418.16        330.41        43.57 o                         
   9   5 -16        285.97        298.54        58.67 o                         
  10   5 -16         69.53         67.07        65.44 o                         
  -7   6 -16         30.10         68.72       137.43 o                         
  -5   6 -16        322.36        125.13       156.41 o                         
  -4   6 -16        183.86        153.37       138.53 o                         
  -3   6 -16         35.51         34.72        68.27 o                         
  -2   6 -16        681.21        555.57        89.46 o                         
   4   6 -16       1284.99       1676.79        81.79 o                         
   5   6 -16        650.66        705.79        79.60 o                         
   6   6 -16         63.67        163.43        58.73 o                         
   7   6 -16        651.24        721.80        64.40 o                         
   8   6 -16        268.69        281.53        56.98 o                         
   9   6 -16        158.88        192.73        55.46 o                         
  10   6 -16         79.81         31.28        61.45 o                         
  -6   7 -16        127.22         33.56        65.95 o                         
  -5   7 -16        734.58        435.72        66.71 o                         
  -4   7 -16         97.41         72.07       144.14 o                         
  -3   7 -16        222.60        120.70       168.98 o                         
  -2   7 -16         24.47         88.14       176.28 o                         
  -1   7 -16       1026.52       1079.70       144.40 o                         
   2   7 -16        158.78         99.75        49.87 o                         
   3   7 -16        829.28       1119.44        73.52 o                         
   4   7 -16         88.12         72.07        69.53 o                         
   5   7 -16         16.93         77.25        68.47 o                         
   6   7 -16         45.28          0.00         0.02 o                         
   7   7 -16        462.67        334.05        51.11 o                         
   8   7 -16        414.54        271.57        59.25 o                         
   9   7 -16        186.40        158.36        60.33 o                         
  10   7 -16         37.73         22.98        45.96 o                         
  -5   8 -16         26.81          9.59        19.17 o                         
  -4   8 -16       2319.17       3039.41       176.20 o                         
  -3   8 -16         67.13         23.95        47.90 o                         
  -2   8 -16        362.86        281.53       127.36 o                         
  -1   8 -16         94.04         30.17        59.25 o                         
   0   8 -16        791.08        827.36        80.44 o                         
   2   8 -16         32.99         57.62        66.71 o                         
   3   8 -16        310.52        391.06        59.25 o                         
   4   8 -16        123.03        127.37        65.38 o                         
   5   8 -16         16.44         32.41        64.82 o                         
   6   8 -16        175.87        143.64        50.27 o                         
   7   8 -16        245.82        148.47        51.11 o                         
   8   8 -16       1473.43       1684.98       106.59 o                         
   9   8 -16        398.00        367.72        57.46 o                         
  -3   9 -16        141.19          0.00         0.02 o                         
  -2   9 -16        658.32        648.62        96.66 o                         
  -1   9 -16        715.29        879.88       118.50 o                         
   0   9 -16       1552.95       1993.09       133.76 o                         
   1   9 -16         32.68        215.55       114.37 o                         
   2   9 -16        308.89        122.90        90.79 o                         
   3   9 -16        214.31         95.80        58.65 o                         
   4   9 -16       2666.02       3425.36       128.60 o                         
   5   9 -16        118.02        136.55        51.35 o                         
   6   9 -16         79.39         51.71        71.82 o                         
   7   9 -16          1.49          0.00         0.02 o                         
   8   9 -16        559.76        399.00        59.85 o                         
  -1  10 -16       1170.99       1470.87       137.89 o                         
   0  10 -16        247.68        153.37       126.16 o                         
   1  10 -16        132.50         37.12        74.23 o                         
   2  10 -16        165.64         48.88        61.45 o                         
   3  10 -16       2645.32       3083.62        88.74 o                         
   4  10 -16        464.09        363.90        80.02 o                         
   5  10 -16        163.44        129.63        56.86 o                         
   6  10 -16        212.96        181.79        53.86 o                         
   7  10 -16        171.28        114.20        57.64 o                         
   2  11 -16        122.83         88.14        58.13 o                         
   3  11 -16        131.82         93.85        67.73 o                         
   4  11 -16        223.15        192.73        77.65 o                         
   5  11 -16         56.86         10.86        21.73 o                         
  -9   0 -15        879.16        934.02        91.57 o                         
  -7   0 -15        479.57        716.44        80.20 o                         
  -9   1 -15        638.73        579.36        62.50 o                         
  -8   1 -15        287.86        218.49        50.19 o                         
  -7   1 -15        226.57        236.57        55.30 o                         
  -6   1 -15        769.81        793.25        84.39 o                         
   9   1 -15        240.77        153.37        47.00 o                         
  10   1 -15        151.39        120.70        57.06 o                         
  11   1 -15        174.69        160.89        60.81 o                         
  12   1 -15        260.90        201.14        50.99 o                         
  -9   2 -15        200.92        136.55        81.69 o                         
  -8   2 -15        199.13        138.89        84.75 o                         
  -7   2 -15         95.94          0.00         0.02 o                         
  -6   2 -15        138.93        187.22        90.19 o                         
  -5   2 -15        145.96         84.43       130.31 o                         
   6   2 -15        148.22         97.76        41.48 o                         
   7   2 -15       1924.80       2129.09        82.95 o                         
   8   2 -15        532.98        496.04        57.83 o                         
   9   2 -15         12.38          0.00         0.02 o                         
  10   2 -15          3.15         23.95        46.92 o                         
  11   2 -15        234.41        171.18        60.11 o                         
  12   2 -15        391.41        261.78        51.71 o                         
  -9   3 -15         55.33        179.11        85.55 o                         
  -8   3 -15        249.40        141.26        99.71 o                         
  -7   3 -15        393.23        348.81        67.15 o                         
  -6   3 -15         13.86        221.45       104.04 o                         
  -5   3 -15        734.24        827.36       126.40 o                         
   4   3 -15       1324.73       1532.79        62.56 o                         
   5   3 -15         56.93         48.88        48.88 o                         
   6   3 -15        397.98        375.42        42.57 o                         
   7   3 -15       1497.89       1447.97        60.81 o                         
   8   3 -15        282.20        284.89        53.94 o                         
   9   3 -15       1179.98       1235.94        63.20 o                         
  10   3 -15        317.41        274.87        62.92 o                         
  11   3 -15        467.33        375.42        50.31 o                         
  12   3 -15        605.67        810.22        85.29 o                         
 -10   4 -15         75.69        146.04        84.49 o                         
  -9   4 -15         72.88        112.08       105.73 o                         
  -8   4 -15       1570.92       1676.79       114.51 o                         
  -7   4 -15         58.93          0.00         0.02 o                         
  -6   4 -15        893.93       1073.15       111.24 o                         
  -5   4 -15        280.41        319.61        99.99 o                         
  -4   4 -15       1528.59       1742.86       150.10 o                         
   2   4 -15        782.38       1008.71        63.44 o                         
   3   4 -15        388.08        363.90        49.54 o                         
   4   4 -15       3660.19       4305.68        91.75 o                         
   5   4 -15        411.28        465.39        47.40 o                         
   6   4 -15          0.99         44.78        84.21 o                         
   7   4 -15         49.52        125.13        58.09 o                         
   8   4 -15       3284.90       3933.96       100.23 o                         
   9   4 -15         29.64        101.75        70.52 o                         
  10   4 -15        171.45        230.46        63.68 o                         
  11   4 -15         57.80         95.80        60.61 o                         
  12   4 -15       1170.06        915.79        72.54 o                         
 -10   5 -15        374.56        456.81        85.39 o                         
  -9   5 -15        167.29        187.22        92.93 o                         
  -8   5 -15        147.80        173.80       107.97 o                         
  -7   5 -15        389.45        550.87       103.14 o                         
  -6   5 -15         26.47        179.11       117.62 o                         
  -5   5 -15        391.95        176.45       124.71 o                         
  -4   5 -15       1155.85       1358.20       147.23 o                         
  -3   5 -15        830.05        589.01       126.04 o                         
   2   5 -15        149.20         70.38        40.22 o                         
   3   5 -15         57.87         99.75        51.87 o                         
   4   5 -15       1443.16       1776.38        75.77 o                         
   5   5 -15        499.44        579.36        52.89 o                         
   6   5 -15        215.37        209.72        57.85 o                         
   7   5 -15       1206.98       1372.96        74.01 o                         
   8   5 -15        464.65        326.79        39.72 o                         
   9   5 -15        688.37        669.13        72.34 o                         
  10   5 -15        127.76        192.73        63.78 o                         
  11   5 -15        329.00        201.14        65.16 o                         
  12   5 -15        946.56        971.00        87.14 o                         
  -9   6 -15        162.07        165.99       105.52 o                         
  -8   6 -15        258.36        316.05       106.53 o                         
  -7   6 -15         88.74         19.31        38.62 o                         
  -6   6 -15        481.99        589.01       111.50 o                         
  -5   6 -15         37.96        189.96       126.64 o                         
  -4   6 -15         67.83         42.14        84.29 o                         
  -3   6 -15        195.61        261.78       113.12 o                         
  -2   6 -15          4.49          0.00         0.02 o                         
   2   6 -15        279.86        236.57        43.01 o                         
   3   6 -15       1087.17       1343.52        87.86 o                         
   4   6 -15       2251.13       2604.67        91.75 o                         
   5   6 -15        910.86       1285.58        85.94 o                         
   6   6 -15        100.29        116.35        68.95 o                         
   7   6 -15         21.69         29.09        58.17 o                         
   8   6 -15        162.92         99.75        81.79 o                         
   9   6 -15          6.09          0.00         0.02 o                         
  10   6 -15         37.86          0.00         0.02 o                         
  11   6 -15        373.41        348.81        52.23 o                         
  12   6 -15        459.14        239.65        74.21 o                         
  -8   7 -15       1052.95       1187.27       123.89 o                         
  -7   7 -15         19.24         68.72       135.78 o                         
  -6   7 -15         55.78        176.45       130.01 o                         
  -4   7 -15       1567.62       1904.91       156.93 o                         
  -3   7 -15        338.38         91.93       183.86 o                         
  -2   7 -15        267.94        242.75       112.04 o                         
  -1   7 -15         64.68        261.78       129.28 o                         
   1   7 -15        128.31        114.20        44.83 o                         
   2   7 -15         43.09         16.77        32.72 o                         
   3   7 -15       1317.12       1548.47        78.60 o                         
   4   7 -15        845.39       1034.24        83.51 o                         
   5   7 -15        536.26        509.48        63.12 o                         
   6   7 -15         68.91         34.72        68.27 o                         
   7   7 -15        455.64        478.41        56.80 o                         
   8   7 -15       1925.26       2212.85       112.76 o                         
   9   7 -15        269.86        146.04        70.00 o                         
  10   7 -15        321.43        271.57        69.13 o                         
  11   7 -15        149.21        176.45        74.29 o                         
  -7   8 -15        128.87         70.38       140.77 o                         
  -6   8 -15        323.31        395.02       111.16 o                         
  -5   8 -15       1187.67       1493.94       138.97 o                         
  -4   8 -15          3.50          0.00         0.02 o                         
  -3   8 -15        473.44        523.10        86.80 o                         
  -2   8 -15         43.23         43.45        85.59 o                         
  -1   8 -15        833.51       1106.11       132.87 o                         
   0   8 -15        271.62        201.14       118.98 o                         
   1   8 -15        139.02         67.07        55.62 o                         
   2   8 -15        102.61         88.14        60.01 o                         
   3   8 -15        171.52        181.79        70.02 o                         
   4   8 -15         86.74        168.58        77.80 o                         
   5   8 -15        446.89        334.05        76.67 o                         
   6   8 -15         13.89         75.50       111.08 o                         
   7   8 -15       1813.73       1810.22        93.49 o                         
   8   8 -15        290.94        326.79        68.61 o                         
   9   8 -15        782.43       1002.37       101.19 o                         
  10   8 -15         33.34          0.00         0.02 o                         
  11   8 -15        640.31        419.20        73.62 o                         
  -5   9 -15        157.65          9.59        18.55 o                         
  -4   9 -15        173.37        189.96       137.65 o                         
  -3   9 -15         74.15        305.48       125.68 o                         
  -2   9 -15         38.50        107.89       215.78 o                         
  -1   9 -15       3354.61       3531.38       178.05 o                         
   0   9 -15        298.53        143.64       124.49 o                         
   1   9 -15       1441.85       1652.34       105.55 o                         
   2   9 -15        217.63        141.26        61.73 o                         
   3   9 -15       3539.52       4517.95       147.69 o                         
   4   9 -15        369.07        360.10        68.23 o                         
   5   9 -15        757.39        810.22        73.91 o                         
   6   9 -15         33.43          0.00         0.02 o                         
   7   9 -15        189.95        146.04        60.35 o                         
   8   9 -15        312.92        271.57        55.96 o                         
   9   9 -15        353.37        341.39       110.72 o                         
  10   9 -15         71.77        203.98        74.17 o                         
  -4  10 -15         75.17          0.00         0.02 o                         
  -3  10 -15         90.79        150.91       152.14 o                         
  -2  10 -15          1.66          0.00         0.02 o                         
  -1  10 -15        443.95        439.90       108.93 o                         
   0  10 -15        674.52        623.43        99.75 o                         
   1  10 -15         34.13         75.50       149.27 o                         
   2  10 -15        302.52        258.56        51.39 o                         
   3  10 -15        670.40        737.99       130.23 o                         
   4  10 -15        976.81       1092.87       204.71 o                         
   5  10 -15        330.50        261.78        61.41 o                         
   6  10 -15        211.14        176.45        58.37 o                         
   7  10 -15        364.98        258.56        61.03 o                         
   8  10 -15        295.02        258.56       154.17 o                         
   9  10 -15         33.18          0.00         0.02 o                         
  -2  11 -15         14.79          0.00         0.02 o                         
  -1  11 -15       1359.39       1835.80       119.82 o                         
   0  11 -15        203.80        252.18       111.02 o                         
   1  11 -15         85.43         24.94        49.87 o                         
   2  11 -15        236.53        212.63        55.34 o                         
   3  11 -15        181.09        138.89        54.14 o                         
   4  11 -15        285.35        203.98        59.91 o                         
   5  11 -15        476.22        448.31        59.21 o                         
   6  11 -15        182.80        112.08        48.64 o                         
   7  11 -15        458.02        383.20        89.93 o                         
   8  11 -15        365.27        168.58        51.87 o                         
   1  12 -15         30.21          0.00         0.02 o                         
   2  12 -15         81.35          0.00         0.02 o                         
   3  12 -15        240.55        221.45        56.48 o                         
   4  12 -15         25.87         56.11        71.82 o                         
   5  12 -15        105.08        160.89        91.21 o                         
   6  12 -15         63.79          8.98        17.95 o                         
   7  12 -15         67.10         25.94        50.87 o                         
   2  13 -15        199.88          4.40         8.80 o                         
   3  13 -15        377.02        195.51        72.62 o                         
  -8   0 -14       3352.47       3946.50       125.48 o                         
  -6   0 -14        351.34        288.28        94.96 o                         
   6   0 -14         97.07         99.75        37.90 o                         
   8   0 -14       4388.09       4943.75       112.36 o                         
  10   0 -14       1364.55       1478.54        84.49 o                         
  12   0 -14        310.73        184.50        70.54 o                         
 -10   1 -14         12.57          0.00         0.02 o                         
  -9   1 -14       1043.77       1112.77        53.31 o                         
  -8   1 -14         12.41          0.00         0.02 o                         
  -7   1 -14        748.36        873.97       106.29 o                         
  -6   1 -14         47.13         28.02        56.04 o                         
   3   1 -14       4106.83       4873.77        55.78 o                         
   4   1 -14       2132.67       2231.69        56.62 o                         
   5   1 -14       4257.25       4929.71        84.15 o                         
   6   1 -14         16.00          0.00         0.02 o                         
   7   1 -14        641.12        643.54        65.87 o                         
   8   1 -14        732.85        584.17       168.98 o                         
   9   1 -14       2300.40       2614.88        61.29 o                         
  10   1 -14        153.03        114.20        83.25 o                         
  11   1 -14        217.38        212.63        46.60 o                         
  12   1 -14       1249.75       1395.26        59.69 o                         
  13   1 -14        104.20         14.40        28.05 o                         
  14   1 -14         39.49         86.27        76.07 o                         
 -10   2 -14        149.26        165.99        72.06 o                         
  -9   2 -14        176.28        187.22        76.53 o                         
  -8   2 -14        290.06        281.53        50.27 o                         
  -7   2 -14         28.21        125.13        60.33 o                         
  -6   2 -14        228.62        316.05        88.78 o                         
  -5   2 -14        271.24        201.14        90.65 o                         
   2   2 -14         18.45         44.78        40.10 o                         
   3   2 -14       1105.40       1257.09        49.58 o                         
   4   2 -14       2252.64       2250.60        66.33 o                         
   5   2 -14        956.77        989.77        50.27 o                         
   6   2 -14        109.22        105.82        43.15 o                         
   7   2 -14        188.48        179.11        48.12 o                         
   8   2 -14        641.67        565.02        52.23 o                         
   9   2 -14        216.72        181.79        37.71 o                         
  10   2 -14        102.34         15.17        30.34 o                         
  11   2 -14        669.48        669.13        87.84 o                         
  12   2 -14        423.23        403.00        44.11 o                         
  13   2 -14        488.02        319.61        39.28 o                         
  14   2 -14         81.17          0.00         0.02 o                         
 -10   3 -14         86.00         35.91        71.82 o                         
  -9   3 -14        469.54        679.50        83.31 o                         
  -8   3 -14       1803.81       2166.12       111.56 o                         
  -7   3 -14        643.29        469.71        64.94 o                         
  -6   3 -14         27.11         21.11        41.30 o                         
  -5   3 -14        442.86        383.20        93.84 o                         
   2   3 -14         64.53         67.07        49.08 o                         
   3   3 -14       1872.57       2203.47        65.64 o                         
   4   3 -14       1661.54       1957.58        70.70 o                         
   5   3 -14        810.69        856.34        58.45 o                         
   6   3 -14         13.67         70.38        60.33 o                         
   7   3 -14        252.64        138.89        56.50 o                         
   8   3 -14       4557.57       4477.76        93.57 o                         
   9   3 -14        303.72        337.71        66.07 o                         
  10   3 -14        130.99         33.56        65.95 o                         
  11   3 -14        316.94        371.56        73.16 o                         
  12   3 -14        911.73        844.69        69.67 o                         
  13   3 -14       1164.63       1257.09       106.23 o                         
  14   3 -14         38.64          0.00         0.02 o                         
 -10   4 -14         55.22        122.90        88.58 o                         
  -9   4 -14        894.72       1066.61       104.38 o                         
  -8   4 -14        133.81        129.63       109.17 o                         
  -7   4 -14       1496.90       1395.26        97.00 o                         
  -6   4 -14         33.00        103.78       140.41 o                         
  -5   4 -14       1651.34       1628.07       104.78 o                         
  -4   4 -14         35.44        129.63       113.71 o                         
   1   4 -14         16.00          1.44         2.87 o                         
   2   4 -14         76.78         47.49        93.61 o                         
   3   4 -14       2019.44       2473.83        79.48 o                         
   4   4 -14        802.13        754.36        54.86 o                         
   5   4 -14       2916.61       3519.52        94.80 o                         
   6   4 -14         76.19         53.16       106.31 o                         
   7   4 -14       2391.42       2625.10        92.11 o                         
   8   4 -14       1287.01       1611.99        88.22 o                         
   9   4 -14       1593.52       1660.47        89.54 o                         
  10   4 -14        195.64        171.18        78.40 o                         
  11   4 -14        168.36         84.43        75.25 o                         
  12   4 -14         43.94        101.75        72.54 o                         
  13   4 -14         48.66         79.01        83.45 o                         
  14   4 -14         80.96         99.75        75.81 o                         
 -10   5 -14          2.68          0.00         0.02 o                         
  -9   5 -14        155.31         75.50       149.27 o                         
  -8   5 -14       1717.20       2513.73       140.21 o                         
  -7   5 -14        480.94        395.02       107.19 o                         
  -6   5 -14        482.07        643.54       106.41 o                         
  -5   5 -14       1749.14       1726.23       124.49 o                         
  -4   5 -14       1238.46       1321.64        87.14 o                         
  -3   5 -14        265.52        233.50       103.78 o                         
   1   5 -14       3672.03       4437.75        93.15 o                         
   2   5 -14        130.53        181.79        51.17 o                         
   3   5 -14       1284.47       1292.75        57.46 o                         
   4   5 -14       1228.91       1410.22        75.01 o                         
   5   5 -14        713.51        827.36        57.46 o                         
   6   5 -14        184.70        168.58        64.84 o                         
   7   5 -14        192.88        168.58        70.02 o                         
   8   5 -14       1266.59       1126.13        73.73 o                         
   9   5 -14        139.90        138.89        75.33 o                         
  10   5 -14         76.87        192.73        77.65 o                         
  11   5 -14        159.07         26.97        52.91 o                         
  12   5 -14        589.21        496.04        71.18 o                         
  13   5 -14        949.51        669.13        62.00 o                         
 -10   6 -14          9.13          0.00         0.02 o                         
  -9   6 -14        145.16         90.02       153.51 o                         
  -8   6 -14         84.03         50.28        99.15 o                         
  -7   6 -14         20.40          0.00         0.02 o                         
  -5   6 -14        109.78         73.77       145.83 o                         
  -4   6 -14       1464.31       1759.58       108.93 o                         
  -3   6 -14         69.19        103.78       156.69 o                         
  -2   6 -14        370.91        435.72        75.05 o                         
   1   6 -14         71.65         67.07        55.62 o                         
   2   6 -14         75.65         48.88        96.36 o                         
   3   6 -14        878.51       1027.83        64.04 o                         
   4   6 -14       1255.37       1299.95        64.82 o                         
   5   6 -14        405.88        478.41        56.80 o                         
   6   6 -14        209.26        302.00        65.95 o                         
   8   6 -14        625.32        584.17        72.42 o                         
   9   6 -14          5.41         79.01       113.63 o                         
  10   6 -14        201.07        298.54        72.48 o                         
  11   6 -14        583.35        360.10        53.07 o                         
  12   6 -14        675.59        456.81        64.04 o                         
  13   6 -14        170.14        122.90        77.51 o                         
  -9   7 -14        271.26        448.31       105.73 o                         
  -8   7 -14        347.26        448.31       114.19 o                         
  -7   7 -14        796.12       1242.97       133.80 o                         
  -5   7 -14       1758.26       2356.04       126.04 o                         
  -4   7 -14       1085.79        862.20        82.11 o                         
  -3   7 -14        169.90        334.05       116.83 o                         
  -2   7 -14        115.05          0.00         0.02 o                         
  -1   7 -14        613.57        352.55       127.52 o                         
   1   7 -14         32.71         79.01        60.37 o                         
   2   7 -14       1601.34       1957.58        97.22 o                         
   3   7 -14        292.98        399.00        71.82 o                         
   4   7 -14       2616.35       2865.77       106.93 o                         
   5   7 -14        200.07        189.96        79.84 o                         
   6   7 -14        109.28        118.51        84.81 o                         
   7   7 -14       1261.35       1595.99        95.76 o                         
   8   7 -14       1102.08       1126.13        87.14 o                         
   9   7 -14        461.96        215.55        43.99 o                         
  10   7 -14         67.54         25.94        51.89 o                         
  11   7 -14        569.97        316.05        60.37 o                         
  12   7 -14        420.53        415.12        81.40 o                         
  -8   8 -14       1097.90       1693.19       164.39 o                         
  -7   8 -14        124.06        271.57       121.79 o                         
  -5   8 -14        333.41        658.84       117.92 o                         
  -4   8 -14       1906.17       2147.57       129.59 o                         
  -3   8 -14        640.27        787.63       140.15 o                         
  -2   8 -14        556.32        444.10       126.28 o                         
  -1   8 -14        471.90        465.39        60.33 o                         
   0   8 -14         33.76          0.00         0.02 o                         
   1   8 -14        753.05        977.24        81.18 o                         
   2   8 -14        198.09        195.51        58.65 o                         
   3   8 -14        243.46        274.87        72.86 o                         
   4   8 -14       1522.59       1644.23        81.00 o                         
   5   8 -14         82.01          0.00         0.02 o                         
   6   8 -14          7.53         12.22        24.44 o                         
   7   8 -14        198.95        323.19        75.41 o                         
   8   8 -14       2572.39       3240.86       136.46 o                         
   9   8 -14         26.46         97.76        90.85 o                         
  10   8 -14         54.80          0.00         0.02 o                         
  11   8 -14        465.87        569.78        76.29 o                         
  12   8 -14        531.33        589.01        87.26 o                         
  -7   9 -14        239.39        198.31       137.83 o                         
  -6   9 -14          1.72        171.18       135.90 o                         
  -5   9 -14         76.41        155.86       134.66 o                         
  -4   9 -14       1497.40       1380.37       103.90 o                         
  -3   9 -14        200.66        326.79       122.77 o                         
  -2   9 -14         46.45          0.00         0.02 o                         
  -1   9 -14         40.12          0.36         0.60 o                         
   0   9 -14       2286.43       2614.88       163.43 o                         
   1   9 -14        636.33        658.84       102.54 o                         
   2   9 -14        287.72        337.71        66.07 o                         
   3   9 -14        137.02         59.14       116.75 o                         
   4   9 -14        935.15        844.69        87.08 o                         
   5   9 -14        490.00        546.19        79.36 o                         
   6   9 -14        368.88        281.53        46.92 o                         
   7   9 -14        226.26        168.58        59.65 o                         
   8   9 -14        202.23         54.62       107.77 o                         
   9   9 -14        332.16        431.56        78.84 o                         
  10   9 -14          4.00          0.00         0.02 o                         
  11   9 -14         39.98         32.41        64.82 o                         
  -5  10 -14        954.56       1086.27       125.09 o                         
  -4  10 -14        115.48          0.00         0.02 o                         
  -3  10 -14       1488.43       1957.58       159.08 o                         
  -2  10 -14         85.03        125.13       143.00 o                         
  -1  10 -14        964.37       1073.15       111.24 o                         
   0  10 -14        842.77        940.13        91.87 o                         
   1  10 -14       1561.61       1759.58       242.99 o                         
   2  10 -14         21.18         93.85        61.92 o                         
   3  10 -14        847.38        891.77        59.65 o                         
   4  10 -14       2454.01       2728.44       104.34 o                         
   5  10 -14        187.83        148.47        65.72 o                         
   6  10 -14          0.45          0.00         0.02 o                         
   7  10 -14        169.49        242.75        52.91 o                         
   8  10 -14        156.87        201.14        70.82 o                         
   9  10 -14        166.40        146.04        57.93 o                         
  10  10 -14         45.11        138.89        91.81 o                         
  -4  11 -14        728.76        804.54       124.65 o                         
  -3  11 -14         66.04        103.78       205.52 o                         
  -2  11 -14         66.46         88.14       176.28 o                         
  -1  11 -14        237.37        146.04       130.35 o                         
   0  11 -14        427.45        184.50       116.67 o                         
   1  11 -14        284.65        168.58        54.46 o                         
   2  11 -14        291.08        201.14        84.99 o                         
   3  11 -14        657.82        448.31        54.98 o                         
   4  11 -14        536.87        448.31        54.98 o                         
   5  11 -14        398.94        415.12       105.81 o                         
   6  11 -14         83.16         72.07        50.87 o                         
   7  11 -14        421.91        330.41        39.94 o                         
   8  11 -14       1170.36       1264.19       163.35 o                         
   9  11 -14        178.71        141.26        68.85 o                         
  -2  12 -14         14.15          6.74        12.97 o                         
  -1  12 -14        275.60        146.04       132.77 o                         
   0  12 -14        612.30        456.81       106.73 o                         
   1  12 -14        270.23        224.44        56.86 o                         
   2  12 -14          7.66          0.00         0.02 o                         
   3  12 -14         84.26         37.12        73.02 o                         
   4  12 -14        914.13       1073.15        52.35 o                         
   5  12 -14        665.02        787.63        78.48 o                         
   6  12 -14         55.86         22.03        44.07 o                         
   7  12 -14        889.85        879.88        65.18 o                         
   8  12 -14         31.40          0.00         0.02 o                         
   1  13 -14        574.99        395.02       138.95 o                         
   2  13 -14        101.26         84.43        69.74 o                         
   3  13 -14        420.21        221.45        98.09 o                         
   4  13 -14        463.39        367.72        57.46 o                         
   5  13 -14        218.45         99.75        89.77 o                         
   6  13 -14        191.55        153.37        69.27 o                         
  -9   0 -13       1061.22       1201.07        83.07 o                         
  -7   0 -13       4323.91       5491.85       133.23 o                         
   3   0 -13        603.89        541.53        23.24 o                         
   5   0 -13      10419.86      11292.61       106.13 o                         
   7   0 -13        700.94        608.56        49.28 o                         
   9   0 -13       3630.23       3871.57        99.43 o                         
  11   0 -13        560.17        399.00        47.88 o                         
  13   0 -13        273.82        165.99        69.49 o                         
  15   0 -13          4.44        173.80        73.73 o                         
 -10   1 -13         44.13          9.59        19.17 o                         
  -9   1 -13        113.95        138.89        51.79 o                         
  -8   1 -13       1292.24       1106.11        53.15 o                         
  -7   1 -13         19.77         42.14        82.99 o                         
  -6   1 -13        184.12        148.47        82.75 o                         
   2   1 -13        700.81        716.44        37.43 o                         
   3   1 -13        742.37        821.63        40.08 o                         
   4   1 -13       2095.35       2092.39        82.23 o                         
   5   1 -13        459.73        482.79        30.72 o                         
   6   1 -13         45.55         47.49        44.05 o                         
   7   1 -13       1971.65       2092.39        54.82 o                         
   8   1 -13       1184.55       1264.19        35.51 o                         
   9   1 -13        593.45        618.46        34.77 o                         
  10   1 -13        136.67        150.91        46.62 o                         
  11   1 -13        480.49        419.20        44.99 o                         
  12   1 -13        883.45       1086.27        98.75 o                         
  13   1 -13       1181.96       1285.58        71.62 o                         
  14   1 -13         52.59         90.02        53.07 o                         
  15   1 -13        138.58        160.89        78.54 o                         
 -11   2 -13        344.74        330.41        61.73 o                         
 -10   2 -13         78.86         26.97        53.94 o                         
  -9   2 -13        569.64        695.21        84.27 o                         
  -8   2 -13         38.97         67.07        58.89 o                         
  -7   2 -13        314.39        271.57        82.29 o                         
  -6   2 -13        131.79        255.36        89.38 o                         
  -5   2 -13        982.46        940.13        73.50 o                         
   2   2 -13         68.91         65.45        42.01 o                         
   3   2 -13        843.71        821.63        40.08 o                         
   4   2 -13        447.21        444.10        42.09 o                         
   5   2 -13        271.54        334.05        83.97 o                         
   6   2 -13          2.28          1.96         3.91 o                         
   7   2 -13        129.53         90.02        66.33 o                         
   8   2 -13        540.76        444.10       113.65 o                         
   9   2 -13        376.42        298.54        31.06 o                         
  10   2 -13        122.18         13.66        26.57 o                         
  11   2 -13        393.93        341.39        81.20 o                         
  12   2 -13       1411.76       1517.19        62.24 o                         
  13   2 -13       2105.41       2686.86       289.91 o                         
  14   2 -13        329.48        227.44        48.20 o                         
  15   2 -13        131.24        118.51        86.98 o                         
 -11   3 -13        442.66        360.10        68.23 o                         
 -10   3 -13         83.75        134.22        83.31 o                         
  -9   3 -13        992.81       1285.58       100.27 o                         
  -8   3 -13        609.09        546.19        46.68 o                         
  -7   3 -13       1876.38       2046.95       117.49 o                         
  -6   3 -13         75.40        195.51        89.38 o                         
  -5   3 -13        765.84        983.49       106.49 o                         
   1   3 -13       2888.78       2759.83        62.96 o                         
   2   3 -13        157.20        181.79        48.48 o                         
   3   3 -13       2299.92       2414.58        58.89 o                         
   4   3 -13       2098.00       2336.69        67.59 o                         
   5   3 -13       2687.81       2604.67        71.36 o                         
   6   3 -13        737.84        638.49       151.42 o                         
   7   3 -13       2308.97       2212.85        75.17 o                         
   8   3 -13       2380.90       2718.02       145.79 o                         
   9   3 -13       1278.55       1358.20        44.17 o                         
  10   3 -13        121.33        131.92        48.18 o                         
  11   3 -13        512.74        514.00        76.99 o                         
  12   3 -13       1799.92       2074.15       109.17 o                         
  13   3 -13        294.42        206.84        45.96 o                         
  14   3 -13        137.22        221.45       109.98 o                         
  15   3 -13         83.35         72.07       120.40 o                         
 -11   4 -13         79.78        101.75        90.67 o                         
 -10   4 -13         32.84         54.62       109.25 o                         
  -9   4 -13         49.18        168.58        95.96 o                         
  -8   4 -13       2863.55       3772.78       134.96 o                         
  -7   4 -13        453.19        391.06        86.90 o                         
  -6   4 -13        294.51        295.10       102.94 o                         
  -5   4 -13        539.80        593.87       121.69 o                         
  -4   4 -13       1900.33       1878.84        86.58 o                         
   1   4 -13        119.74         84.43        40.38 o                         
   2   4 -13       1239.32       1187.27        55.06 o                         
   3   4 -13       1953.38       1861.57        60.33 o                         
   4   4 -13       4768.75       5521.50       103.90 o                         
   5   4 -13         18.67        118.51        65.24 o                         
   6   4 -13        893.25        909.76        60.25 o                         
   7   4 -13       1015.93        927.92        36.51 o                         
   8   4 -13       3616.49       4034.83       190.32 o                         
   9   4 -13        118.38        143.64        69.43 o                         
  10   4 -13        583.25        518.54       145.55 o                         
  11   4 -13        454.27        435.72        41.70 o                         
  12   4 -13         89.99        107.89        53.94 o                         
  13   4 -13         11.12          0.00         0.02 o                         
  14   4 -13         47.32         31.28        61.45 o                         
 -11   5 -13         95.38        181.79        83.49 o                         
  -9   5 -13        314.92        456.81        93.92 o                         
  -8   5 -13         27.30          0.00         0.02 o                         
  -7   5 -13         83.04        215.55       105.57 o                         
  -6   5 -13        270.68        209.72       107.03 o                         
  -5   5 -13        196.62        348.81        97.00 o                         
  -4   5 -13       2660.00       2823.15       116.75 o                         
  -3   5 -13        774.39        721.80        80.50 o                         
   1   5 -13       1839.87       1975.29        79.90 o                         
   2   5 -13        217.52        116.35        60.33 o                         
   3   5 -13        350.19        452.55        55.24 o                         
   4   5 -13        115.22         50.28       100.57 o                         
   5   5 -13       1638.22       1767.97        83.99 o                         
   6   5 -13        212.78        163.43        74.05 o                         
   7   5 -13        537.93        323.19        43.09 o                         
   8   5 -13        616.45        598.75        73.32 o                         
   9   5 -13       1124.68       1159.90        68.03 o                         
  10   5 -13        391.07        334.05        40.16 o                         
  11   5 -13        364.71        341.39        44.29 o                         
  12   5 -13        793.04        793.25        73.14 o                         
  13   5 -13        147.61         84.43        80.76 o                         
  14   5 -13         57.21          0.00         0.02 o                         
 -11   6 -13        155.89        218.49        88.58 o                         
 -10   6 -13          1.08        230.46        94.00 o                         
  -9   6 -13        459.97        509.48       108.21 o                         
  -8   6 -13         88.17        233.50       109.88 o                         
  -7   6 -13        575.40        469.71       103.90 o                         
  -5   6 -13        317.88        184.50       122.09 o                         
  -4   6 -13        605.37        653.72       112.36 o                         
  -3   6 -13       1148.89       1321.64        87.14 o                         
  -2   6 -13        127.89        221.45       107.01 o                         
   1   6 -13       1842.72       2279.12        95.36 o                         
   2   6 -13         99.57         99.75        71.82 o                         
   3   6 -13        121.51        122.90        73.08 o                         
   4   6 -13       3818.20       4111.32       102.46 o                         
   5   6 -13        220.94        274.87        69.55 o                         
   6   6 -13        153.19        114.20        87.52 o                         
   7   6 -13        997.67        977.24        62.44 o                         
   8   6 -13        530.32        638.49        80.76 o                         
   9   6 -13       1740.43       1801.73       101.74 o                         
  10   6 -13         66.52         90.02       113.71 o                         
  11   6 -13        578.91        407.02        64.48 o                         
  12   6 -13       1197.62       1073.15        98.15 o                         
  13   6 -13       1261.29       1264.19        99.43 o                         
 -10   7 -13         28.52         63.84       126.08 o                         
  -9   7 -13        274.69        711.10       111.86 o                         
  -8   7 -13        966.88       1644.23       129.59 o                         
  -7   7 -13        171.12         72.07       144.14 o                         
  -6   7 -13        164.91        360.10       109.92 o                         
  -5   7 -13        804.25        705.79        84.91 o                         
  -4   7 -13       2131.75       2434.25       118.26 o                         
  -3   7 -13        803.17        952.42        98.63 o                         
  -2   7 -13        548.15        873.97       129.91 o                         
  -1   7 -13        712.02        743.42        76.25 o                         
   1   7 -13       1194.99       1187.27        75.71 o                         
   2   7 -13        631.93        727.17        70.02 o                         
   3   7 -13        611.87        770.90        72.10 o                         
   4   7 -13       3764.04       3996.86       101.03 o                         
   5   7 -13       2220.30       2533.80       100.55 o                         
   6   7 -13        457.40        448.31        84.59 o                         
   7   7 -13        609.74        598.75        53.77 o                         
   8   7 -13       3546.45       3933.96       112.76 o                         
   9   7 -13       1196.60       1478.54        92.17 o                         
  10   7 -13        523.01         80.80       161.59 o                         
  11   7 -13        299.81        141.26        92.59 o                         
  12   7 -13        897.68        727.17        96.96 o                         
  13   7 -13         50.22         25.94        51.89 o                         
  -9   8 -13       1148.22       1580.07       150.86 o                         
  -8   8 -13         45.43          0.00         0.02 o                         
  -7   8 -13        619.91        569.78        76.29 o                         
  -6   8 -13        203.01        337.71       113.79 o                         
  -5   8 -13        710.14        579.36        96.16 o                         
  -4   8 -13        368.36        181.79       140.05 o                         
  -3   8 -13        170.32        125.13       165.34 o                         
  -2   8 -13        798.30        971.00       136.94 o                         
  -1   8 -13         76.30         15.96        31.12 o                         
   0   8 -13        678.87        679.50        46.86 o                         
   1   8 -13       1332.75       1548.47        70.74 o                         
   3   8 -13        532.23        643.54        65.87 o                         
   4   8 -13        112.47        114.20       106.73 o                         
   5   8 -13       4123.52       4358.27       131.87 o                         
   6   8 -13        174.10        122.90        97.44 o                         
   7   8 -13        997.16       1008.71        82.47 o                         
   8   8 -13        129.73        127.37       105.95 o                         
   9   8 -13       1364.42       1417.73       240.68 o                         
  10   8 -13        160.49          0.00         0.02 o                         
  11   8 -13         92.74        118.51       104.38 o                         
  12   8 -13        283.50        274.87        89.42 o                         
  -8   9 -13        399.90        461.09       115.81 o                         
  -7   9 -13        202.72        330.41       127.08 o                         
  -6   9 -13         97.94        356.32       124.43 o                         
  -5   9 -13        461.55        478.41       113.59 o                         
  -4   9 -13        122.11         13.66        27.31 o                         
  -3   9 -13       1364.42       1734.54       149.74 o                         
  -2   9 -13        830.88        628.43        90.13 o                         
  -1   9 -13        907.00        827.36       109.17 o                         
   0   9 -13        610.42        787.63        56.06 o                         
   1   9 -13       2202.68       2513.73       200.30 o                         
   2   9 -13        294.38        356.32        64.10 o                         
   3   9 -13        566.57        705.79        74.29 o                         
   4   9 -13        375.25        419.20        85.88 o                         
   5   9 -13        412.70        523.10        91.37 o                         
   6   9 -13        609.29        532.27        55.30 o                         
   7   9 -13         22.50         62.25       124.51 o                         
   8   9 -13        783.67        897.75       107.73 o                         
   9   9 -13       1009.58       1021.44        70.22 o                         
  10   9 -13         85.50          0.00         0.02 o                         
  11   9 -13        387.18        298.54        89.73 o                         
  12   9 -13         94.78         70.38       139.09 o                         
  -7  10 -13         34.88          0.00         0.02 o                         
  -6  10 -13         58.32         93.85       185.77 o                         
  -5  10 -13         43.87        187.22       139.39 o                         
  -4  10 -13       2633.95       3390.38       162.83 o                         
  -3  10 -13        324.79        363.90       118.12 o                         
  -2  10 -13        116.13        171.18       125.45 o                         
  -1  10 -13        391.97        456.81       106.73 o                         
   0  10 -13       1241.73       1214.96       132.29 o                         
   1  10 -13        588.82        541.53       116.21 o                         
   2  10 -13        169.78         34.72        68.27 o                         
   3  10 -13        407.73        383.20        43.01 o                         
   4  10 -13        565.35        618.46        64.58 o                         
   5  10 -13        258.21        203.98       105.55 o                         
   6  10 -13        250.36        367.72        84.27 o                         
   7  10 -13         52.93         88.14        69.39 o                         
   8  10 -13        742.07        776.46        55.66 o                         
   9  10 -13        341.65        326.79        57.77 o                         
  10  10 -13        100.27         56.11        46.38 o                         
  11  10 -13        135.84         33.56        65.95 o                         
  -6  11 -13         17.36          0.00         0.02 o                         
  -5  11 -13        978.58       1395.26       141.76 o                         
  -4  11 -13        162.94        153.37       153.37 o                         
  -3  11 -13        695.43        603.64       103.06 o                         
  -2  11 -13         58.91          0.00         0.02 o                         
  -1  11 -13       1021.73       1271.30        99.71 o                         
   0  11 -13        574.67        628.43       100.15 o                         
   1  11 -13         86.38        107.89        66.39 o                         
   2  11 -13         16.44         39.59        79.18 o                         
   3  11 -13          2.15         75.50        65.95 o                         
   4  11 -13        870.33        958.59       173.17 o                         
   5  11 -13       1252.14       1208.01        69.43 o                         
   6  11 -13        258.86        209.72        54.96 o                         
   7  11 -13        504.55        482.79        43.89 o                         
   8  11 -13        383.10        387.12        47.16 o                         
   9  11 -13       1749.43       1984.18        80.08 o                         
  10  11 -13         94.31        120.70       109.72 o                         
  -4  12 -13        276.65        474.05       126.12 o                         
  -3  12 -13         80.43          0.00         0.02 o                         
  -2  12 -13         37.98         68.72       135.78 o                         
  -1  12 -13        349.54        203.98       116.97 o                         
   0  12 -13        440.10        274.87       109.29 o                         
   1  12 -13        638.15        579.36        91.35 o                         
   2  12 -13         36.61          0.00         0.02 o                         
   3  12 -13        416.36        395.02        47.64 o                         
   4  12 -13       2160.42       2138.32       110.84 o                         
   5  12 -13        255.52        230.46        48.52 o                         
   6  12 -13        271.04        176.45        47.76 o                         
   7  12 -13         70.99         13.66        27.31 o                         
   8  12 -13        889.84       1099.48       139.09 o                         
  -2  13 -13         49.40          0.04         0.04 o                         
  -1  13 -13        143.77        122.90        88.58 o                         
   0  13 -13       2378.04       2855.08        96.06 o                         
   1  13 -13         11.13         15.17        30.34 o                         
   2  13 -13         70.56         47.49        94.98 o                         
   3  13 -13         83.34         31.28        61.45 o                         
   4  13 -13        291.85        184.50        78.68 o                         
   5  13 -13        100.10        236.57        49.16 o                         
   6  13 -13         87.66         88.14        48.76 o                         
   7  13 -13         71.73         44.78        88.22 o                         
   8  13 -13        208.74        165.99        97.79 o                         
   1  14 -13        542.76        427.42       148.67 o                         
   2  14 -13         21.47         72.07        76.31 o                         
   3  14 -13         21.63          0.00         0.02 o                         
   4  14 -13        635.94        491.61        79.72 o                         
   5  14 -13         37.59        165.99        87.50 o                         
 -10   0 -12       1688.01       1644.23        89.10 o                         
  -8   0 -12       2694.51       3555.16       107.19 o                         
  -6   0 -12        163.24        158.36        75.41 o                         
   2   0 -12       3355.84       3413.68        46.68 o                         
   4   0 -12      11231.37      12312.30        88.66 o                         
   6   0 -12       5812.50       5581.03        74.61 o                         
   8   0 -12       5417.37       5374.07       102.50 o                         
  10   0 -12        242.64        184.50        81.40 o                         
  12   0 -12         94.74        245.87        93.96 o                         
  14   0 -12        386.08        201.14        79.32 o                         
 -11   1 -12        815.90       1086.27        85.59 o                         
 -10   1 -12         19.99         77.25        79.00 o                         
  -9   1 -12         49.10          5.28        10.55 o                         
  -8   1 -12       1004.78       1066.61       123.95 o                         
  -7   1 -12       1845.06       2019.93        62.84 o                         
  -6   1 -12        186.30        179.11        85.55 o                         
   2   1 -12       1128.28       1092.87        39.62 o                         
   3   1 -12        604.63        555.57        32.96 o                         
   4   1 -12        507.38        569.78        28.61 o                         
   5   1 -12       3140.62       3172.99        45.01 o                         
   6   1 -12        653.57        648.62        30.52 o                         
   7   1 -12        332.12        271.57        32.92 o                         
   8   1 -12        105.16        192.73        41.60 o                         
   9   1 -12        947.10        909.76        54.22 o                         
  10   1 -12       1409.91       1509.42        62.08 o                         
  11   1 -12         39.26        148.47       121.69 o                         
  12   1 -12       1442.94       1556.34        70.92 o                         
  13   1 -12        263.25        316.05        63.92 o                         
  14   1 -12         85.13          5.28        10.55 o                         
  15   1 -12        147.49        120.70        57.06 o                         
 -11   2 -12         25.76          0.00         0.02 o                         
 -10   2 -12         28.60        155.86        84.79 o                         
  -9   2 -12        382.25        319.61        39.28 o                         
  -8   2 -12        315.92        252.18        47.58 o                         
  -7   2 -12        944.18       1047.13        58.17 o                         
  -6   2 -12        124.84        160.89        86.14 o                         
  -5   2 -12        875.14        983.49        93.96 o                         
   1   2 -12       7435.04       8351.28        73.02 o                         
   2   2 -12        819.42        787.63        39.24 o                         
   3   2 -12        388.24        452.55        38.24 o                         
   4   2 -12        386.83        419.20        24.54 o                         
   5   2 -12        888.15        798.88        50.81 o                         
   6   2 -12        510.80        532.27        78.34 o                         
   7   2 -12        307.23        312.51        31.78 o                         
   8   2 -12       2878.83       2791.40        63.32 o                         
   9   2 -12       4863.18       5070.96        71.12 o                         
  10   2 -12       1359.58       1278.43       114.27 o                         
  11   2 -12        168.59        184.50       119.38 o                         
  12   2 -12       1324.76       1463.22        61.13 o                         
  13   2 -12       1378.60       1410.22       217.53 o                         
  14   2 -12        348.17        334.05        54.76 o                         
  15   2 -12          5.51          0.00         0.02 o                         
 -12   3 -12        243.39        239.65        64.94 o                         
 -11   3 -12         55.04         33.56        67.11 o                         
 -10   3 -12         67.11         16.77        32.72 o                         
  -9   3 -12        523.64        658.84        87.16 o                         
  -8   3 -12       1946.21       2002.01        53.63 o                         
  -7   3 -12        923.30        971.00        49.79 o                         
  -6   3 -12         67.67        114.20       100.33 o                         
  -5   3 -12        604.81        509.48        76.65 o                         
   1   3 -12       3086.48       3651.08        72.42 o                         
   2   3 -12       1352.00       1350.85        51.39 o                         
   3   3 -12        562.96        574.56        43.09 o                         
   4   3 -12       1379.50       1395.26        59.69 o                         
   5   3 -12       5227.83       5640.88        75.01 o                         
   6   3 -12       1726.73       1709.67        41.30 o                         
   7   3 -12        455.48        352.55        48.76 o                         
   8   3 -12       2204.41       2028.92        53.98 o                         
   9   3 -12        893.45        909.76        48.20 o                         
  10   3 -12        370.20        295.10        58.33 o                         
  11   3 -12        128.37        114.20        61.90 o                         
  12   3 -12        287.60        308.98        59.69 o                         
  13   3 -12       1665.85       1993.09       240.78 o                         
  14   3 -12        202.64        192.73        80.42 o                         
  15   3 -12         27.07         70.38       139.09 o                         
 -12   4 -12          3.27         43.45        85.59 o                         
 -11   4 -12       2306.27       2876.47       117.84 o                         
 -10   4 -12          6.07        120.70        98.75 o                         
  -9   4 -12       1174.96       1432.81       113.42 o                         
  -8   4 -12        231.58        288.28        91.57 o                         
  -7   4 -12       1596.48       1660.47        97.67 o                         
  -6   4 -12         96.23          0.00         0.02 o                         
  -5   4 -12         32.56        120.70       109.72 o                         
  -4   4 -12       1078.49        964.79        74.45 o                         
   1   4 -12       3472.15       3846.75        86.72 o                         
   2   4 -12        479.35        423.30        36.99 o                         
   3   4 -12        715.96        705.79        58.37 o                         
   4   4 -12        108.68        103.78        81.40 o                         
   5   4 -12       4339.80       4749.08       110.12 o                         
   6   4 -12        404.35        352.55       101.27 o                         
   7   4 -12        734.66        648.62        45.79 o                         
   8   4 -12         66.85        116.35        64.64 o                         
   9   4 -12       2199.53       2523.75       120.42 o                         
  10   4 -12        498.43        482.79        87.78 o                         
  11   4 -12         44.24        127.37       108.21 o                         
  12   4 -12         69.25        105.82        51.37 o                         
  13   4 -12        288.56        312.51        63.56 o                         
  14   4 -12         12.72         43.45        85.59 o                         
  15   4 -12         79.96          9.59        18.55 o                         
 -12   5 -12        363.71        461.09        85.78 o                         
 -11   5 -12        183.30        261.78        84.03 o                         
 -10   5 -12        567.10        732.57       102.72 o                         
  -9   5 -12         13.03         59.14       116.75 o                         
  -8   5 -12        843.89        897.75       101.74 o                         
  -7   5 -12       1147.37       1285.58        93.11 o                         
  -6   5 -12         65.28        165.99       113.24 o                         
  -5   5 -12        485.91        504.98        67.33 o                         
  -4   5 -12       1569.42       1668.62       138.71 o                         
  -3   5 -12       3326.58       3105.84       133.58 o                         
   0   5 -12       3106.99       3309.45        91.93 o                         
   1   5 -12       1464.59       1572.14        55.44 o                         
   2   5 -12       2061.08       2010.96        71.66 o                         
   3   5 -12       1597.43       1470.87        53.63 o                         
   4   5 -12       1419.21       1470.87        68.95 o                         
   5   5 -12         62.07         65.45        27.47 o                         
   6   5 -12        242.74        195.51        69.82 o                         
   7   5 -12        193.34        187.22        38.26 o                         
   8   5 -12        981.00        838.89        40.50 o                         
   9   5 -12       2627.33       2770.33       220.79 o                         
  10   5 -12        345.40        411.06       125.54 o                         
  11   5 -12        364.72        387.12       121.83 o                         
  12   5 -12         74.43        127.37       119.48 o                         
  13   5 -12       1105.54       1292.75       466.83 o                         
  14   5 -12          2.64          7.27        14.54 o                         
 -12   6 -12         84.50        153.37        98.95 o                         
 -11   6 -12        219.50        158.36        98.03 o                         
 -10   6 -12        622.15        500.50        75.97 o                         
  -9   6 -12         82.22        179.11       120.30 o                         
  -8   6 -12       1109.38       1099.48        99.35 o                         
  -7   6 -12        276.14        179.11       112.28 o                         
  -6   6 -12       1007.93       1208.01       104.14 o                         
  -5   6 -12        486.21        541.53       111.56 o                         
  -4   6 -12       1862.45       1524.98       140.41 o                         
  -3   6 -12       2984.98       3567.08       155.09 o                         
  -2   6 -12       1088.81       1027.83        89.65 o                         
   0   6 -12       2558.60       2876.47        85.70 o                         
   1   6 -12       1638.69       1835.80        68.47 o                         
   2   6 -12        216.00        316.05        71.02 o                         
   3   6 -12       1579.89       1793.26        76.13 o                         
   4   6 -12        443.07        465.39        51.71 o                         
   5   6 -12        667.17        613.50        54.42 o                         
   6   6 -12        179.09        176.45        39.80 o                         
   7   6 -12         76.55         75.50        41.66 o                         
   8   6 -12       1377.11       1250.02        63.56 o                         
   9   6 -12       1990.46       1975.29        53.27 o                         
  10   6 -12        949.73        815.91        45.65 o                         
  11   6 -12         94.62        107.89        68.47 o                         
  12   6 -12       1246.74       1242.97       161.97 o                         
  13   6 -12       1747.68       2046.95        81.34 o                         
  14   6 -12        801.59        618.46        79.48 o                         
 -12   7 -12        523.20        131.92       112.42 o                         
 -11   7 -12        669.37        427.42        70.20 o                         
 -10   7 -12          0.50          0.00         0.02 o                         
  -9   7 -12        274.17        375.42       104.50 o                         
  -8   7 -12        358.33        431.56       116.19 o                         
  -7   7 -12       2255.41       2686.86       155.31 o                         
  -6   7 -12        296.11        221.45       118.90 o                         
  -5   7 -12        719.30        833.12        80.72 o                         
  -4   7 -12       1337.00       1548.47       149.35 o                         
  -3   7 -12       1337.15       1470.87       137.89 o                         
  -2   7 -12         37.79          0.00         0.02 o                         
  -1   7 -12        730.75        695.21        68.47 o                         
   0   7 -12       1840.12       2394.99        87.98 o                         
   1   7 -12       2039.03       2092.39       100.51 o                         
   2   7 -12       1471.77       1580.07        71.46 o                         
   3   7 -12        712.66        689.96        47.22 o                         
   4   7 -12        866.46        927.92        60.85 o                         
   5   7 -12       8751.97       9697.61       157.36 o                         
   6   7 -12         12.92         62.25       122.93 o                         
   7   7 -12        492.17        465.39        51.71 o                         
   8   7 -12        583.68        427.42        53.69 o                         
   9   7 -12        618.42        679.50        78.10 o                         
  10   7 -12        847.32       1034.24       102.78 o                         
  11   7 -12         17.63         25.94        51.89 o                         
  12   7 -12         98.26        179.11       101.58 o                         
  13   7 -12        227.79        239.65        52.57 o                         
 -11   8 -12         22.17        146.04       125.52 o                         
 -10   8 -12         59.22        176.45       116.75 o                         
  -9   8 -12         85.24        125.13       140.77 o                         
  -8   8 -12       2321.65       2995.52       163.99 o                         
  -7   8 -12        375.75        435.72       125.09 o                         
  -6   8 -12        620.46        770.90       127.56 o                         
  -4   8 -12       1055.50       1079.70        91.89 o                         
  -3   8 -12        710.88        754.36       126.18 o                         
  -2   8 -12        426.32        648.62        86.48 o                         
  -1   8 -12        986.05       1021.44       102.14 o                         
   0   8 -12       1735.94       1852.96       189.17 o                         
   1   8 -12       1670.43       1501.67        92.89 o                         
   2   8 -12          7.27          0.00         0.02 o                         
   3   8 -12       1049.41       1008.71        76.13 o                         
   4   8 -12       4275.33       4818.15       110.92 o                         
   5   8 -12        423.70        371.56        61.61 o                         
   6   8 -12       1559.14       1701.42       115.35 o                         
   7   8 -12        369.34        323.19        75.41 o                         
   8   8 -12       1254.69       1194.16        75.93 o                         
   9   8 -12        118.77          0.00         0.02 o                         
  10   8 -12        349.99         34.72        69.45 o                         
  11   8 -12         66.90         35.91        70.62 o                         
  12   8 -12         13.30          0.00         0.02 o                         
  13   8 -12        122.13        122.90       124.01 o                         
  -9   9 -12        513.49        491.61        70.86 o                         
  -8   9 -12       1558.61       1887.51       138.85 o                         
  -6   9 -12        694.18        674.31       108.93 o                         
  -5   9 -12         43.47        141.26       142.44 o                         
  -4   9 -12       3213.33       3602.96       131.89 o                         
  -3   9 -12        444.76        258.56       131.69 o                         
  -2   9 -12        371.15        184.50       146.51 o                         
  -1   9 -12        166.31         44.78        88.22 o                         
   0   9 -12       2808.24       3275.07       182.90 o                         
   1   9 -12       1946.53       2138.32       341.76 o                         
   2   9 -12        178.76        176.45        58.37 o                         
   3   9 -12        447.33        695.21        79.00 o                         
   4   9 -12        266.26        375.42        69.67 o                         
   5   9 -12        672.98        603.64        63.80 o                         
   6   9 -12        274.86        284.89        84.29 o                         
   7   9 -12        249.59        176.45        84.91 o                         
   8   9 -12       1152.59       1146.33        74.39 o                         
   9   9 -12        198.19        221.45        50.53 o                         
  10   9 -12        126.81         73.77       147.55 o                         
  11   9 -12         13.27          0.00         0.02 o                         
  12   9 -12       1671.50       1767.97       109.19 o                         
  -8  10 -12        222.36         48.88        97.75 o                         
  -7  10 -12        448.65        407.02       120.90 o                         
  -6  10 -12        104.51        239.65       139.15 o                         
  -5  10 -12        454.19        569.78       123.97 o                         
  -4  10 -12        684.90       1119.44       140.35 o                         
  -3  10 -12       3411.38       4292.58       157.05 o                         
  -2  10 -12        290.79        288.28       118.70 o                         
  -1  10 -12        439.15        448.31       105.73 o                         
   0  10 -12       1090.71       1132.85       114.29 o                         
   1  10 -12       1755.66       2010.96        80.62 o                         
   2  10 -12        858.28        765.37       276.31 o                         
   3  10 -12        829.52        844.69        69.67 o                         
   4  10 -12        825.18        689.96       125.92 o                         
   5  10 -12        517.22        504.98        62.84 o                         
   6  10 -12         14.87         10.21        20.43 o                         
   7  10 -12        166.11        122.90        68.65 o                         
   8  10 -12        203.90        168.58        64.84 o                         
   9  10 -12        918.42        705.79        79.60 o                         
  10  10 -12        391.43        284.89        40.46 o                         
  11  10 -12         36.95         48.88        96.36 o                         
  -9  11 -12        144.64        239.65        95.86 o                         
  -8  11 -12       1924.62       2394.99       146.63 o                         
  -7  11 -12        148.24        198.31       132.21 o                         
  -6  11 -12        108.82        148.47       167.94 o                         
  -5  11 -12         29.69        341.39       132.87 o                         
  -4  11 -12        679.43        633.45       115.63 o                         
  -3  11 -12        476.76        326.79       115.55 o                         
  -2  11 -12        120.50        134.22       141.17 o                         
  -1  11 -12        498.42        452.55       110.48 o                         
   0  11 -12        468.93        560.28       245.86 o                         
   1  11 -12        591.26        579.36       120.20 o                         
   2  11 -12        672.68        827.36       160.88 o                         
   3  11 -12        478.94        302.00        41.66 o                         
   4  11 -12       2814.21       2780.86       189.60 o                         
   5  11 -12       1413.45       1194.16       158.76 o                         
   6  11 -12        794.97        638.49        75.71 o                         
   7  11 -12         83.40         88.14        52.51 o                         
   8  11 -12       2014.55       2454.00       118.74 o                         
   9  11 -12         91.18          0.00         0.02 o                         
  10  11 -12        356.78        375.42        65.79 o                         
  -8  12 -12         58.26        141.26       121.08 o                         
  -7  12 -12        727.32        804.54        96.32 o                         
  -6  12 -12        119.98        107.89        82.99 o                         
  -5  12 -12        193.05        160.89        81.08 o                         
  -4  12 -12        450.82        356.32        75.41 o                         
  -3  12 -12        233.08        323.19       129.28 o                         
  -2  12 -12         35.30        101.75       100.75 o                         
  -1  12 -12        570.20        474.05        78.28 o                         
   0  12 -12       1382.37       1365.57       199.30 o                         
   1  12 -12       1027.54       1092.87        79.24 o                         
   2  12 -12        277.02        218.49        53.15 o                         
   3  12 -12        112.25         39.59        79.18 o                         
   4  12 -12        510.57        523.10       123.35 o                         
   5  12 -12       3075.41       3614.96       192.16 o                         
   6  12 -12         53.83          3.99         7.98 o                         
   7  12 -12        283.89        230.46        66.71 o                         
   8  12 -12         90.35        168.58        62.24 o                         
   9  12 -12        296.02        305.48        59.35 o                         
  -5  13 -12        679.95        415.12        61.05 o                         
  -4  13 -12         66.37          2.24         4.49 o                         
  -3  13 -12       1813.42       2269.59       180.81 o                         
  -2  13 -12        150.51        192.73       113.69 o                         
  -1  13 -12        344.91        415.12        77.33 o                         
   0  13 -12        166.67        116.35        90.49 o                         
   1  13 -12        694.78        798.88        79.04 o                         
   2  13 -12        601.60        367.72        38.30 o                         
   3  13 -12         92.86         25.94        50.87 o                         
   4  13 -12        918.16        885.82        65.40 o                         
   5  13 -12        206.01        255.36        57.46 o                         
   6  13 -12          9.70         15.96        31.92 o                         
   7  13 -12         54.81          9.59        19.17 o                         
   8  13 -12        203.07         82.60        83.51 o                         
  -2  14 -12        420.64        330.41       119.82 o                         
  -1  14 -12         55.71         75.50       112.82 o                         
   0  14 -12        601.98        793.25       101.27 o                         
   1  14 -12        802.16        770.90        49.91 o                         
   2  14 -12         30.75          0.00         0.02 o                         
   3  14 -12        171.98        176.45        53.07 o                         
   4  14 -12        110.21        138.89        65.91 o                         
   5  14 -12        518.73        399.00        63.84 o                         
   6  14 -12         35.15         22.03        43.13 o                         
   7  14 -12        118.47        189.96       112.88 o                         
   1  15 -12        280.26        109.97        67.03 o                         
   2  15 -12         58.39         20.20        39.50 o                         
   3  15 -12        111.28        192.73       102.60 o                         
   4  15 -12        340.01        242.75        87.14 o                         
  -9   0 -11       2254.85       2002.01        80.44 o                         
  -7   0 -11        256.49        212.63        81.56 o                         
   3   0 -11       7212.82       7654.54        69.90 o                         
   5   0 -11       3405.44       3286.51        68.71 o                         
   7   0 -11        938.41        915.79        66.49 o                         
   9   0 -11        303.74        319.61        78.56 o                         
  11   0 -11       1359.89       1343.52        95.18 o                         
  13   0 -11       1386.56       1221.93       104.74 o                         
  15   0 -11        163.65        138.89        91.81 o                         
 -10   1 -11        120.66        189.96        68.83 o                         
  -9   1 -11         68.49         30.17        59.25 o                         
  -8   1 -11       2286.60       2385.22       136.58 o                         
  -7   1 -11       2796.36       2801.97        74.01 o                         
  -6   1 -11       1571.40       1556.34        86.68 o                         
   1   1 -11        270.38        206.84        22.98 o                         
   2   1 -11       1767.21       2101.53        45.79 o                         
   3   1 -11        399.87        352.55        18.75 o                         
   4   1 -11       5771.96       6037.68       124.17 o                         
   5   1 -11       1589.72       1455.59        38.10 o                         
   6   1 -11       1119.88       1194.16       110.44 o                         
   7   1 -11        291.74        265.02        26.01 o                         
   8   1 -11       4554.50       4598.86       189.64 o                         
   9   1 -11       2339.25       2424.40        68.85 o                         
  10   1 -11        653.19        478.41       135.44 o                         
  11   1 -11        492.28        514.00        58.87 o                         
  12   1 -11        310.95        233.50        70.20 o                         
  13   1 -11       1125.66       1092.87       138.67 o                         
  14   1 -11        431.33        252.18        57.10 o                         
  15   1 -11         24.53          7.27        14.54 o                         
  16   1 -11        628.83        391.06        86.90 o                         
 -12   2 -11         26.43        127.37        69.88 o                         
 -11   2 -11        123.13         77.25       108.85 o                         
  -9   2 -11        655.08        721.80        85.86 o                         
  -8   2 -11        547.35        633.45        45.25 o                         
  -7   2 -11        909.38        804.54        84.99 o                         
  -6   2 -11        624.23        727.17        75.41 o                         
  -5   2 -11        647.66        613.50        69.27 o                         
   1   2 -11       4035.15       4331.93        65.73 o                         
   2   2 -11        824.61        838.89        40.50 o                         
   3   2 -11        980.44       1066.61        52.19 o                         
   4   2 -11        746.00        759.85        49.56 o                         
   5   2 -11       3368.18       3567.08        47.72 o                         
   6   2 -11        426.56        316.05        99.43 o                         
   7   2 -11         66.79        103.78        42.73 o                         
   8   2 -11       2415.99       2686.86       196.73 o                         
   9   2 -11       3862.11       3959.06       113.12 o                         
  10   2 -11        927.50        862.20        58.65 o                         
  11   2 -11        265.19        265.02        55.28 o                         
  12   2 -11        569.09        684.72        67.95 o                         
  13   2 -11       1001.44        958.59        49.48 o                         
  14   2 -11        632.52        439.90        87.98 o                         
  15   2 -11        163.73        107.89        70.54 o                         
  16   2 -11        108.00          1.96         3.63 o                         
 -12   3 -11        198.19         21.11        42.21 o                         
 -11   3 -11        827.15       1053.60        90.77 o                         
 -10   3 -11         73.28        218.49        91.53 o                         
  -9   3 -11          0.36         62.25       124.51 o                         
  -8   3 -11       1037.85       1112.77        46.64 o                         
  -7   3 -11        624.44        569.78        47.68 o                         
  -6   3 -11        832.81        879.88        65.18 o                         
  -5   3 -11         42.44         50.28        99.15 o                         
   0   3 -11       5928.04       6789.21        82.29 o                         
   1   3 -11      12277.01      12157.64       110.12 o                         
   2   3 -11         47.40         57.62       100.07 o                         
   3   3 -11          2.37          0.00         0.02 o                         
   4   3 -11       1606.77       1726.23        74.69 o                         
   5   3 -11       7665.92       7777.37        88.08 o                         
   6   3 -11       4395.21       4504.53       107.25 o                         
   7   3 -11        674.77        732.57        43.25 o                         
   8   3 -11       2648.58       2686.86        62.12 o                         
   9   3 -11        726.72        743.42        49.02 o                         
  10   3 -11       1690.66       1580.07        63.52 o                         
  11   3 -11         49.02          6.23        12.47 o                         
  12   3 -11        553.52        608.56        78.84 o                         
  13   3 -11       1113.46       1092.87        59.43 o                         
  14   3 -11        496.62        444.10        63.14 o                         
  15   3 -11         78.80          7.82        15.64 o                         
  16   3 -11        263.02         82.60       163.39 o                         
 -12   4 -11       1101.65       1180.40        82.35 o                         
 -11   4 -11          2.19          0.00         0.02 o                         
 -10   4 -11        699.53        815.91        97.00 o                         
  -9   4 -11        411.50        291.68        85.29 o                         
  -8   4 -11        759.48        658.84        71.78 o                         
  -7   4 -11        417.13        448.31        67.67 o                         
  -6   4 -11        758.22        958.59       105.14 o                         
  -5   4 -11        359.21        308.98        94.80 o                         
  -4   4 -11        207.18        168.58        98.55 o                         
   0   4 -11       4054.68       4531.38        94.12 o                         
   1   4 -11         25.12         37.12        74.23 o                         
   2   4 -11       7074.46       7637.08       104.74 o                         
   3   4 -11          8.81          0.00         0.02 o                         
   4   4 -11       7680.23       8296.61       127.36 o                         
   5   4 -11        165.03        153.37        29.69 o                         
   6   4 -11       1331.74       1350.85        44.05 o                         
   7   4 -11        627.45        565.02        75.97 o                         
   8   4 -11       1755.06       1878.84       112.56 o                         
   9   4 -11         46.47         46.12        74.61 o                         
  10   4 -11        126.05        116.35       122.81 o                         
  11   4 -11        299.01        249.01        53.59 o                         
  12   4 -11        167.73        165.99        59.19 o                         
  13   4 -11        576.79        496.04        84.53 o                         
  14   4 -11        146.00        103.78        71.22 o                         
  15   4 -11          6.25         75.50        81.58 o                         
 -12   5 -11        372.11        319.61        53.57 o                         
 -11   5 -11        739.41        909.76        84.35 o                         
 -10   5 -11        185.59         28.02        56.04 o                         
  -9   5 -11        579.42        603.64        93.25 o                         
  -8   5 -11       1507.91       1603.98       104.00 o                         
  -7   5 -11        114.74        138.89       115.35 o                         
  -6   5 -11        692.83        879.88       124.43 o                         
  -5   5 -11        106.66        227.44       111.46 o                         
  -4   5 -11       1790.09       1759.58       100.55 o                         
  -3   5 -11        998.98       1027.83        76.85 o                         
   0   5 -11        158.44        249.01        59.89 o                         
   1   5 -11       6880.19       7619.63       104.62 o                         
   2   5 -11        210.34        153.37        69.27 o                         
   3   5 -11        427.25        474.05        60.89 o                         
   4   5 -11       1626.55       1844.37        77.21 o                         
   5   5 -11       5123.70       5595.96        59.77 o                         
   6   5 -11        143.51        179.11        45.45 o                         
   7   5 -11         23.81         38.34        76.69 o                         
   8   5 -11       3880.54       4124.14       115.45 o                         
   9   5 -11       1531.68       1564.23        71.10 o                         
  10   5 -11       2296.46       2203.47       215.66 o                         
  11   5 -11        105.32         79.01        90.55 o                         
  12   5 -11       1270.36       1387.81       200.92 o                         
  13   5 -11        420.66        444.10        42.09 o                         
  14   5 -11        377.54        326.79        65.00 o                         
  15   5 -11        128.66         62.25        97.71 o                         
 -12   6 -11         14.33        158.36        98.03 o                         
 -11   6 -11        666.66        804.54       113.32 o                         
 -10   6 -11        250.26        360.10        98.55 o                         
  -9   6 -11         31.48          0.00         0.02 o                         
  -8   6 -11       1329.88       1532.79       117.31 o                         
  -7   6 -11       4608.30       4901.70       139.85 o                         
  -6   6 -11        338.23        203.98       105.55 o                         
  -5   6 -11         79.20         67.07       134.14 o                         
  -4   6 -11       1671.56       1402.73        82.29 o                         
  -3   6 -11       5068.42       5315.65       145.63 o                         
  -2   6 -11       1588.76       1501.67       123.85 o                         
   0   6 -11        429.39        461.09        55.76 o                         
   1   6 -11       1446.72       1810.22        76.49 o                         
   2   6 -11        527.95        509.48        63.12 o                         
   3   6 -11        946.06       1034.24        57.81 o                         
   4   6 -11        475.31        423.30        45.21 o                         
   5   6 -11       1174.92       1221.93        76.81 o                         
   6   6 -11        904.01        934.02        79.36 o                         
   7   6 -11        714.30        555.57        70.62 o                         
   8   6 -11        594.60        496.04        53.39 o                         
   9   6 -11       4085.67       4240.39       117.07 o                         
  10   6 -11        450.46         47.49        94.98 o                         
  11   6 -11        223.23        184.50        94.96 o                         
  12   6 -11        173.16        141.26       104.46 o                         
  13   6 -11       2524.98       3139.33       100.73 o                         
  14   6 -11        341.86        391.06        94.80 o                         
  15   6 -11         52.32         42.14        84.29 o                         
 -12   7 -11        967.79       1146.33       101.45 o                         
 -11   7 -11        643.17        379.30        62.24 o                         
 -10   7 -11        167.76        312.51       102.40 o                         
  -9   7 -11         40.60        201.14       116.15 o                         
  -8   7 -11       1014.23       1264.19        92.33 o                         
  -7   7 -11       1237.75       1652.34       129.91 o                         
  -6   7 -11        130.53          0.00         0.02 o                         
  -5   7 -11        291.43        345.09        96.48 o                         
  -4   7 -11         88.34        160.89       121.61 o                         
  -3   7 -11       1310.80       1328.91        94.66 o                         
  -2   7 -11        392.03        452.55       106.23 o                         
  -1   7 -11        151.22        146.04       113.46 o                         
   0   7 -11       3501.55       3871.57       111.86 o                         
   1   7 -11       3506.81       3614.96        96.08 o                         
   2   7 -11       1811.41       1852.96        85.98 o                         
   3   7 -11       1302.85       1314.39        65.18 o                         
   4   7 -11       3510.05       3711.68        97.36 o                         
   5   7 -11        278.94        150.91        76.07 o                         
   6   7 -11       1379.55       1235.94        84.27 o                         
   7   7 -11          2.19          2.88         5.77 o                         
   8   7 -11        614.43        903.74       102.08 o                         
   9   7 -11       2783.76       2655.89        61.76 o                         
  10   7 -11        119.63          0.00         0.02 o                         
  11   7 -11        560.67        523.10       100.51 o                         
  12   7 -11        155.20        236.57       101.39 o                         
  13   7 -11        320.08        452.55        84.99 o                         
  14   7 -11        298.07        379.30        97.26 o                         
 -11   8 -11       1499.54       2129.09       147.47 o                         
 -10   8 -11        216.26        245.87       112.76 o                         
  -9   8 -11        260.71        312.51       113.00 o                         
  -8   8 -11        213.87        245.87       119.02 o                         
  -7   8 -11       1702.04       1948.75       105.81 o                         
  -6   8 -11        303.70        268.29       101.43 o                         
  -5   8 -11        557.90        444.10        84.19 o                         
  -4   8 -11       2298.27       2317.42       163.47 o                         
  -3   8 -11        200.25        319.61       121.42 o                         
  -2   8 -11        384.08        387.12       106.11 o                         
  -1   8 -11        286.15        261.78       100.19 o                         
   0   8 -11       2699.35       3028.41       252.83 o                         
   1   8 -11       7242.65       7742.17       140.61 o                         
   2   8 -11       1042.74        915.79        60.45 o                         
   3   8 -11        408.01        482.79        61.45 o                         
   4   8 -11        281.42        230.46        78.84 o                         
   5   8 -11       7714.69       8795.13       168.60 o                         
   6   8 -11        883.20        873.97        70.86 o                         
   7   8 -11        170.95        143.64        88.58 o                         
   8   8 -11        361.38        383.20        54.74 o                         
   9   8 -11        485.23        399.00       111.72 o                         
  10   8 -11        462.74        444.10        58.93 o                         
  11   8 -11         26.34          3.99         7.58 o                         
  12   8 -11        119.18        176.45       108.79 o                         
  13   8 -11        898.91       1264.19       113.63 o                         
 -10   9 -11         60.93         54.62       109.25 o                         
  -9   9 -11        346.84        363.90       114.31 o                         
  -8   9 -11        268.98        242.75       124.49 o                         
  -7   9 -11       1352.67       1628.07       120.90 o                         
  -6   9 -11         26.57          0.00         0.02 o                         
  -5   9 -11        502.07        523.10        73.10 o                         
  -4   9 -11        206.14         40.86        81.71 o                         
  -3   9 -11        961.77       1079.70       105.02 o                         
  -2   9 -11        346.95        452.55       118.98 o                         
  -1   9 -11        100.26         80.80       159.80 o                         
   0   9 -11       1376.78       1660.47        81.40 o                         
   1   9 -11        562.82        514.00        49.81 o                         
   2   9 -11        818.28       1126.13       207.80 o                         
   3   9 -11        185.06        298.54        75.93 o                         
   4   9 -11        551.49        360.10        83.39 o                         
   5   9 -11        559.93        465.39        86.18 o                         
   6   9 -11       1296.99       1292.75        79.00 o                         
   7   9 -11        164.40         77.25        61.45 o                         
   8   9 -11         68.36          0.00         0.02 o                         
   9   9 -11       2206.46       2523.75       100.35 o                         
  10   9 -11         53.11         43.45        56.62 o                         
  11   9 -11        559.32        732.57       129.75 o                         
  12   9 -11        150.29        249.01       107.17 o                         
 -10  10 -11        564.62        504.98        85.29 o                         
  -9  10 -11         84.61        120.70       164.59 o                         
  -8  10 -11        512.31        312.51       123.59 o                         
  -7  10 -11        510.48        946.26       116.75 o                         
  -6  10 -11        285.13        146.04       166.56 o                         
  -5  10 -11        292.25        278.19       136.60 o                         
  -4  10 -11       1912.46       2037.92       162.31 o                         
  -3  10 -11       1790.59       1709.67        99.11 o                         
  -2  10 -11        169.74         91.93       183.86 o                         
  -1  10 -11        342.95        765.37       127.10 o                         
   0  10 -11       1622.62       1676.79       163.59 o                         
   1  10 -11        872.22       1027.83       172.91 o                         
   2  10 -11       1187.38       1486.23       277.22 o                         
   3  10 -11        747.06        821.63        62.98 o                         
   4  10 -11       1173.86        977.24        99.91 o                         
   5  10 -11         81.87        150.91        46.62 o                         
   6  10 -11       2722.60       3017.42       340.15 o                         
   7  10 -11         67.72        101.75        58.43 o                         
   8  10 -11       1019.28       1027.83       115.27 o                         
   9  10 -11       1066.37        909.76        78.32 o                         
  10  10 -11       1959.41       1922.38       122.61 o                         
  11  10 -11         25.85          0.00         0.02 o                         
  12  10 -11        424.11        387.12        90.39 o                         
  -9  11 -11        104.61         88.14       176.28 o                         
  -8  11 -11        149.06        209.72        81.00 o                         
  -7  11 -11       1122.78       1410.22        82.51 o                         
  -6  11 -11         49.74        107.89       215.78 o                         
  -5  11 -11         95.21        122.90       212.59 o                         
  -4  11 -11        382.69        305.48       132.67 o                         
  -3  11 -11        616.83        827.36       120.66 o                         
  -2  11 -11        300.05        242.75       118.26 o                         
  -1  11 -11        336.16        274.87       112.60 o                         
   0  11 -11        771.77       1002.37        75.89 o                         
   1  11 -11       3172.76       3378.76       359.94 o                         
   2  11 -11        914.35       1166.71        81.87 o                         
   3  11 -11        368.60        316.05        67.47 o                         
   4  11 -11        909.35        850.50        52.43 o                         
   5  11 -11        763.93        754.36       159.10 o                         
   6  11 -11        703.64        711.10        42.61 o                         
   7  11 -11         18.88         65.45        50.09 o                         
   8  11 -11        128.21        138.89        44.73 o                         
   9  11 -11        377.04        221.45        83.23 o                         
  10  11 -11          0.15        187.22        46.46 o                         
  11  11 -11         48.89        173.80        92.17 o                         
  -9  12 -11         28.72        107.89       118.26 o                         
  -8  12 -11       1618.13       1734.54       108.15 o                         
  -7  12 -11        414.88        435.72        75.05 o                         
  -6  12 -11          7.44          8.39        16.78 o                         
  -5  12 -11        137.39          7.27        14.54 o                         
  -4  12 -11        275.54        323.19        79.00 o                         
  -3  12 -11        799.05        648.62       111.92 o                         
  -2  12 -11        651.99        689.96       183.64 o                         
  -1  12 -11         29.47         79.01        95.88 o                         
   0  12 -11       1893.74       2269.59       104.68 o                         
   1  12 -11        698.19        804.54        96.32 o                         
   2  12 -11       1374.46       1509.42        62.08 o                         
   3  12 -11         20.36          5.75        11.01 o                         
   4  12 -11       2242.61       2250.60       113.71 o                         
   5  12 -11        475.11        427.42        57.81 o                         
   6  12 -11       2062.79       2101.53        64.10 o                         
   7  12 -11        145.47        192.73        47.14 o                         
   8  12 -11        131.80          0.00         0.02 o                         
   9  12 -11        469.03        316.05        60.37 o                         
  10  12 -11         58.97         68.72        56.30 o                         
  -8  13 -11        351.10        341.39       107.03 o                         
  -7  13 -11         44.50         80.80       159.80 o                         
  -6  13 -11        323.45        176.45       106.13 o                         
  -5  13 -11        108.93         20.20        40.40 o                         
  -4  13 -11       1699.13       2147.57       370.27 o                         
  -3  13 -11         34.31         14.40        28.05 o                         
  -2  13 -11        602.57        574.56        81.40 o                         
  -1  13 -11          3.19          0.00         0.02 o                         
   0  13 -11        488.35        598.75        63.54 o                         
   1  13 -11        242.40        298.54        55.22 o                         
   2  13 -11        370.06        387.12        47.16 o                         
   3  13 -11        203.78        201.14        53.82 o                         
   4  13 -11        213.94        252.18        50.75 o                         
   5  13 -11        231.49        233.50        48.84 o                         
   6  13 -11        489.65        337.71        47.72 o                         
   7  13 -11         98.63         22.03        44.07 o                         
   8  13 -11        736.11        862.20        64.52 o                         
   9  13 -11         57.08         50.28        99.15 o                         
  -5  14 -11        222.52        203.98       114.11 o                         
  -4  14 -11        826.33        633.45        65.36 o                         
  -3  14 -11        854.56       1292.75        93.37 o                         
  -2  14 -11         49.90         91.93       109.17 o                         
  -1  14 -11        175.68        112.08       101.51 o                         
   0  14 -11       1331.85       1548.47        78.60 o                         
   1  14 -11        413.65        291.68        54.58 o                         
   2  14 -11         33.08         84.43       100.95 o                         
   3  14 -11         20.33          0.00         0.02 o                         
   4  14 -11        654.56        623.43       104.74 o                         
   5  14 -11        343.38        387.12        62.88 o                         
   6  14 -11        128.66         80.80       161.59 o                         
   7  14 -11         97.82        173.80       115.87 o                         
   8  14 -11         96.91        189.96       101.86 o                         
  -1  15 -11        285.32        348.81       111.92 o                         
   0  15 -11        228.04        171.18       114.99 o                         
   1  15 -11        716.23        658.84       123.05 o                         
   2  15 -11        299.64        252.18       133.23 o                         
   3  15 -11         25.81         10.21        20.43 o                         
   4  15 -11        671.60        618.46        99.35 o                         
   1  16 -11        720.35        527.68       114.71 o                         
   2  16 -11        103.41        255.36       118.10 o                         
 -10   0 -10        828.07        674.31        51.87 o                         
  -8   0 -10        111.62         70.38        93.84 o                         
  -6   0 -10        663.18        737.99        81.40 o                         
   2   0 -10      25602.46      20626.66        86.06 o                         
   4   0 -10       9669.85       9895.32        79.48 o                         
   6   0 -10      11429.89      10357.61       101.64 o                         
   8   0 -10        616.30        448.31        42.29 o                         
  10   0 -10        632.43        711.10        69.25 o                         
  12   0 -10       1184.88       1447.97       106.41 o                         
  14   0 -10       3308.55       3871.57       149.15 o                         
  16   0 -10        384.44        271.57        92.17 o                         
 -11   1 -10        197.24        168.58        70.02 o                         
 -10   1 -10         78.99        116.35       103.42 o                         
  -9   1 -10        462.09        482.79        43.89 o                         
  -8   1 -10       1757.73       1709.67        57.81 o                         
  -7   1 -10       1260.66       1159.90        47.62 o                         
  -6   1 -10       2361.22       2110.70        82.59 o                         
   1   1 -10       8592.58       8720.36        74.61 o                         
   2   1 -10       2214.14       2166.12        46.48 o                         
   3   1 -10        225.52        242.75        28.01 o                         
   4   1 -10       1066.85       1079.70        32.82 o                         
   5   1 -10       5019.09       5199.79        57.62 o                         
   6   1 -10       5406.39       5898.80       153.41 o                         
   7   1 -10        147.44        192.73        41.60 o                         
   8   1 -10       3751.71       3699.52        60.75 o                         
   9   1 -10        271.33        288.28        81.40 o                         
  10   1 -10       3337.44       3286.51        68.71 o                         
  11   1 -10       1433.53       1564.23       118.50 o                         
  12   1 -10        141.80        143.64        57.46 o                         
  13   1 -10       1789.35       2092.39       137.06 o                         
  14   1 -10        555.00        608.56        59.13 o                         
  15   1 -10        138.13        168.58       217.85 o                         
  16   1 -10         14.60          0.00         0.02 o                         
 -12   2 -10        450.23        541.53        65.08 o                         
 -11   2 -10       1344.46       1470.87        91.93 o                         
 -10   2 -10        873.75        873.97        76.77 o                         
  -9   2 -10         37.10         42.14        60.95 o                         
  -8   2 -10       1737.36       1548.47        47.16 o                         
  -7   2 -10       4324.79       4201.46       271.90 o                         
  -6   2 -10       7143.53       8043.85       143.32 o                         
  -5   2 -10       1013.91        891.77        65.62 o                         
   0   2 -10        319.07        345.09        25.97 o                         
   1   2 -10        229.52        308.98        31.60 o                         
   2   2 -10        155.66        206.84        34.47 o                         
   3   2 -10         63.59         57.62        66.71 o                         
   4   2 -10        562.21        569.78        42.91 o                         
   5   2 -10       7689.72       7377.48        85.78 o                         
   6   2 -10       4502.62       5070.96        71.12 o                         
   7   2 -10        273.23        218.49        50.19 o                         
   8   2 -10        286.17        305.48        97.75 o                         
   9   2 -10       8468.98       9135.55       171.83 o                         
  10   2 -10       3038.21       3206.84        67.87 o                         
  11   2 -10        112.14         53.16        72.82 o                         
  12   2 -10         58.15         43.45        85.59 o                         
  13   2 -10        908.88        770.90        44.37 o                         
  14   2 -10         85.49        112.08        74.01 o                         
  15   2 -10         46.10         30.17        60.35 o                         
  16   2 -10         50.17          0.16         0.32 o                         
 -13   3 -10         32.60          0.00         0.02 o                         
 -12   3 -10        795.65       1112.77        93.29 o                         
 -11   3 -10        753.30        946.26        86.02 o                         
 -10   3 -10       2307.19       2523.75       120.42 o                         
  -9   3 -10        545.69        613.50        29.69 o                         
  -8   3 -10        344.47        348.81        29.85 o                         
  -7   3 -10       4099.90       4098.52       191.82 o                         
  -6   3 -10       1620.82       1717.94       124.19 o                         
  -5   3 -10        750.86        897.75        89.77 o                         
  -4   3 -10        508.46        518.54        59.13 o                         
   0   3 -10       4940.05       5432.80        88.34 o                         
   1   3 -10       2637.59       2887.19        53.67 o                         
   2   3 -10       1933.30       2056.00        54.34 o                         
   3   3 -10       1098.71       1159.90        54.42 o                         
   4   3 -10       5620.53       5960.33        46.26 o                         
   5   3 -10       9546.98       9560.41       332.03 o                         
   6   3 -10       2158.85       2110.70        45.88 o                         
   7   3 -10        224.14        179.11        58.81 o                         
   8   3 -10        294.82        258.56        48.18 o                         
   9   3 -10       1132.35       1092.87        59.43 o                         
  10   3 -10       1019.56        946.26        55.30 o                         
  11   3 -10        184.59        165.99        56.62 o                         
  12   3 -10        641.10        721.80        75.13 o                         
  13   3 -10       1076.60        891.77       125.27 o                         
  14   3 -10       1191.78       1132.85       107.57 o                         
  15   3 -10        215.85        245.87       103.36 o                         
  16   3 -10        118.18        179.11       112.28 o                         
 -13   4 -10          0.01          0.00         0.02 o                         
 -12   4 -10        146.75         47.49        93.61 o                         
 -11   4 -10       2947.95       3748.28       122.29 o                         
 -10   4 -10         20.07          0.00         0.02 o                         
  -9   4 -10        203.58        146.04        96.56 o                         
  -8   4 -10        450.85        444.10        50.51 o                         
  -7   4 -10       2338.00       2346.36        67.73 o                         
  -6   4 -10        143.37        155.86       104.74 o                         
  -5   4 -10        255.59        158.36        95.52 o                         
  -4   4 -10       1711.60       1636.14        96.96 o                         
   0   4 -10       1558.26       1767.97        58.79 o                         
   1   4 -10      16564.62      15140.23       122.89 o                         
   2   4 -10       1792.96       1913.64        69.90 o                         
   3   4 -10         21.02          0.00         0.02 o                         
   4   4 -10       1121.04       1180.40        27.45 o                         
   5   4 -10       7923.32       7377.48       171.57 o                         
   6   4 -10       1715.71       1564.23        39.50 o                         
   7   4 -10        126.15         77.25        75.49 o                         
   8   4 -10       1166.67       1395.26        89.54 o                         
   9   4 -10         45.56         84.43        97.28 o                         
  10   4 -10        193.62        236.57       110.60 o                         
  11   4 -10        183.69        168.58        59.65 o                         
  12   4 -10        413.61        399.00        47.88 o                         
  13   4 -10        749.46        737.99        48.84 o                         
  14   4 -10         44.64          0.00         0.02 o                         
  15   4 -10         70.32         60.69       121.38 o                         
  16   4 -10        286.43        233.50       106.83 o                         
 -13   5 -10        308.59        330.41        87.14 o                         
 -12   5 -10        572.40        532.27        87.56 o                         
 -11   5 -10        866.73       1015.06        95.46 o                         
 -10   5 -10        547.73        395.02        55.58 o                         
  -9   5 -10        663.91        879.88       106.65 o                         
  -8   5 -10        276.73        268.29       104.70 o                         
  -7   5 -10       4069.33       4451.07       133.27 o                         
  -6   5 -10        430.80        509.48        63.12 o                         
  -5   5 -10        504.53        593.87        92.49 o                         
  -4   5 -10       1106.22       1126.13        73.73 o                         
  -3   5 -10       9683.29       9078.37       152.26 o                         
   0   5 -10       2505.11       2738.88        83.63 o                         
   1   5 -10       1818.85       2279.12        76.29 o                         
   2   5 -10       1469.65       1432.81        52.93 o                         
   3   5 -10        837.97        971.00        68.47 o                         
   4   5 -10       1299.41       1228.92        56.02 o                         
   5   5 -10       1243.58       1214.96        76.59 o                         
   6   5 -10       3019.16       2780.86        73.73 o                         
   7   5 -10        264.81        363.90        64.78 o                         
   8   5 -10         60.74         19.31        38.62 o                         
   9   5 -10       6300.25       6288.57       126.72 o                         
  10   5 -10       1198.32        679.50       770.63 o                         
  11   5 -10        175.23        158.36        93.01 o                         
  12   5 -10        409.19        330.41        94.40 o                         
  13   5 -10        892.71        716.44       128.32 o                         
  14   5 -10       1225.85       1564.23        79.00 o                         
  15   5 -10         98.14         99.75        75.81 o                         
  16   5 -10        298.30        371.56       103.96 o                         
 -13   6 -10        116.12        118.51       115.25 o                         
 -12   6 -10        420.97        461.09        94.36 o                         
 -11   6 -10        298.08        298.54       103.54 o                         
 -10   6 -10        389.11        337.71        99.11 o                         
  -9   6 -10        241.25        155.86       104.74 o                         
  -8   6 -10       2029.91       2604.67       132.53 o                         
  -7   6 -10       2872.70       3128.15       145.24 o                         
  -6   6 -10       1693.92       1966.42       132.87 o                         
  -5   6 -10         11.27          8.39        16.78 o                         
  -4   6 -10       6967.39       7429.04       154.95 o                         
  -3   6 -10       2344.89       2269.59       133.23 o                         
  -2   6 -10       1993.47       2046.95       126.52 o                         
   0   6 -10        380.58        478.41        48.06 o                         
   1   6 -10        744.60        793.25        67.51 o                         
   2   6 -10       1388.22       1524.98        70.20 o                         
   3   6 -10       1088.87       1271.30        71.22 o                         
   4   6 -10        614.76        721.80        69.76 o                         
   5   6 -10        405.22        323.19        75.41 o                         
   6   6 -10        962.20        897.75        89.77 o                         
   7   6 -10        462.71        439.90        58.65 o                         
   8   6 -10       3016.83       3206.84       101.80 o                         
   9   6 -10        922.53        810.22        68.23 o                         
  10   6 -10       1310.45        737.99       662.02 o                         
  11   6 -10        233.44        116.35       118.50 o                         
  12   6 -10        345.51        465.39        86.18 o                         
  13   6 -10       1148.96       1099.48       105.97 o                         
  14   6 -10        233.41        245.87       106.49 o                         
  15   6 -10         87.45        129.63       106.89 o                         
 -13   7 -10        179.10        107.89       132.79 o                         
 -12   7 -10        463.53        427.42        70.20 o                         
 -11   7 -10       2235.50       2493.74       129.67 o                         
 -10   7 -10        173.07        107.89       145.24 o                         
  -9   7 -10         16.88        125.13       134.06 o                         
  -8   7 -10        810.67        927.92       115.61 o                         
  -7   7 -10        205.80        181.79       123.89 o                         
  -6   7 -10       1258.35       1079.70       118.14 o                         
  -5   7 -10         29.73          0.00         0.02 o                         
  -4   7 -10        618.71        873.97        76.77 o                         
  -3   7 -10       1841.42       1931.15       122.89 o                         
  -2   7 -10       1149.06       1228.92        84.03 o                         
  -1   7 -10       1385.22       1417.73       188.03 o                         
   0   7 -10       2702.40       3252.25       102.52 o                         
   1   7 -10       5112.32       5506.67       103.76 o                         
   2   7 -10       3475.09       3809.68        98.63 o                         
   3   7 -10       3005.14       3355.58       104.14 o                         
   4   7 -10       1788.83       1709.67        66.07 o                         
   5   7 -10       3380.10       3460.52       105.75 o                         
   6   7 -10        960.44       1021.44        70.22 o                         
   7   7 -10       2279.46       2010.96        80.62 o                         
   8   7 -10        485.61        356.32        56.56 o                         
   9   7 -10       1003.30       1106.11        66.43 o                         
  10   7 -10       1187.05        748.88       475.57 o                         
  11   7 -10        340.49        469.71        69.27 o                         
  12   7 -10        226.52        173.80       102.70 o                         
  13   7 -10        764.59        983.49       100.23 o                         
  14   7 -10        156.90        158.36       103.06 o                         
 -12   8 -10        589.07        569.78       133.50 o                         
 -11   8 -10        314.80        192.73       110.92 o                         
 -10   8 -10        404.59        469.71       108.23 o                         
  -9   8 -10        594.77        838.89       127.28 o                         
  -8   8 -10         29.70          0.00         0.02 o                         
  -7   8 -10       1073.62       1153.11       108.53 o                         
  -6   8 -10        467.70        560.28       118.20 o                         
  -5   8 -10        286.24        565.02       109.21 o                         
  -4   8 -10       1331.45       1580.07       142.92 o                         
  -3   8 -10        791.89        748.88        98.39 o                         
  -2   8 -10       3093.40       3094.72       133.35 o                         
  -1   8 -10         48.15         53.16        74.27 o                         
   0   8 -10       3565.37       3748.28       195.67 o                         
   1   8 -10        170.72        215.55        93.84 o                         
   2   8 -10       4649.66       5214.20       115.39 o                         
   3   8 -10        610.00        754.36        71.32 o                         
   4   8 -10       1919.85       1827.25        85.39 o                         
   5   8 -10        794.93        608.56        83.77 o                         
   6   8 -10        101.41        330.41        76.25 o                         
   7   8 -10        803.42        850.50        52.43 o                         
   8   8 -10         39.18         60.69        73.14 o                         
   9   8 -10       1744.18       1742.86        58.37 o                         
  10   8 -10        128.99        195.51       125.68 o                         
  11   8 -10         23.78        160.89       108.95 o                         
  12   8 -10        555.44        555.57        70.62 o                         
  13   8 -10         55.86        176.45       119.40 o                         
 -11   9 -10        559.83        465.39        81.87 o                         
 -10   9 -10        378.79        448.31       109.96 o                         
  -9   9 -10         77.01         63.84       126.08 o                         
  -8   9 -10        967.22       1180.40       116.67 o                         
  -7   9 -10        125.56        107.89       213.70 o                         
  -6   9 -10       3144.60       3723.86       158.46 o                         
  -5   9 -10        281.15        116.35       148.67 o                         
  -4   9 -10        769.44        648.62        66.13 o                         
  -3   9 -10        641.53        579.36        76.93 o                         
  -2   9 -10       1554.65       1501.67        85.15 o                         
  -1   9 -10        937.62       1073.15       137.42 o                         
   0   9 -10         70.65         62.25        78.80 o                         
   1   9 -10       1850.93       2184.76        74.69 o                         
   2   9 -10        451.25        541.53        83.67 o                         
   3   9 -10        159.99        212.63        55.34 o                         
   4   9 -10       1711.12       1776.38        92.61 o                         
   5   9 -10       2514.74       2564.05       111.26 o                         
   6   9 -10       1853.51       1904.91        69.74 o                         
   7   9 -10         14.57          0.00         0.02 o                         
   8   9 -10       2030.60       2212.85        65.77 o                         
   9   9 -10        691.34        885.82        59.45 o                         
  10   9 -10       2350.51       2317.42       125.01 o                         
  11   9 -10         31.61         34.72        68.27 o                         
  12   9 -10        451.15        419.20       110.42 o                         
  13   9 -10        255.06        298.54       106.99 o                         
 -10  10 -10        286.47        295.10        96.08 o                         
  -9  10 -10        100.31         17.60        34.35 o                         
  -8  10 -10         41.99          0.00         0.02 o                         
  -7  10 -10       2008.94       2241.13       151.30 o                         
  -6  10 -10        661.20        653.72       143.00 o                         
  -5  10 -10          8.76         65.45       129.28 o                         
  -4  10 -10        843.73        844.69        98.69 o                         
  -3  10 -10       2025.62       1870.19       129.57 o                         
  -2  10 -10        744.61        565.02        75.97 o                         
  -1  10 -10        348.87        363.90        95.26 o                         
   0  10 -10        956.10       1060.10       104.06 o                         
   1  10 -10         54.45        203.98        62.76 o                         
   2  10 -10        139.89        118.51        67.41 o                         
   3  10 -10       1194.34       1278.43        57.14 o                         
   4  10 -10        477.95        379.30        46.68 o                         
   5  10 -10       3941.29       4214.42       220.45 o                         
   6  10 -10       1187.01       1242.97        63.38 o                         
   7  10 -10        269.23        146.04        55.52 o                         
   8  10 -10        870.91       1119.44        66.83 o                         
   9  10 -10       3201.13       3413.68       105.04 o                         
  10  10 -10        656.92        815.91       114.11 o                         
  11  10 -10         60.31          8.39        16.78 o                         
  12  10 -10         85.51          0.00         0.02 o                         
 -10  11 -10        835.33        940.13       110.24 o                         
  -9  11 -10          7.09          7.82        15.64 o                         
  -8  11 -10        704.71        909.76        72.30 o                         
  -7  11 -10        108.62        198.31        87.20 o                         
  -6  11 -10        192.67        118.51        84.81 o                         
  -5  11 -10         20.58          8.39        16.20 o                         
  -4  11 -10         62.73          0.00         0.02 o                         
  -3  11 -10       3088.84       3507.68       130.13 o                         
  -2  11 -10       2532.13       2697.23       145.24 o                         
  -1  11 -10        101.63        103.78       207.56 o                         
   0  11 -10       1257.35       1321.64        65.36 o                         
   1  11 -10       2032.95       2307.82        67.17 o                         
   2  11 -10       6345.73       7240.86       220.97 o                         
   3  11 -10         32.86          7.82        15.08 o                         
   4  11 -10        861.22        927.92        91.27 o                         
   5  11 -10       1134.52       1119.44        46.78 o                         
   6  11 -10        493.47        496.04        40.04 o                         
   7  11 -10        221.08        258.56        67.45 o                         
   8  11 -10        173.94        224.44       101.74 o                         
   9  11 -10        347.60        363.90       102.88 o                         
  10  11 -10        267.31        326.79        86.66 o                         
  11  11 -10         62.92        212.63        93.21 o                         
  -9  12 -10          6.36         46.12        92.25 o                         
  -8  12 -10        293.07        201.14       215.30 o                         
  -7  12 -10        204.77        319.61        74.99 o                         
  -6  12 -10        768.39        856.34        75.99 o                         
  -5  12 -10         61.17          0.00         0.02 o                         
  -4  12 -10        576.80        721.80        85.86 o                         
  -3  12 -10       1119.00       1173.54        82.11 o                         
  -2  12 -10        325.81        496.04        80.08 o                         
  -1  12 -10         86.38         31.28        62.56 o                         
   0  12 -10        313.70        334.05        54.76 o                         
   1  12 -10       2447.94       2707.61        72.76 o                         
   2  12 -10        241.69        163.43        56.18 o                         
   3  12 -10         99.11         32.41        64.82 o                         
   4  12 -10        221.52        249.01        59.89 o                         
   5  12 -10       1819.20       2336.69        67.59 o                         
   6  12 -10        495.64        474.05        39.14 o                         
   7  12 -10         88.13        148.47        65.72 o                         
   8  12 -10        249.59        179.11       147.03 o                         
   9  12 -10        244.57        268.29        65.44 o                         
  10  12 -10        139.19         21.11        42.21 o                         
  -8  13 -10        125.64        146.04       127.94 o                         
  -7  13 -10       2602.58       2897.93       161.30 o                         
  -6  13 -10        271.52        288.28        81.40 o                         
  -5  13 -10         60.12         88.14       114.39 o                         
  -4  13 -10        318.33        341.39        84.89 o                         
  -3  13 -10       2486.35       2770.33       325.92 o                         
  -2  13 -10        771.21        711.10        63.92 o                         
  -1  13 -10         19.46         48.88        96.36 o                         
   0  13 -10        503.29        444.10        92.61 o                         
   1  13 -10         79.45         59.14        78.34 o                         
   2  13 -10       1395.31       1564.23        63.20 o                         
   3  13 -10        143.11         90.02        64.44 o                         
   4  13 -10        164.74        141.26        56.98 o                         
   5  13 -10       1629.75       1776.38        58.93 o                         
   6  13 -10        210.98        323.19        46.68 o                         
   7  13 -10         36.01          0.00         0.02 o                         
   8  13 -10         13.81          0.00         0.02 o                         
   9  13 -10       2552.92       2951.95        97.67 o                         
  -6  14 -10        174.63        209.72       115.71 o                         
  -5  14 -10         86.96        209.72        89.67 o                         
  -4  14 -10        644.28        560.28        75.65 o                         
  -3  14 -10        353.73        514.00       131.33 o                         
  -2  14 -10        711.31        964.79        86.86 o                         
  -1  14 -10        217.07        163.43        81.71 o                         
   0  14 -10         41.86         30.17        60.35 o                         
   1  14 -10        639.24        569.78       119.20 o                         
   2  14 -10        571.11        565.02        75.97 o                         
   3  14 -10         11.75        101.75        62.46 o                         
   4  14 -10        760.63        879.88       118.50 o                         
   5  14 -10        312.74        391.06        51.35 o                         
   6  14 -10       1174.23       1099.48        72.86 o                         
   7  14 -10         67.95        134.22        78.68 o                         
   8  14 -10        237.29        155.86       109.72 o                         
   9  14 -10        404.64        295.10        89.22 o                         
  -3  15 -10        314.93        435.72        87.56 o                         
  -2  15 -10        175.51        255.36       127.68 o                         
  -1  15 -10         12.84         62.25       124.51 o                         
   0  15 -10       1308.39       1636.14       161.59 o                         
   1  15 -10       1278.42       1548.47        70.74 o                         
   2  15 -10        652.41        700.49       121.59 o                         
   3  15 -10         17.95         32.41        63.68 o                         
   4  15 -10        338.48        352.55        56.26 o                         
   5  15 -10       1449.38       1852.96       395.53 o                         
   6  15 -10        184.78        242.75        93.37 o                         
   7  15 -10         32.67        131.92       135.36 o                         
   8  15 -10        128.10         53.16       106.31 o                         
  -1  16 -10        273.83        195.51       125.68 o                         
   0  16 -10        503.15        474.05       147.87 o                         
   1  16 -10        370.28        579.36       139.43 o                         
   2  16 -10        523.31        367.72       114.91 o                         
   3  16 -10        203.20        242.75       108.93 o                         
 -11   0  -9       3552.85       4585.33       108.21 o                         
  -9   0  -9        789.25        748.88        71.06 o                         
  -7   0  -9       2228.88       2614.88        91.93 o                         
   1   0  -9      33540.68      22503.54        89.89 o                         
   3   0  -9       6626.01       6921.51        66.47 o                         
   5   0  -9       6427.08       6625.62        81.30 o                         
   7   0  -9       1383.42       1652.34        81.20 o                         
   9   0  -9       4734.18       4694.17       109.49 o                         
  11   0  -9        566.16        536.89        46.28 o                         
  13   0  -9       7038.54       7326.10       153.87 o                         
  15   0  -9       1520.73       1793.26       126.88 o                         
 -12   1  -9        343.64        291.68        54.58 o                         
 -11   1  -9       1151.96       1159.90        81.64 o                         
 -10   1  -9       1028.06       1112.77        99.95 o                         
  -9   1  -9        322.39        319.61        35.71 o                         
  -8   1  -9        193.73         75.50        55.54 o                         
  -7   1  -9       6554.33       6178.18        78.50 o                         
  -6   1  -9        808.13        850.50        75.73 o                         
  -5   1  -9       1745.16       1644.23        81.00 o                         
   1   1  -9       6592.60       7139.24        67.51 o                         
   2   1  -9       3975.60       4397.92        66.23 o                         
   3   1  -9        235.29        187.22        21.87 o                         
   4   1  -9        284.21        252.18        31.72 o                         
   5   1  -9       9432.78       9443.58        58.23 o                         
   6   1  -9       1269.13       1208.01        62.48 o                         
   7   1  -9        934.45        971.00        49.79 o                         
   8   1  -9       3077.51       3083.62       110.92 o                         
   9   1  -9       5666.61       5403.39        73.42 o                         
  10   1  -9        717.05        711.10        42.61 o                         
  11   1  -9        266.32        209.72        52.07 o                         
  12   1  -9        591.35        598.75        68.43 o                         
  13   1  -9        143.08        212.63       166.02 o                         
  14   1  -9       1189.36       1092.87       237.72 o                         
  15   1  -9         30.95          0.00         0.02 o                         
  16   1  -9         18.05         73.77        96.08 o                         
 -12   2  -9        252.28        268.29        65.44 o                         
 -11   2  -9       2083.39       2473.83        89.42 o                         
 -10   2  -9       2177.41       2434.25        59.13 o                         
  -9   2  -9        451.53        423.30        57.54 o                         
  -8   2  -9       2026.01       2083.26       145.87 o                         
  -7   2  -9       5150.57       5388.72       175.96 o                         
  -6   2  -9       5684.26       6352.09       127.36 o                         
  -5   2  -9        542.27        584.17        53.11 o                         
   0   2  -9        423.21        491.61        31.00 o                         
   1   2  -9        170.35        148.47        29.21 o                         
   2   2  -9       7567.73       7936.71        88.98 o                         
   3   2  -9       3917.64       4162.71        38.66 o                         
   4   2  -9        767.58        804.54        33.99 o                         
   5   2  -9       6950.17       7021.58       150.64 o                         
   6   2  -9       5126.41       5142.33        57.30 o                         
   7   2  -9        553.42        387.12        47.16 o                         
   8   2  -9        642.20        536.89        37.03 o                         
   9   2  -9       2809.90       2973.69        65.36 o                         
  10   2  -9       3111.09       3240.86        68.23 o                         
  11   2  -9        306.76        291.68        40.94 o                         
  12   2  -9        278.12        312.51        81.22 o                         
  13   2  -9        359.87        496.04        62.28 o                         
  14   2  -9        271.21        261.78        64.64 o                         
  15   2  -9        304.80        411.06        68.85 o                         
  16   2  -9        146.97         13.66        27.31 o                         
 -13   3  -9        196.63        189.96        66.07 o                         
 -12   3  -9        573.50        608.56        83.77 o                         
 -11   3  -9       2552.68       2483.77        99.55 o                         
 -10   3  -9       1581.46       1984.18        97.87 o                         
  -9   3  -9        196.48        284.89        91.03 o                         
  -8   3  -9        702.16        674.31        36.31 o                         
  -7   3  -9       1786.52       1620.02        96.48 o                         
  -6   3  -9       3879.86       4188.52       129.28 o                         
  -5   3  -9        593.55        546.19        56.02 o                         
  -4   3  -9       1015.62        934.02        67.15 o                         
   0   3  -9        445.84        444.10        29.47 o                         
   1   3  -9       5410.84       6352.09        95.52 o                         
   2   3  -9        567.00        523.10        50.25 o                         
   3   3  -9       3718.24       3871.57        74.57 o                         
   4   3  -9        338.41        245.87        53.25 o                         
   5   3  -9        729.19        868.07        94.16 o                         
   6   3  -9       4168.72       4085.74       165.98 o                         
   7   3  -9         49.01         32.41        63.68 o                         
   8   3  -9        481.84        487.19        39.68 o                         
   9   3  -9        501.16        518.54        45.49 o                         
  10   3  -9        185.29        239.65        77.31 o                         
  11   3  -9        748.03        608.56        54.20 o                         
  12   3  -9         42.07         46.12        90.89 o                         
  13   3  -9       2587.88       2908.70        86.18 o                         
  14   3  -9        448.11        403.00        52.13 o                         
  15   3  -9       1129.08       1455.59        99.07 o                         
  16   3  -9        147.24        209.72        66.53 o                         
 -13   4  -9        251.84        302.00        79.84 o                         
 -12   4  -9        576.98        653.72        91.93 o                         
 -11   4  -9         27.35         37.12        74.23 o                         
 -10   4  -9         86.16         37.12        74.23 o                         
  -9   4  -9         44.46          0.00         0.02 o                         
  -8   4  -9         30.95          7.27        14.00 o                         
  -7   4  -9        245.47        224.44        62.84 o                         
  -6   4  -9        668.38        648.62        66.13 o                         
  -5   4  -9        189.11        148.47       111.96 o                         
  -4   4  -9       2070.76       1993.09       115.93 o                         
  -3   4  -9        373.62        411.06        64.80 o                         
   0   4  -9       4800.06       5655.89        90.13 o                         
   1   4  -9        111.74        127.37        56.36 o                         
   2   4  -9      10071.91       9855.62        99.15 o                         
   3   4  -9        846.23       1021.44        63.84 o                         
   4   4  -9       1240.05       1358.20        66.25 o                         
   5   4  -9       1646.41       1620.02        80.40 o                         
   6   4  -9        894.65        754.36        54.86 o                         
   7   4  -9        236.57        203.98        65.62 o                         
   8   4  -9       1303.62       1278.43        71.42 o                         
   9   4  -9       1514.38       1417.73        90.25 o                         
  10   4  -9       4551.98       4804.30       124.61 o                         
  11   4  -9        122.65         95.80       123.17 o                         
  12   4  -9        339.83        230.46        97.04 o                         
  13   4  -9        300.90        215.55       140.77 o                         
  14   4  -9       3454.08       4201.46       246.00 o                         
  15   4  -9         31.63         35.91        70.62 o                         
  16   4  -9        117.49         80.80       161.59 o                         
 -13   5  -9         38.41          0.00         0.02 o                         
 -12   5  -9        264.16        295.10        92.65 o                         
 -11   5  -9       1126.78       1307.16       108.33 o                         
 -10   5  -9       1676.85       1966.42       115.15 o                         
  -9   5  -9        288.16        224.44        89.77 o                         
  -8   5  -9       1619.98       1620.02       104.52 o                         
  -6   5  -9       3591.75       3797.36       123.09 o                         
  -5   5  -9        458.29        271.57        59.25 o                         
  -4   5  -9       3190.65       3072.54       110.72 o                         
  -3   5  -9       1372.03       1314.39        72.42 o                         
  -2   5  -9        305.13        176.45        98.17 o                         
  -1   5  -9       1791.12       2065.07        72.62 o                         
   0   5  -9        832.39        891.77        59.65 o                         
   1   5  -9       2417.04       2543.86        70.52 o                         
   2   5  -9       3110.98       3105.84        77.92 o                         
   3   5  -9       1325.18       1395.26        67.15 o                         
   4   5  -9       3065.73       3425.36        93.53 o                         
   5   5  -9        964.55        977.24        81.18 o                         
   6   5  -9      10328.90       9404.80       116.23 o                         
   7   5  -9        345.54        435.72        62.54 o                         
   8   5  -9       4205.49       4253.41       104.22 o                         
   9   5  -9       3024.56       2855.08       106.73 o                         
  10   5  -9       6141.20       4047.53      2262.04 o                         
  11   5  -9        320.52        341.39        99.65 o                         
  12   5  -9         91.22         29.09        58.17 o                         
  13   5  -9       1457.17       1603.98       120.00 o                         
  14   5  -9         25.69          0.00         0.02 o                         
  15   5  -9        510.39        509.48        72.14 o                         
  16   5  -9         31.92          0.00         0.02 o                         
 -13   6  -9        105.13        120.70       116.31 o                         
 -12   6  -9         13.72          0.00         0.02 o                         
 -11   6  -9        840.05        608.56        93.62 o                         
 -10   6  -9        257.56        383.20       105.57 o                         
  -9   6  -9        297.34        419.20        94.06 o                         
  -8   6  -9        632.78        754.36        93.27 o                         
  -7   6  -9       1473.78        613.50       880.67 o                         
  -6   6  -9       4046.28       1759.58      1860.13 o                         
  -5   6  -9        383.51        415.12        73.26 o                         
  -4   6  -9       1240.45       1556.34       126.08 o                         
  -3   6  -9       1221.23       1214.96        76.59 o                         
  -2   6  -9       1960.11       1701.42       115.35 o                         
  -1   6  -9         45.93        127.37        60.87 o                         
   0   6  -9        194.00        173.80        76.37 o                         
   1   6  -9       1875.57       2194.10        84.21 o                         
   2   6  -9       3691.37       4188.52        90.49 o                         
   3   6  -9        268.85        334.05        69.37 o                         
   4   6  -9       1425.28       1486.23        77.01 o                         
   5   6  -9       8375.88       8497.96       128.90 o                         
   6   6  -9       3883.13       3797.36       110.78 o                         
   7   6  -9       3749.03       3507.68        82.81 o                         
   8   6  -9       1311.98        958.59        74.21 o                         
   9   6  -9       2412.22       2483.77        89.60 o                         
  10   6  -9        776.09        653.72        86.82 o                         
  11   6  -9       1134.55       1470.87       114.91 o                         
  12   6  -9        840.33       1047.13       116.35 o                         
  13   6  -9         42.30         26.97        53.94 o                         
  14   6  -9         85.80          0.00         0.02 o                         
  15   6  -9         96.33        198.31       112.52 o                         
 -13   7  -9        124.21        227.44       105.44 o                         
 -12   7  -9        165.61        176.45       124.71 o                         
 -11   7  -9         99.56        103.78       146.51 o                         
 -10   7  -9       1009.04       1486.23       115.51 o                         
  -9   7  -9        592.33        787.63       128.94 o                         
  -8   7  -9        203.89        337.71       102.78 o                         
  -7   7  -9        875.15        423.30       320.56 o                         
  -6   7  -9        369.36        146.04       292.09 o                         
  -5   7  -9       1150.51       1307.16        86.66 o                         
  -4   7  -9        201.77        215.55       102.64 o                         
  -3   7  -9       2906.06       3275.07       125.74 o                         
  -2   7  -9       5818.60       5506.67       133.41 o                         
  -1   7  -9        105.14         13.66        26.57 o                         
   0   7  -9       2642.50       2973.69        65.36 o                         
   1   7  -9       4009.15       4585.33        94.68 o                         
   2   7  -9       6626.18       6658.17       114.09 o                         
   3   7  -9       2918.12       2697.23        93.37 o                         
   4   7  -9       6056.53       6447.97       112.28 o                         
   5   7  -9        198.52        239.65        77.31 o                         
   6   7  -9       1438.56       1751.21       100.31 o                         
   7   7  -9        227.69        227.44        78.32 o                         
   8   7  -9        200.92        192.73        44.37 o                         
   9   7  -9       2441.74       2493.74       159.60 o                         
  10   7  -9       1887.66       1517.19       396.80 o                         
  11   7  -9        450.15        500.50        71.50 o                         
  12   7  -9        375.53        281.53        90.49 o                         
  13   7  -9        436.99        274.87        96.04 o                         
  14   7  -9        911.60       1106.11       119.58 o                         
 -13   8  -9         44.03         73.77       145.83 o                         
 -12   8  -9        185.05        221.45       124.85 o                         
 -11   8  -9       1323.12       1328.91       116.51 o                         
 -10   8  -9        273.24        415.12       109.88 o                         
  -9   8  -9        388.86        288.28       118.70 o                         
  -8   8  -9        548.68        787.63       117.72 o                         
  -7   8  -9        126.95         43.45        85.59 o                         
  -6   8  -9        594.40        940.13       128.62 o                         
  -5   8  -9        332.73        258.56       102.78 o                         
  -4   8  -9         98.38          0.00         0.02 o                         
  -3   8  -9       5682.61       6288.57       158.40 o                         
  -2   8  -9       1643.54       1580.07        87.34 o                         
  -1   8  -9       1958.34       1759.58        92.17 o                         
   0   8  -9       2446.50       2801.97       285.48 o                         
   1   8  -9       5561.41       5581.03        89.54 o                         
   2   8  -9        222.68         91.93        93.84 o                         
   3   8  -9       2231.53       2019.93        89.77 o                         
   4   8  -9        139.38         97.76       116.53 o                         
   5   8  -9        488.45        444.10        50.51 o                         
   6   8  -9         11.55         67.07        70.34 o                         
   7   8  -9         55.73          0.00         0.02 o                         
   8   8  -9        609.19        695.21        52.67 o                         
   9   8  -9        273.15        258.56        51.39 o                         
  10   8  -9       1311.05       1139.58        47.20 o                         
  11   8  -9        142.07        171.18       114.99 o                         
  12   8  -9        174.26        129.63       127.36 o                         
  13   8  -9       1636.76       1939.94       131.97 o                         
  14   8  -9         61.36          0.00         0.02 o                         
 -12   9  -9        309.72        227.44       114.47 o                         
 -11   9  -9        912.73       1119.44        66.83 o                         
 -10   9  -9        175.70        195.51        69.82 o                         
  -9   9  -9        119.98        187.22       125.72 o                         
  -8   9  -9        275.77        271.57       125.09 o                         
  -7   9  -9       4213.52       5640.88       180.03 o                         
  -6   9  -9        866.45        915.79        96.72 o                         
  -5   9  -9         62.94          0.00         0.02 o                         
  -4   9  -9        983.46       1242.97        91.55 o                         
  -3   9  -9       3057.21       3240.86       136.46 o                         
  -2   9  -9       1651.28       2074.15       136.46 o                         
  -1   9  -9         25.00          2.24         4.19 o                         
   0   9  -9       1228.27       1242.97        56.34 o                         
   1   9  -9        706.48        546.19       135.38 o                         
   2   9  -9        383.20        360.10       128.88 o                         
   3   9  -9       1313.83       1292.75       107.73 o                         
   4   9  -9         76.87         29.09        57.10 o                         
   5   9  -9       9734.75      10215.79       100.95 o                         
   6   9  -9        446.51        411.06        52.65 o                         
   7   9  -9       1360.82       1285.58       164.73 o                         
   8   9  -9        258.02        143.64        59.85 o                         
   9   9  -9       3560.12       3921.45       100.07 o                         
  10   9  -9        609.97        550.87        42.19 o                         
  11   9  -9        143.81         77.25       152.74 o                         
  12   9  -9         54.52         65.45       129.28 o                         
  13   9  -9        312.45        411.06       113.40 o                         
 -11  10  -9        273.24        302.00       107.61 o                         
 -10  10  -9        943.43       1194.16        75.93 o                         
  -9  10  -9        106.29        236.57        76.81 o                         
  -8  10  -9        800.33        787.63       151.36 o                         
  -7  10  -9        970.48        940.13       177.61 o                         
  -6  10  -9       2307.57       2676.52       144.68 o                         
  -5  10  -9          3.79          0.00         0.02 o                         
  -4  10  -9        232.98         79.01       158.02 o                         
  -3  10  -9        380.88        474.05        86.98 o                         
  -2  10  -9       1198.26       1307.16        86.66 o                         
  -1  10  -9         58.02        171.18        62.72 o                         
   0  10  -9        531.79        584.17       222.08 o                         
   1  10  -9       1799.52       1878.84        77.92 o                         
   2  10  -9        485.61        608.56        39.42 o                         
   3  10  -9        510.54        448.31        33.84 o                         
   4  10  -9        184.92        112.08        48.64 o                         
   5  10  -9        910.19        821.63        62.98 o                         
   6  10  -9       4356.62       4279.51       130.67 o                         
   7  10  -9        100.19         46.12        56.98 o                         
   8  10  -9        210.93         12.93        25.86 o                         
   9  10  -9       1183.69       1146.33       121.73 o                         
  10  10  -9       2294.38       2718.02        72.90 o                         
  11  10  -9        140.61        103.78       181.11 o                         
  12  10  -9        180.69         48.88        96.36 o                         
 -10  11  -9         15.20         67.07       134.14 o                         
  -9  11  -9         46.42         10.21        20.43 o                         
  -8  11  -9        361.67        391.06        79.00 o                         
  -7  11  -9        623.34       1015.06       152.74 o                         
  -6  11  -9        374.61        308.98       266.85 o                         
  -5  11  -9        159.69        141.26       125.82 o                         
  -4  11  -9       1897.80       2298.23        95.76 o                         
  -3  11  -9       2345.37       2523.75       130.45 o                         
  -2  11  -9       1625.85       1784.81        75.95 o                         
  -1  11  -9        393.07        487.19        97.00 o                         
   0  11  -9        361.30        363.90        38.10 o                         
   1  11  -9       5875.29       6415.93       224.00 o                         
   2  11  -9       1015.52       1099.48       112.60 o                         
   3  11  -9        111.87        163.43        53.63 o                         
   4  11  -9        269.05        179.11        50.79 o                         
   5  11  -9        797.45        748.88        87.46 o                         
   6  11  -9        531.80        633.45        65.36 o                         
   7  11  -9        930.69       1015.06        44.55 o                         
   8  11  -9        159.80          0.00         0.02 o                         
   9  11  -9        181.53        116.35        60.33 o                         
  10  11  -9        231.01        312.51        77.68 o                         
  11  11  -9       1096.92       1314.39       115.87 o                         
  12  11  -9        142.01         54.62       107.77 o                         
 -10  12  -9        841.58        465.39        64.64 o                         
  -9  12  -9        100.54        192.73        80.42 o                         
  -8  12  -9         14.11          0.00         0.02 o                         
  -7  12  -9        727.36        868.07       170.67 o                         
  -6  12  -9        395.02        439.90        79.60 o                         
  -5  12  -9        114.85        227.44       135.56 o                         
  -4  12  -9        157.54         51.71       103.42 o                         
  -3  12  -9        958.50        862.20        87.98 o                         
  -2  12  -9       2095.98       2222.26       103.58 o                         
  -1  12  -9         32.95          0.00         0.02 o                         
   0  12  -9        362.50        319.61        64.28 o                         
   1  12  -9        541.67        439.90        37.71 o                         
   2  12  -9       2297.91       2625.10        81.87 o                         
   3  12  -9        178.19        239.65        49.48 o                         
   4  12  -9        236.34        224.44        68.83 o                         
   5  12  -9        996.62        927.92        42.59 o                         
   6  12  -9         84.80        125.13        67.03 o                         
   7  12  -9         98.39        158.36        40.22 o                         
   8  12  -9        126.55        131.92        75.71 o                         
   9  12  -9        279.74        236.57        64.52 o                         
  10  12  -9        597.55        532.27       115.21 o                         
  11  12  -9         40.16          0.00         0.02 o                         
  -9  13  -9         23.86          0.00         0.02 o                         
  -7  13  -9        107.93        138.89        84.75 o                         
  -6  13  -9       1795.43       2222.26       103.58 o                         
  -5  13  -9        234.63        281.53        87.14 o                         
  -4  13  -9        241.74        360.10        87.18 o                         
  -3  13  -9       1851.05       2166.12        83.67 o                         
  -2  13  -9        108.42         79.01       115.41 o                         
  -1  13  -9        199.05        330.41        76.25 o                         
   0  13  -9          6.61         29.09        58.17 o                         
   1  13  -9        372.37        268.29        55.62 o                         
   2  13  -9        776.05        759.85        71.58 o                         
   3  13  -9        177.02        187.22        57.40 o                         
   4  13  -9        476.23        461.09        51.47 o                         
   5  13  -9        169.64        209.72       115.71 o                         
   6  13  -9       2238.98       2833.78       233.93 o                         
   7  13  -9        108.59        129.63        75.05 o                         
   8  13  -9        266.18        288.28        91.57 o                         
   9  13  -9        255.27        252.18        66.61 o                         
  10  13  -9       1510.28       1717.94       107.63 o                         
  -8  14  -9         77.38        187.22       120.26 o                         
  -7  14  -9       1053.19       1214.96       125.33 o                         
  -6  14  -9        385.50        337.71        95.44 o                         
  -5  14  -9         55.98          0.00         0.02 o                         
  -4  14  -9        138.09         16.77        32.72 o                         
  -3  14  -9        781.22        815.91        85.59 o                         
  -2  14  -9        508.34        754.36        82.29 o                         
  -1  14  -9         94.75         40.86        81.71 o                         
   0  14  -9        877.40       1119.44        66.83 o                         
   1  14  -9        964.21       1194.16       165.66 o                         
   2  14  -9        586.21        579.36        62.50 o                         
   3  14  -9        145.94        129.63        61.41 o                         
   4  14  -9         10.65          0.00         0.02 o                         
   5  14  -9       2329.08       2876.47       160.70 o                         
   6  14  -9        345.92         30.17        59.25 o                         
   7  14  -9       1119.15       1478.54        76.81 o                         
   8  14  -9         47.09          2.88         5.77 o                         
   9  14  -9        977.72       1402.73       127.18 o                         
  -6  15  -9        243.99        118.51       143.52 o                         
  -5  15  -9        429.39        482.79       114.11 o                         
  -4  15  -9        192.28        242.75        87.14 o                         
  -3  15  -9       1215.41       1517.19       217.85 o                         
  -2  15  -9       1538.74       1793.26       253.76 o                         
  -1  15  -9         20.35          0.00         0.02 o                         
   0  15  -9        447.76        326.79        54.16 o                         
   1  15  -9        912.19        952.42        86.30 o                         
   2  15  -9        908.11        934.02       189.24 o                         
   3  15  -9        301.31        284.89        57.32 o                         
   4  15  -9        172.69        127.37        58.61 o                         
   5  15  -9         91.87          3.99         7.58 o                         
   6  15  -9        330.76        179.11        66.83 o                         
   7  15  -9        471.82        565.02       109.21 o                         
   8  15  -9         22.86         15.17        30.34 o                         
  -2  16  -9        230.95        227.44       126.52 o                         
  -1  16  -9        142.21        127.37       142.02 o                         
   0  16  -9         78.79        125.13       102.78 o                         
   1  16  -9       1173.58       1493.94        69.49 o                         
   2  16  -9        765.94        983.49        68.91 o                         
   3  16  -9         98.52        160.89        93.74 o                         
   4  16  -9        117.52        383.20       144.68 o                         
   0  17  -9        109.79        173.80       168.54 o                         
   1  17  -9         61.88         80.80       159.80 o                         
 -10   0  -8        101.75         72.07        83.09 o                         
  -8   0  -8       1725.26       1896.20        69.59 o                         
  -6   0  -8       5520.00       5128.02       100.13 o                         
   2   0  -8      20448.98      15486.28        74.57 o                         
   4   0  -8       3154.63       3332.47        69.19 o                         
   6   0  -8       3821.56       3711.68        73.02 o                         
   8   0  -8       4263.90       4136.97        77.09 o                         
  10   0  -8       9581.45       9816.00       138.53 o                         
  12   0  -8        546.47        608.56        68.99 o                         
  14   0  -8       2554.32       2812.55       105.93 o                         
  16   0  -8        325.28        363.90        99.07 o                         
 -12   1  -8        116.54        116.35        60.33 o                         
 -11   1  -8        160.56        265.02        35.77 o                         
 -10   1  -8       2743.82       3094.72        66.67 o                         
  -9   1  -8       1079.08       1139.58        74.17 o                         
  -8   1  -8       2247.28       2250.60        56.86 o                         
  -7   1  -8         80.81         90.02        47.38 o                         
  -6   1  -8       3586.67       3760.52        61.25 o                         
  -5   1  -8        640.53        608.56        68.99 o                         
   0   1  -8       1893.13       2203.47        37.51 o                         
   1   1  -8      13688.85      12268.01        88.50 o                         
   2   1  -8       6396.82       6256.93        47.40 o                         
   3   1  -8       1784.81       1620.02        32.16 o                         
   4   1  -8        142.10        118.51        34.79 o                         
   5   1  -8        930.09        804.54        28.33 o                         
   6   1  -8      11695.10      11271.39       190.86 o                         
   7   1  -8       3515.54       3139.33        55.96 o                         
   8   1  -8        174.47        158.36        40.22 o                         
   9   1  -8       1457.34       1580.07       119.10 o                         
  10   1  -8       1461.68       1493.94        84.93 o                         
  11   1  -8       5242.49       5521.50       148.43 o                         
  12   1  -8         94.37        176.45       193.69 o                         
  13   1  -8        504.43        403.00       200.50 o                         
  14   1  -8        256.29        215.55        67.45 o                         
  15   1  -8        919.20        958.59        92.77 o                         
  16   1  -8         19.02          0.00         0.02 o                         
 -13   2  -8        248.25        330.41        65.36 o                         
 -12   2  -8         28.17         84.43        77.09 o                         
 -11   2  -8        914.88        971.00        87.14 o                         
 -10   2  -8       2519.46       2697.23       207.48 o                         
  -9   2  -8       1460.72       1380.37        89.06 o                         
  -8   2  -8        430.30        431.56        53.94 o                         
  -7   2  -8       3924.54       3996.86        75.77 o                         
  -6   2  -8       2418.29       2260.09        47.48 o                         
  -5   2  -8        980.31       1092.87        72.64 o                         
   0   2  -8        269.24        302.00        24.30 o                         
   1   2  -8       6972.67       7274.90        68.15 o                         
   2   2  -8       7310.68       7004.85        66.87 o                         
   3   2  -8       6477.44       6496.18        48.30 o                         
   4   2  -8        206.01        221.45        20.81 o                         
   5   2  -8       8700.27       8608.80       259.47 o                         
   6   2  -8       5849.21       5655.89        60.09 o                         
   7   2  -8       2989.24       2887.19        53.67 o                         
   8   2  -8       3042.32       3116.98        66.91 o                         
   9   2  -8        870.67        833.12        46.12 o                         
  10   2  -8       5439.67       5506.67       163.05 o                         
  11   2  -8        294.69        212.63        58.25 o                         
  12   2  -8        617.14        518.54       100.07 o                         
  13   2  -8         33.05         18.44        36.03 o                         
  14   2  -8        126.92        118.51        73.93 o                         
  15   2  -8        227.47        268.29       111.24 o                         
  16   2  -8        190.98        233.50        70.20 o                         
 -12   3  -8        196.89        316.05        74.57 o                         
 -11   3  -8       1189.36       1440.38        83.39 o                         
 -10   3  -8       2244.51       2307.82       105.55 o                         
  -9   3  -8        592.56        669.13        56.84 o                         
  -8   3  -8       1132.92        989.77        37.71 o                         
  -7   3  -8       3422.72       3519.52       165.90 o                         
  -6   3  -8       5125.50       5536.35       133.76 o                         
  -5   3  -8        474.17        491.61        53.15 o                         
  -4   3  -8        316.48        456.81        51.23 o                         
   0   3  -8       1351.05       1410.22        52.51 o                         
   1   3  -8        234.50        201.14        28.33 o                         
   2   3  -8      13899.78      11144.51       105.44 o                         
   3   3  -8        992.33        989.77        31.42 o                         
   4   3  -8       1607.62       1784.81        67.51 o                         
   5   3  -8       3486.70       3402.02        81.56 o                         
   6   3  -8       1038.54        996.06        56.74 o                         
   7   3  -8       3589.24       3083.62        77.65 o                         
   8   3  -8        845.40        743.42        54.46 o                         
   9   3  -8       1162.95       1002.37        63.24 o                         
  10   3  -8       3905.81       1726.23      1767.72 o                         
  11   3  -8        166.21        224.44        83.79 o                         
  12   3  -8        120.82        160.89        88.68 o                         
  13   3  -8        658.75        633.45       140.77 o                         
  14   3  -8       2399.60       2385.22       204.87 o                         
  15   3  -8        105.90        118.51        82.63 o                         
  16   3  -8         15.20          2.88         5.77 o                         
 -14   4  -8        101.92        141.26        80.72 o                         
 -13   4  -8        242.57        179.11        85.55 o                         
 -12   4  -8        180.32        163.43        86.82 o                         
 -11   4  -8        323.28        518.54        90.97 o                         
 -10   4  -8         58.19         86.27       152.14 o                         
  -9   4  -8         17.45         48.88        96.36 o                         
  -8   4  -8         78.94         40.86        34.47 o                         
  -7   4  -8       2133.91       2166.12        83.67 o                         
  -6   4  -8       1014.59       1053.60        97.26 o                         
  -5   4  -8       1942.52       2119.89       119.56 o                         
  -4   4  -8       2476.44       2317.42       115.39 o                         
  -3   4  -8      18301.46      15312.77       173.03 o                         
  -1   4  -8       9419.31       9915.20       119.34 o                         
   0   4  -8        732.81        754.36        43.89 o                         
   1   4  -8      17417.17      16419.67       127.98 o                         
   2   4  -8       1875.42       1896.20        60.89 o                         
   3   4  -8       4112.92       3996.86        75.77 o                         
   4   4  -8        371.55        345.09        40.82 o                         
   5   4  -8        512.08        643.54        76.01 o                         
   6   4  -8       7282.07       7291.94       119.40 o                         
   7   4  -8        165.87        239.65        71.12 o                         
   8   4  -8        149.68        227.44        75.31 o                         
   9   4  -8       3584.83       3651.08       120.70 o                         
  10   4  -8        413.37        316.05        49.72 o                         
  11   4  -8       3445.42       3711.68       109.53 o                         
  12   4  -8          1.36          0.00         0.02 o                         
  13   4  -8       3249.70       3448.78       140.77 o                         
  14   4  -8         95.94        153.37       118.74 o                         
  15   4  -8        849.36        737.99       325.58 o                         
  16   4  -8         99.33        173.80       115.87 o                         
 -14   5  -8        625.39        435.72        62.54 o                         
 -12   5  -8        208.29        201.14        93.49 o                         
 -11   5  -8       2093.80       2346.36       125.78 o                         
 -10   5  -8       1349.61       1440.38        83.39 o                         
  -9   5  -8        493.26        509.48        85.66 o                         
  -8   5  -8        829.62        689.96        99.69 o                         
  -7   5  -8       3537.73       3626.98       156.39 o                         
  -6   5  -8       2598.72       2635.34       112.80 o                         
  -5   5  -8       1921.17       1896.20        69.59 o                         
  -4   5  -8       1967.90       2101.53        82.41 o                         
  -3   5  -8       1017.02       1027.83        70.44 o                         
  -2   5  -8       6099.44       6131.17       125.13 o                         
  -1   5  -8       1192.38       1208.01        62.48 o                         
   0   5  -8        809.22       1021.44        57.46 o                         
   1   5  -8       4949.83       5272.05        87.02 o                         
   2   5  -8        584.32        689.96        62.96 o                         
   3   5  -8       3204.17       3206.84        79.18 o                         
   4   5  -8        330.48        469.71        82.25 o                         
   5   5  -8       4111.63       4175.61        90.35 o                         
   6   5  -8         24.14         31.28        62.56 o                         
   7   5  -8       2194.12       2269.59       104.68 o                         
   8   5  -8         79.99        227.44        78.32 o                         
   9   5  -8       1689.88       1701.42       148.31 o                         
  10   5  -8       1705.57        958.59       847.27 o                         
  11   5  -8        423.44        345.09        55.66 o                         
  12   5  -8        106.96         72.07       144.14 o                         
  13   5  -8        295.48        258.56       105.99 o                         
  14   5  -8       1524.65       1693.19        98.63 o                         
  15   5  -8        475.36        435.72        75.05 o                         
  16   5  -8         79.73         95.80       134.90 o                         
 -14   6  -8        605.74        439.90        54.46 o                         
 -13   6  -8        323.62        367.72        99.59 o                         
 -12   6  -8        504.19        431.56       107.89 o                         
 -11   6  -8        818.12        838.89        81.00 o                         
 -10   6  -8       2948.84       3172.99       135.02 o                         
  -9   6  -8       1214.47       1092.87        92.45 o                         
  -8   6  -8        627.22        500.50        75.97 o                         
  -7   6  -8       2026.22       1939.94        61.59 o                         
  -6   6  -8       5780.98       6496.18        64.40 o                         
  -5   6  -8        498.17        555.57        32.96 o                         
  -4   6  -8        498.20        593.87        73.02 o                         
  -3   6  -8       1085.05       1092.87        72.64 o                         
  -2   6  -8       1120.80       1235.94       119.38 o                         
  -1   6  -8       1088.38        927.92        36.51 o                         
   0   6  -8       1988.12       2110.70        73.42 o                         
   1   6  -8       1256.76       1365.57        66.43 o                         
   2   6  -8       3538.65       3946.50       100.39 o                         
   3   6  -8        269.89        352.55        56.26 o                         
   4   6  -8       2680.93       2887.19        96.60 o                         
   5   6  -8       4226.88       4437.75        93.15 o                         
   6   6  -8      12587.98      10685.42       123.89 o                         
   7   6  -8       1562.70       1372.96       103.62 o                         
   8   6  -8         57.71        109.97       219.95 o                         
   9   6  -8        814.04        782.04        33.52 o                         
  10   6  -8       2622.82       1878.84       632.05 o                         
  11   6  -8        805.86       1040.68       135.32 o                         
  12   6  -8         44.65        160.89       111.48 o                         
  13   6  -8        429.49        482.79       105.34 o                         
  14   6  -8        444.05        305.48       108.23 o                         
  15   6  -8        435.62        383.20       109.49 o                         
 -14   7  -8         58.91          0.00         0.02 o                         
 -13   7  -8        217.22        482.79       105.34 o                         
 -12   7  -8        318.11        255.36       118.10 o                         
 -11   7  -8        726.15        316.05       177.55 o                         
 -10   7  -8       1424.76        971.00       765.60 o                         
  -9   7  -8        395.05        120.70       239.20 o                         
  -8   7  -8       1200.34        504.98      1009.96 o                         
  -7   7  -8       1354.61        623.43       917.70 o                         
  -6   7  -8       1583.85       1139.58       438.30 o                         
  -5   7  -8        511.09        415.12       170.93 o                         
  -4   7  -8        209.25        168.58        36.31 o                         
  -3   7  -8       5867.55       5566.12       149.03 o                         
  -2   7  -8       2363.31       2194.10        93.57 o                         
  -1   7  -8        989.94       1073.15        71.98 o                         
   0   7  -8        984.19       1146.33       114.97 o                         
   1   7  -8       3433.60       3437.06        93.68 o                         
   2   7  -8       3928.90       4214.42        90.77 o                         
   3   7  -8         12.83         25.94        50.87 o                         
   4   7  -8       2478.29       2483.77        79.64 o                         
   5   7  -8        384.18        419.20        57.26 o                         
   6   7  -8        867.49        793.25        61.88 o                         
   7   7  -8         25.03        120.70       111.92 o                         
   8   7  -8        911.19        909.76        54.22 o                         
   9   7  -8        920.26       1139.58       134.86 o                         
  10   7  -8        564.55        395.02       138.95 o                         
  11   7  -8        504.35        465.39        60.33 o                         
  12   7  -8         93.70          0.00         0.02 o                         
  13   7  -8       1848.93       2175.43       149.07 o                         
  14   7  -8         91.26        261.78       116.35 o                         
 -14   8  -8        772.93        909.76       108.45 o                         
 -13   8  -8         76.30         37.12        74.23 o                         
 -12   8  -8        481.32        523.10       105.08 o                         
 -11   8  -8        575.96        465.39        99.11 o                         
 -10   8  -8         68.59        252.18       114.19 o                         
  -9   8  -8        929.35        383.20       289.35 o                         
  -8   8  -8        349.00        155.86        34.91 o                         
  -7   8  -8       3374.53       1742.86      1792.90 o                         
  -6   8  -8       3069.03       1486.23      1339.92 o                         
  -5   8  -8        574.87        221.45       353.73 o                         
  -4   8  -8        518.71        323.19        43.09 o                         
  -3   8  -8        347.02        278.19        53.31 o                         
  -2   8  -8      12347.64      11613.25       172.21 o                         
  -1   8  -8        981.89       1126.13       107.25 o                         
   0   8  -8        725.33        754.36        71.32 o                         
   1   8  -8        541.20        574.56        81.40 o                         
   2   8  -8      10362.21       9521.38       643.21 o                         
   3   8  -8       2435.20       2584.32        91.39 o                         
   4   8  -8         96.99         75.50       118.02 o                         
   5   8  -8        349.79        345.09        59.37 o                         
   6   8  -8        714.60        793.25        45.01 o                         
   7   8  -8        876.50        776.46        44.53 o                         
   8   8  -8       1015.91       1027.83        51.23 o                         
   9   8  -8        537.08        658.84        56.40 o                         
  10   8  -8       2350.61       2250.60        56.86 o                         
  11   8  -8        205.47        206.84       114.91 o                         
  12   8  -8        108.63         99.75       151.62 o                         
  13   8  -8        576.86        399.00        63.84 o                         
  14   8  -8       2234.15       2728.44       156.51 o                         
 -13   9  -8         73.77        141.26       144.82 o                         
 -12   9  -8        296.41        431.56       112.04 o                         
 -11   9  -8        148.80         73.77        78.92 o                         
 -10   9  -8       1304.18       1307.16       166.10 o                         
  -9   9  -8        136.49         99.75        85.78 o                         
  -8   9  -8        426.95        618.46       119.22 o                         
  -7   9  -8        934.70        456.81       303.12 o                         
  -6   9  -8       2629.80       1187.27      1486.67 o                         
  -5   9  -8        880.67        352.55       701.36 o                         
  -4   9  -8        284.60         95.80       191.60 o                         
  -3   9  -8       1747.31       1701.42       107.11 o                         
  -2   9  -8        859.31        909.76       120.50 o                         
  -1   9  -8        577.56        565.02        42.73 o                         
   0   9  -8       2666.52       2995.52        76.53 o                         
   1   9  -8       2440.36       2655.89        72.06 o                         
   2   9  -8       2914.07       2908.70       140.05 o                         
   3   9  -8        117.79        255.36        47.88 o                         
   4   9  -8       3434.77       3495.86        70.86 o                         
   5   9  -8        876.75        977.24        62.44 o                         
   6   9  -8       9070.55       9231.26       230.30 o                         
   7   9  -8        168.40        141.26        54.60 o                         
   8   9  -8        807.34        927.92        91.27 o                         
   9   9  -8        855.75        770.90        94.28 o                         
  10   9  -8       1416.15       1564.23       126.40 o                         
  11   9  -8        479.59        452.55       106.23 o                         
  12   9  -8        171.25        198.31       118.14 o                         
  13   9  -8         93.85         34.72        68.27 o                         
 -12  10  -8         19.01         44.78        88.22 o                         
 -11  10  -8       2336.04       2930.28        97.32 o                         
 -10  10  -8        295.78        337.71       165.19 o                         
  -9  10  -8        414.93        500.50        75.97 o                         
  -8  10  -8        442.35        727.17       161.59 o                         
  -7  10  -8       2772.96       3448.78       105.57 o                         
  -6  10  -8       1199.43       1493.94        84.93 o                         
  -5  10  -8       1663.87       2092.39        91.37 o                         
  -4  10  -8        349.44        112.08       224.16 o                         
  -3  10  -8        921.48        352.55       510.08 o                         
  -2  10  -8       1452.59       1314.39        86.90 o                         
  -1  10  -8       2467.13       2414.58        58.89 o                         
   0  10  -8       1313.60       1264.19       106.53 o                         
   1  10  -8       5002.74       5085.19       270.64 o                         
   2  10  -8       1425.70       1524.98        85.80 o                         
   3  10  -8       1678.24       1767.97        58.79 o                         
   4  10  -8        223.44        255.36        44.69 o                         
   5  10  -8       4150.47       4188.52       129.28 o                         
   6  10  -8       3531.15       3626.98       120.30 o                         
   7  10  -8       1324.50       1478.54        84.49 o                         
   8  10  -8        239.55        281.53        93.84 o                         
   9  10  -8       1005.49        737.99       406.98 o                         
  10  10  -8        731.51        909.76        60.25 o                         
  11  10  -8        122.10          0.00         0.02 o                         
  12  10  -8         87.32        114.20       166.50 o                         
  13  10  -8        470.43        518.54       118.26 o                         
 -11  11  -8        105.14         80.80       159.80 o                         
 -10  11  -8        114.32        187.22        71.06 o                         
  -9  11  -8         46.25          0.00         0.02 o                         
  -8  11  -8         41.71          0.00         0.02 o                         
  -7  11  -8        337.20        371.56        80.86 o                         
  -6  11  -8        579.02        679.50        78.10 o                         
  -5  11  -8         16.39          6.23        12.47 o                         
  -4  11  -8        232.67        427.42       173.44 o                         
  -3  11  -8       1865.09       1693.19        82.19 o                         
  -2  11  -8       1269.53       1402.73        67.33 o                         
  -1  11  -8        715.50        787.63        44.85 o                         
   0  11  -8       1074.69        996.06        94.56 o                         
   1  11  -8        807.56        711.10        47.94 o                         
   2  11  -8       3773.57       4188.52        77.57 o                         
   3  11  -8        391.50        383.20        39.10 o                         
   4  11  -8        961.42        897.75        47.88 o                         
   5  11  -8        281.20        163.43        51.07 o                         
   6  11  -8       1430.13       1580.07        55.58 o                         
   7  11  -8        315.38        628.43       175.26 o                         
   8  11  -8         90.24         86.27        24.12 o                         
   9  11  -8        660.17        716.44        58.81 o                         
  10  11  -8        966.59       1314.39       246.22 o                         
  11  11  -8        375.53        550.87        93.76 o                         
  12  11  -8         22.21        122.90       152.80 o                         
 -10  12  -8        485.08        415.12        56.98 o                         
  -9  12  -8        252.56        295.10       140.69 o                         
  -8  12  -8        411.94        395.02        67.49 o                         
  -7  12  -8       1002.08       1214.96       187.99 o                         
  -6  12  -8        609.14        759.85        71.58 o                         
  -5  12  -8       2205.71       2791.40       105.54 o                         
  -4  12  -8        124.54         97.76       112.58 o                         
  -3  12  -8       3966.40       4279.51       104.54 o                         
  -2  12  -8        356.98        403.00        72.18 o                         
  -1  12  -8       2855.07       2876.47       107.13 o                         
   0  12  -8        357.67        252.18        57.10 o                         
   1  12  -8       2661.07       2897.93        53.77 o                         
   2  12  -8        459.51        456.81        72.58 o                         
   3  12  -8        357.14        278.19        53.31 o                         
   4  12  -8        736.31        737.99        43.41 o                         
   5  12  -8       1307.21       1350.85        66.07 o                         
   6  12  -8       1576.10       1913.64        52.43 o                         
   7  12  -8        216.08          4.83         9.66 o                         
   8  12  -8        147.64        118.51        76.11 o                         
   9  12  -8        830.13        909.76        66.27 o                         
  10  12  -8        421.55        352.55        93.76 o                         
  11  12  -8        544.96        387.12        94.32 o                         
  -9  13  -8        671.65        909.76       120.50 o                         
  -8  13  -8         42.39          0.00         0.02 o                         
  -7  13  -8       1452.24       1957.58       106.05 o                         
  -6  13  -8        139.99        230.46        84.91 o                         
  -5  13  -8        866.15        927.92        66.93 o                         
  -4  13  -8        131.30          0.00         0.02 o                         
  -3  13  -8        153.46          7.27        14.54 o                         
  -2  13  -8       1047.17       1214.96       187.99 o                         
  -1  13  -8         29.62          0.00         0.02 o                         
   0  13  -8         84.45        114.20        61.90 o                         
   1  13  -8       1815.76       1984.18       133.46 o                         
   2  13  -8         96.28          6.74        12.97 o                         
   3  13  -8       1388.31       1684.98        65.60 o                         
   4  13  -8        162.03        146.04        55.52 o                         
   5  13  -8       3092.55       3663.16       181.34 o                         
   6  13  -8         33.64         16.77        32.72 o                         
   7  13  -8        526.14        579.36        67.31 o                         
   8  13  -8         13.80         95.80        84.07 o                         
   9  13  -8       1516.68       1588.02        71.64 o                         
  10  13  -8         14.61          0.00         0.02 o                         
  -9  14  -8          8.12          0.00         0.02 o                         
  -8  14  -8        147.99        114.20       151.56 o                         
  -7  14  -8       1290.71       1611.99        96.24 o                         
  -6  14  -8        489.66        423.30        82.19 o                         
  -5  14  -8         31.96          0.00         0.02 o                         
  -4  14  -8          9.03        125.13        96.08 o                         
  -3  14  -8       1005.23       1208.01       242.99 o                         
  -2  14  -8        205.53        109.97       217.85 o                         
  -1  14  -8        180.85        187.22       153.06 o                         
   0  14  -8        285.51        363.90        83.83 o                         
   1  14  -8        538.15        452.55        50.99 o                         
   2  14  -8       1931.07       2138.32        73.89 o                         
   3  14  -8        829.95        868.07        88.28 o                         
   4  14  -8        234.10        252.18        79.30 o                         
   5  14  -8        948.60       1153.11        47.48 o                         
   6  14  -8       2543.38       2074.15       873.33 o                         
   7  14  -8        378.95        399.00        67.83 o                         
   8  14  -8        216.95        239.65        71.12 o                         
   9  14  -8        767.70        793.25        78.76 o                         
  -8  15  -8        144.50        312.51       113.00 o                         
  -7  15  -8         73.49          0.00         0.02 o                         
  -6  15  -8        642.53        509.48        76.65 o                         
  -5  15  -8        402.94        411.06       113.40 o                         
  -4  15  -8         21.86          5.75        11.01 o                         
  -3  15  -8       1066.41       1432.81        98.29 o                         
  -2  15  -8       1638.36       1776.38        92.61 o                         
  -1  15  -8        701.31        770.90        66.55 o                         
   0  15  -8        161.90         84.43        64.24 o                         
   1  15  -8       1006.54       1106.11        99.65 o                         
   2  15  -8        780.71        765.37       132.63 o                         
   3  15  -8          6.01          0.00         0.02 o                         
   4  15  -8         30.02         33.56        65.95 o                         
   5  15  -8        366.06        165.99       162.13 o                         
   6  15  -8         58.32         93.85        85.15 o                         
   7  15  -8          1.10          0.00         0.02 o                         
   8  15  -8        199.91        206.84       109.17 o                         
   9  15  -8         51.38         60.69       119.82 o                         
  -4  16  -8        431.23        395.02       111.16 o                         
  -3  16  -8        342.85        295.10        78.92 o                         
  -2  16  -8       1426.72       1957.58        97.22 o                         
  -1  16  -8         70.54         11.53        22.38 o                         
   0  16  -8        315.88        278.19        59.97 o                         
   1  16  -8          2.60          2.24         4.19 o                         
   2  16  -8       1389.00       1759.58       142.44 o                         
   3  16  -8         62.05         20.20        40.40 o                         
   4  16  -8         62.00         22.98        45.01 o                         
   5  16  -8        445.43        589.01       106.65 o                         
   6  16  -8         34.06          0.00         0.02 o                         
   7  16  -8         54.15         23.95        46.92 o                         
  -1  17  -8          7.72        163.43       188.97 o                         
   0  17  -8         24.33         60.69       121.38 o                         
   1  17  -8        119.11        138.89       157.72 o                         
   2  17  -8       1356.91       1948.75       132.27 o                         
 -11   0  -7        307.95        444.10        54.72 o                         
  -9   0  -7        560.63        469.71        51.95 o                         
  -7   0  -7       5466.43       5042.55        99.29 o                         
  -5   0  -7       6982.69       7088.69       117.72 o                         
   1   0  -7       3818.95       4111.32        38.42 o                         
   3   0  -7       4657.29       4491.13        53.55 o                         
   5   0  -7       3728.60       3996.86        75.77 o                         
   7   0  -7       9100.80       8571.77       110.96 o                         
   9   0  -7        856.31        873.97        64.96 o                         
  11   0  -7       6759.13       6888.32       132.63 o                         
  13   0  -7       2598.40       2645.61       102.74 o                         
  15   0  -7       1325.48       1321.64        94.40 o                         
 -12   1  -7         50.62          0.00         0.02 o                         
 -11   1  -7        726.94        754.36        38.40 o                         
 -10   1  -7       1544.01       1588.02        39.80 o                         
  -9   1  -7        348.90        403.00        44.11 o                         
  -8   1  -7         44.61         86.27        50.09 o                         
  -7   1  -7       1015.00       1106.11        39.86 o                         
  -6   1  -7       2791.19       2666.20        51.57 o                         
  -5   1  -7        416.09        271.57        42.79 o                         
   0   1  -7        600.27        589.01        24.24 o                         
   1   1  -7       7205.43       6707.16        65.44 o                         
   2   1  -7       3380.73       3663.16        48.36 o                         
   3   1  -7       6602.46       6971.46       150.10 o                         
   4   1  -7       3676.53       3797.36       160.02 o                         
   5   1  -7       4916.22       4971.88        56.34 o                         
   6   1  -7       7130.81       6415.93       256.00 o                         
   7   1  -7       5782.89       5506.67       177.87 o                         
   8   1  -7         33.66        112.08        59.21 o                         
   9   1  -7        643.56        653.72        71.50 o                         
  10   1  -7      11146.07      10830.45       249.45 o                         
  11   1  -7        269.04        341.39        62.74 o                         
  12   1  -7       2484.79       2444.11       118.50 o                         
  13   1  -7         38.69        103.78        71.22 o                         
  14   1  -7       1429.19       1358.20        73.62 o                         
  15   1  -7       1652.80       1896.20       139.17 o                         
  16   1  -7         13.38          0.00         0.02 o                         
 -13   2  -7        565.28        711.10        69.25 o                         
 -12   2  -7        473.10        469.71        64.94 o                         
 -11   2  -7       1547.61       1595.99        95.76 o                         
 -10   2  -7       2902.47       3240.86       125.09 o                         
  -9   2  -7       1095.47        977.24        37.47 o                         
  -8   2  -7        969.34        850.50       133.98 o                         
  -7   2  -7       3512.57       3507.68        94.64 o                         
  -6   2  -7        747.09        465.39        30.16 o                         
  -5   2  -7       1772.61       1939.94        96.78 o                         
  -4   2  -7       1158.38       1040.68        70.88 o                         
   0   2  -7         94.80        150.91        34.35 o                         
   1   2  -7       4170.84       4253.41        65.14 o                         
   2   2  -7      10497.92       9346.77        77.25 o                         
   3   2  -7       5113.66       5301.10       116.35 o                         
   4   2  -7        624.26        518.54        36.39 o                         
   5   2  -7       3254.88       3297.97        80.30 o                         
   6   2  -7       6993.17       6512.29       112.84 o                         
   7   2  -7       4110.13       4253.41        78.16 o                         
   8   2  -7        651.01        527.68        50.47 o                         
   9   2  -7       3241.29       3252.25       113.91 o                         
  10   2  -7        335.25        261.78        74.33 o                         
  11   2  -7       1628.20       1827.25       111.00 o                         
  12   2  -7        566.57        584.17        48.28 o                         
  13   2  -7        238.13        341.39       125.48 o                         
  14   2  -7        940.40       1132.85        94.12 o                         
  15   2  -7         27.68        179.11        72.18 o                         
  16   2  -7        148.65        163.43       107.25 o                         
 -14   3  -7       1191.20       1372.96       103.62 o                         
 -13   3  -7        322.16        363.90        76.21 o                         
 -12   3  -7        406.03        491.61        57.58 o                         
 -11   3  -7        577.45        593.87        73.02 o                         
 -10   3  -7       1778.03       1611.99        80.20 o                         
  -9   3  -7        348.77        319.61        28.57 o                         
  -8   3  -7        170.23        176.45        37.15 o                         
  -7   3  -7       3679.77       3639.02        48.20 o                         
  -6   3  -7       1220.20        952.42        86.30 o                         
  -5   3  -7       4817.96       4971.88       126.76 o                         
  -4   3  -7        433.50        496.04        53.39 o                         
  -3   3  -7       8965.32       8061.77       125.54 o                         
  -1   3  -7       4229.52       4721.59        68.63 o                         
   0   3  -7       1192.86       1264.19        42.61 o                         
   1   3  -7       1436.13       1440.38        45.49 o                         
   2   3  -7      14260.20      13445.45       115.81 o                         
   3   3  -7        409.47        415.12        36.63 o                         
   4   3  -7        257.40        224.44        32.92 o                         
   5   3  -7       1468.34       1556.34        70.92 o                         
   6   3  -7       3805.05       3531.38        83.09 o                         
   7   3  -7       2631.82       2833.78        95.70 o                         
   8   3  -7        715.40        648.62        61.05 o                         
   9   3  -7       3353.71       3286.51        91.61 o                         
  10   3  -7        650.95        239.65       479.30 o                         
  11   3  -7       1058.11       1008.71        69.78 o                         
  12   3  -7         54.61        141.26       104.46 o                         
  13   3  -7       1170.78       1328.91       101.94 o                         
  14   3  -7       1273.71       1242.97        77.47 o                         
  15   3  -7        510.76        461.09        98.65 o                         
  16   3  -7        107.42         12.93        25.86 o                         
 -14   4  -7       1893.76       2203.47       121.89 o                         
 -13   4  -7        287.66        337.71        84.43 o                         
 -12   4  -7        258.14        233.50        91.57 o                         
 -11   4  -7        310.91        274.87        89.42 o                         
 -10   4  -7        248.28        345.09        89.06 o                         
  -9   4  -7        940.67        782.04        89.38 o                         
  -8   4  -7        517.06        555.57        56.50 o                         
  -7   4  -7        334.65        337.71        88.10 o                         
  -6   4  -7      12499.27      11916.57       174.44 o                         
  -5   4  -7        217.41        195.51        83.79 o                         
  -4   4  -7        693.72        815.91        57.06 o                         
  -3   4  -7        277.90        274.87       115.91 o                         
  -1   4  -7       2524.19       2697.23        72.62 o                         
   0   4  -7       3534.46       4175.61        77.45 o                         
   1   4  -7       5680.46       5761.54        75.81 o                         
   2   4  -7       6650.96       6658.17        97.79 o                         
   3   4  -7        689.85        915.79        60.45 o                         
   4   4  -7        137.40        215.55        67.45 o                         
   5   4  -7        258.10        138.89        80.04 o                         
   6   4  -7       3892.52       3971.64        88.12 o                         
   7   4  -7        382.44        448.31        59.21 o                         
   8   4  -7        737.56        700.49        63.44 o                         
   9   4  -7        209.24        215.55        58.65 o                         
  10   4  -7       9242.88       5551.22      2693.76 o                         
  11   4  -7        410.47        330.41        61.73 o                         
  12   4  -7        422.73        334.05        58.41 o                         
  13   4  -7        209.29        281.53       100.55 o                         
  14   4  -7       2307.09       2346.36       135.46 o                         
  15   4  -7        256.05        465.39       107.73 o                         
  16   4  -7         34.79         10.21        20.43 o                         
 -14   5  -7        703.07        946.26        92.17 o                         
 -13   5  -7         98.42         20.20        39.50 o                         
 -12   5  -7        344.59        379.30        97.26 o                         
 -11   5  -7        386.91        383.20        97.75 o                         
 -10   5  -7       4373.17       5156.66       143.44 o                         
  -9   5  -7        428.54        638.49       116.09 o                         
  -8   5  -7       1156.02       1242.97        98.59 o                         
  -7   5  -7       6896.10       7619.63       174.36 o                         
  -6   5  -7       2588.12       2655.89       133.82 o                         
  -5   5  -7       1181.67       1119.44        73.52 o                         
  -4   5  -7       1132.09       1343.52        36.61 o                         
  -3   5  -7       2756.69       2749.35        83.79 o                         
  -2   5  -7       5906.83       5837.59       122.09 o                         
  -1   5  -7       5600.90       5716.14        90.61 o                         
   0   5  -7        442.99        448.31        54.98 o                         
   1   5  -7        166.00        209.72        72.32 o                         
   2   5  -7      19777.83      18667.38       163.75 o                         
   3   5  -7       2205.52       2404.77        78.36 o                         
   4   5  -7       1122.29       1214.96        55.70 o                         
   5   5  -7        677.09        716.44        74.85 o                         
   6   5  -7       9386.81       8627.34       129.87 o                         
   7   5  -7       5087.17       4971.88       112.68 o                         
   8   5  -7        361.20        387.12        35.37 o                         
   9   5  -7        274.52        326.79        28.89 o                         
  10   5  -7       1644.35        940.13       716.58 o                         
  11   5  -7       1006.17        903.74        84.07 o                         
  12   5  -7        169.30         68.72       135.78 o                         
  13   5  -7        311.29        383.20       105.57 o                         
  14   5  -7        130.38          0.00         0.02 o                         
  15   5  -7        135.20         79.01       156.25 o                         
 -14   6  -7        233.80        249.01        94.56 o                         
 -13   6  -7        120.26        138.89       117.70 o                         
 -12   6  -7         68.13          0.00         0.02 o                         
 -11   6  -7       2488.59       2686.86       134.60 o                         
 -10   6  -7        413.00        491.61        84.15 o                         
  -9   6  -7       1552.18       2129.09       129.04 o                         
  -8   6  -7        984.62        921.85        72.78 o                         
  -7   6  -7       1399.55       1153.11        88.18 o                         
  -6   6  -7       1144.57       1208.01        48.60 o                         
  -5   6  -7       2234.56       2260.09        37.98 o                         
  -4   6  -7        396.98        574.56        38.30 o                         
  -3   6  -7       2405.95       2473.83        99.35 o                         
  -2   6  -7        164.60        192.73        94.28 o                         
  -1   6  -7       4749.12       5418.09        73.52 o                         
   0   6  -7        193.00        337.71        55.06 o                         
   1   6  -7       7019.08       7088.69       100.91 o                         
   2   6  -7       7117.18       6921.51        99.71 o                         
   3   6  -7       8628.40       7812.64       105.93 o                         
   4   6  -7       1260.72       1365.57        59.05 o                         
   5   6  -7       7315.75       7206.91       118.70 o                         
   6   6  -7      11350.63      10602.99       123.41 o                         
   7   6  -7       3406.06       3355.58       347.13 o                         
   8   6  -7         65.63         82.60        58.09 o                         
   9   6  -7        900.71        879.88       148.13 o                         
  10   6  -7       2493.00       2037.92       459.89 o                         
  11   6  -7          5.82          0.00         0.02 o                         
  12   6  -7        289.07        265.02        97.56 o                         
  13   6  -7        820.08       1106.11       126.22 o                         
  14   6  -7        449.85        491.61       106.29 o                         
  15   6  -7        300.60        399.00       111.72 o                         
 -14   7  -7        720.25        838.89       104.14 o                         
 -13   7  -7         38.24        187.22       117.52 o                         
 -12   7  -7         95.39         46.12        92.25 o                         
 -11   7  -7        671.41        491.61       132.87 o                         
 -10   7  -7        782.42        765.37        77.37 o                         
  -9   7  -7        590.14        411.06       105.30 o                         
  -8   7  -7          9.11         12.93        25.86 o                         
  -7   7  -7       1150.92       1208.01       173.56 o                         
  -6   7  -7       1132.22       1180.40        82.35 o                         
  -5   7  -7        811.05        983.49       119.02 o                         
  -4   7  -7       1010.03       1015.06        31.82 o                         
  -3   7  -7       1968.41       2002.01        44.69 o                         
  -2   7  -7       8898.83       8832.63       150.18 o                         
  -1   7  -7        832.42        891.77        47.72 o                         
   0   7  -7       1250.00       1285.58        42.97 o                         
   1   7  -7       4904.83       4901.70       335.64 o                         
   2   7  -7       4497.87       4517.95       107.41 o                         
   3   7  -7       2117.71       2434.25        88.70 o                         
   4   7  -7       1600.18       1628.07        72.54 o                         
   5   7  -7       1535.73       1835.80        94.14 o                         
   6   7  -7        869.18        821.63        45.81 o                         
   7   7  -7        314.68        379.30        42.79 o                         
   8   7  -7        682.60        603.64       132.51 o                         
   9   7  -7        779.77        700.49        37.01 o                         
  10   7  -7       3531.02       3425.36       362.41 o                         
  11   7  -7        622.18        236.57       193.55 o                         
  12   7  -7         85.58        168.58       119.30 o                         
  13   7  -7        864.85        989.77        87.98 o                         
  14   7  -7       1506.36       1580.07       119.10 o                         
  15   7  -7        570.03        371.56       111.66 o                         
 -14   8  -7         27.29          0.00         0.02 o                         
 -13   8  -7          1.15        163.43       127.68 o                         
 -12   8  -7        382.99        171.18       342.36 o                         
 -11   8  -7         13.80          0.00         0.02 o                         
 -10   8  -7        657.51        782.04        61.45 o                         
  -9   8  -7        710.20        821.63        45.81 o                         
  -8   8  -7        452.62        560.28       165.48 o                         
  -7   8  -7       1047.28       1008.71        44.41 o                         
  -6   8  -7        666.62        903.74       222.18 o                         
  -5   8  -7       2299.72       2749.35       178.05 o                         
  -4   8  -7        847.23       1034.24       109.21 o                         
  -3   8  -7       6276.85       6723.53       212.93 o                         
  -2   8  -7        542.82        444.10        71.56 o                         
  -1   8  -7       2432.64       2749.35        73.32 o                         
   0   8  -7        595.65        593.87        48.68 o                         
   1   8  -7       4292.19       4531.38        94.12 o                         
   2   8  -7       2399.96       2553.95        80.76 o                         
   3   8  -7       1513.75       1463.22        84.05 o                         
   4   8  -7        634.22        532.27        50.69 o                         
   5   8  -7       1138.32       1159.90       183.68 o                         
   6   8  -7        778.19        737.99        43.41 o                         
   7   8  -7       1986.11       2101.53        64.10 o                         
   8   8  -7        941.76       1079.70        78.76 o                         
   9   8  -7       3234.66       3286.51        68.71 o                         
  10   8  -7        417.22        345.09        92.77 o                         
  11   8  -7       4187.30       2307.82      1535.35 o                         
  12   8  -7         58.49          0.00         0.02 o                         
  13   8  -7       1127.34       1257.09       120.40 o                         
  14   8  -7        589.60        737.99       146.51 o                         
 -13   9  -7        372.72        371.56       123.21 o                         
 -12   9  -7          3.13          0.00         0.02 o                         
 -11   9  -7       2217.91       1818.72       587.78 o                         
 -10   9  -7        268.66        165.99       131.25 o                         
  -9   9  -7       2277.73       1701.42       823.93 o                         
  -8   9  -7         12.49          0.00         0.02 o                         
  -7   9  -7       1513.70       1119.44       501.24 o                         
  -6   9  -7       3463.76       2594.49       783.43 o                         
  -5   9  -7       1314.21       1365.57        44.29 o                         
  -4   9  -7        181.48        163.43        53.63 o                         
  -3   9  -7        606.41        679.50        78.10 o                         
  -2   9  -7        944.18        885.82        71.34 o                         
  -1   9  -7       1469.36       1548.47       102.18 o                         
   0   9  -7        190.51        212.63       200.98 o                         
   1   9  -7       3726.43       3711.68       219.05 o                         
   2   9  -7        543.56        514.00        31.70 o                         
   3   9  -7       7119.79       7291.94       221.74 o                         
   4   9  -7        451.72        375.42        30.96 o                         
   5   9  -7       2345.99       2434.25        59.13 o                         
   6   9  -7        689.24        546.19        37.35 o                         
   7   9  -7       4981.48       5403.39       278.98 o                         
   8   9  -7         22.78          0.00         0.02 o                         
   9   9  -7        278.93        337.71       110.12 o                         
  10   9  -7       1167.70       1314.39       217.25 o                         
  11   9  -7         30.87         37.12        38.94 o                         
  12   9  -7        223.52        281.53       113.95 o                         
  13   9  -7        163.69        127.37       146.53 o                         
  14   9  -7        475.59        363.90        72.40 o                         
 -12  10  -7        212.89        129.63       141.01 o                         
 -11  10  -7        777.95        776.46       144.72 o                         
 -10  10  -7       2445.84       2625.10       225.15 o                         
  -9  10  -7        258.58        109.97        58.65 o                         
  -8  10  -7        500.17        198.31       205.34 o                         
  -7  10  -7       2076.57       1307.16       613.86 o                         
  -6  10  -7       1322.04        721.80       434.69 o                         
  -5  10  -7        354.36        122.90       186.01 o                         
  -4  10  -7        217.99          0.00         0.02 o                         
  -3  10  -7       1265.21       1425.26        82.95 o                         
  -2  10  -7       2660.50       2738.88        83.63 o                         
  -1  10  -7        516.25        399.00        63.84 o                         
   0  10  -7        795.33        695.21       115.87 o                         
   1  10  -7       1287.16       1166.71        88.70 o                         
   2  10  -7      12618.62      12201.73        88.26 o                         
   3  10  -7       1027.36        983.49        43.85 o                         
   4  10  -7         43.93          0.49         0.84 o                         
   5  10  -7        950.90        983.49        62.64 o                         
   6  10  -7       6071.89       6855.20        66.15 o                         
   7  10  -7        536.42        536.89        83.31 o                         
   8  10  -7        335.49         29.09        57.10 o                         
   9  10  -7        341.65        215.55        61.59 o                         
  10  10  -7        429.19        532.27       129.04 o                         
  11  10  -7        193.09        129.63        63.68 o                         
  12  10  -7        175.45        206.84       117.78 o                         
  13  10  -7        114.68        158.36       130.71 o                         
 -11  11  -7        224.26        153.37        61.84 o                         
 -10  11  -7        286.49        356.32        67.87 o                         
  -9  11  -7        712.23        407.02       274.03 o                         
  -8  11  -7        317.22        195.51        78.20 o                         
  -7  11  -7         90.54         75.50        60.75 o                         
  -6  11  -7       3027.83       2110.70      1046.17 o                         
  -5  11  -7       1810.10        971.00       529.07 o                         
  -4  11  -7         71.13          3.99         7.98 o                         
  -3  11  -7       1715.08       1060.10       422.74 o                         
  -2  11  -7       1169.15        643.54       344.57 o                         
  -1  11  -7        472.42        541.53        69.72 o                         
   0  11  -7        303.86        295.10        54.90 o                         
   1  11  -7       3466.03       3639.02        96.40 o                         
   2  11  -7        246.92        120.70        52.67 o                         
   3  11  -7        534.25        456.81        55.50 o                         
   4  11  -7        220.60        308.98        49.16 o                         
   5  11  -7          9.90          0.25         0.40 o                         
   6  11  -7       1319.79       1447.97        53.21 o                         
   7  11  -7       2027.48       2203.47       112.52 o                         
   8  11  -7         61.58         75.50        97.20 o                         
   9  11  -7        766.70        643.54        50.67 o                         
  10  11  -7       1687.96       2002.01       214.50 o                         
  11  11  -7       1706.49       1595.99       119.70 o                         
  12  11  -7         92.00        101.75       203.51 o                         
 -10  12  -7         44.95        127.37       142.02 o                         
  -9  12  -7        109.00          9.59        18.55 o                         
  -8  12  -7        437.81        618.46        79.48 o                         
  -7  12  -7        424.27        509.48       166.82 o                         
  -6  12  -7       1253.13       1410.22       217.53 o                         
  -5  12  -7         52.82          5.28        10.55 o                         
  -4  12  -7        649.97        363.90       224.82 o                         
  -3  12  -7        163.89         53.16        32.04 o                         
  -2  12  -7       2966.95       3017.42       274.31 o                         
  -1  12  -7         51.36         20.20        39.50 o                         
   0  12  -7         57.60         12.22        23.74 o                         
   1  12  -7       1622.12       1726.23        49.79 o                         
   2  12  -7        400.23        514.00        45.29 o                         
   3  12  -7        207.79        312.51        88.28 o                         
   4  12  -7        558.12        653.72        51.07 o                         
   5  12  -7       1933.48       2298.23        57.46 o                         
   6  12  -7       1257.85       1410.22        52.51 o                         
   7  12  -7        310.80        165.99        82.35 o                         
   8  12  -7        369.19        546.19        56.02 o                         
   9  12  -7       1012.85       1187.27       123.89 o                         
  10  12  -7       1554.26       1852.96       249.35 o                         
  11  12  -7        121.82        141.26       109.21 o                         
 -10  13  -7       1408.57       1580.07        95.28 o                         
  -9  13  -7        662.04        669.13       129.18 o                         
  -8  13  -7         78.43        134.22        92.57 o                         
  -7  13  -7         31.78         16.77        32.72 o                         
  -6  13  -7        883.58        996.06        81.95 o                         
  -5  13  -7        355.84        407.02       116.87 o                         
  -4  13  -7        129.87         65.45       129.28 o                         
  -3  13  -7        232.46        308.98        77.25 o                         
  -2  13  -7       1146.90       1053.60       103.74 o                         
  -1  13  -7        164.12        179.11        56.14 o                         
   0  13  -7        377.31        411.06        44.55 o                         
   1  13  -7        644.00        653.72        40.86 o                         
   2  13  -7       4828.35       5477.06       221.74 o                         
   3  13  -7        296.84        236.57        55.30 o                         
   4  13  -7        246.23        334.05       102.22 o                         
   5  13  -7         85.31         30.17        59.25 o                         
   6  13  -7       2721.32       2327.05       886.49 o                         
   7  13  -7        494.30        352.55       120.02 o                         
   8  13  -7         12.78         54.62       109.25 o                         
   9  13  -7         27.70         95.80        80.16 o                         
  10  13  -7        230.26        363.90        64.78 o                         
  -9  14  -7        499.86        379.30        97.26 o                         
  -8  14  -7        376.39        456.81        81.12 o                         
  -7  14  -7        313.44        209.72        95.46 o                         
  -6  14  -7        662.46        748.88       267.85 o                         
  -5  14  -7         45.41        192.73       155.29 o                         
  -4  14  -7         17.90        112.08       224.16 o                         
  -3  14  -7         56.78        212.63        78.64 o                         
  -2  14  -7       1250.93       1365.57        88.58 o                         
  -1  14  -7        767.01        679.50       119.76 o                         
   0  14  -7         19.04        103.78        81.40 o                         
   1  14  -7       1167.79       1285.58       121.75 o                         
   2  14  -7       1896.70       2184.76       130.71 o                         
   3  14  -7       1198.31       1292.75        57.46 o                         
   4  14  -7        135.99         25.94        51.89 o                         
   5  14  -7        722.54        613.50       138.53 o                         
   6  14  -7        446.40        278.19        73.30 o                         
   7  14  -7       1156.64       1153.11        88.18 o                         
   8  14  -7         16.55         53.16       106.31 o                         
   9  14  -7        161.79        198.31        70.32 o                         
  10  14  -7        835.47       1008.71        95.16 o                         
  -8  15  -7         81.18        195.51       117.31 o                         
  -7  15  -7       1775.69       2222.26       150.66 o                         
  -6  15  -7        764.66        977.24        87.42 o                         
  -5  15  -7        773.63        862.20        82.11 o                         
  -4  15  -7        134.54        203.98        85.59 o                         
  -3  15  -7       1514.94       1709.67       305.59 o                         
  -2  15  -7       2849.26       2897.93       268.83 o                         
  -1  15  -7        729.30        804.54        90.65 o                         
   0  15  -7        171.57        212.63        58.25 o                         
   1  15  -7        186.61        201.14        70.82 o                         
   2  15  -7        791.20        770.90        61.01 o                         
   3  15  -7         64.19         97.76        55.30 o                         
   4  15  -7        122.87        189.96        46.80 o                         
   5  15  -7        404.76        215.55        99.71 o                         
   6  15  -7        209.72        298.54        93.19 o                         
   7  15  -7        397.56        431.56        66.39 o                         
   8  15  -7         64.04        120.70       131.67 o                         
   9  15  -7        231.59        236.57        95.24 o                         
  -6  16  -7        223.53        227.44       111.46 o                         
  -5  16  -7        439.37        341.39       114.41 o                         
  -4  16  -7          0.88         65.45       130.89 o                         
  -3  16  -7        647.79        589.01       116.35 o                         
  -2  16  -7        248.59        288.28        78.00 o                         
  -1  16  -7        111.15         13.66        26.57 o                         
   0  16  -7        279.50        305.48        90.77 o                         
   1  16  -7        588.24        546.19        46.68 o                         
   2  16  -7        290.96        158.36        60.33 o                         
   3  16  -7        144.17        150.91        56.44 o                         
   4  16  -7         10.05          0.00         0.02 o                         
   5  16  -7         13.46          0.00         0.02 o                         
   6  16  -7        755.92        827.36       114.91 o                         
   7  16  -7         33.20          0.00         0.02 o                         
   8  16  -7         20.91         17.60        34.35 o                         
  -2  17  -7        302.42        379.30       112.82 o                         
  -1  17  -7        828.62       1027.83       147.29 o                         
   0  17  -7        104.23          6.74        13.49 o                         
   1  17  -7        908.77        891.77        89.48 o                         
   2  17  -7         10.42        122.90       112.94 o                         
 -12   0  -6        225.55        233.50        48.84 o                         
 -10   0  -6       2476.17       3039.41        77.09 o                         
  -8   0  -6       2256.61       2385.22        68.29 o                         
  -6   0  -6      32375.63      21760.66       176.80 o                         
   0   0  -6       3061.77       3355.58        34.71 o                         
   2   0  -6       5367.74       5462.29        59.05 o                         
   4   0  -6      11209.75      10439.08        81.64 o                         
   6   0  -6      26725.87      21760.66       147.33 o                         
   8   0  -6       2399.87       2375.48        87.62 o                         
  10   0  -6       8720.63       8571.77       129.46 o                         
  12   0  -6        292.68        245.87        87.70 o                         
  14   0  -6       2172.67       2666.20       123.77 o                         
  16   0  -6         36.96          0.00         0.02 o                         
 -13   1  -6        369.96        444.10        54.72 o                         
 -12   1  -6         81.07         65.45        79.18 o                         
 -11   1  -6       1933.19       2074.15       136.46 o                         
 -10   1  -6       3006.75       3061.47        55.26 o                         
  -9   1  -6       2929.32       2995.52        54.66 o                         
  -8   1  -6       2119.59       2346.36        48.38 o                         
  -7   1  -6       2093.35       1957.58        44.19 o                         
  -6   1  -6       4166.71       4411.18       238.80 o                         
  -5   1  -6      24228.33      17857.61      2562.53 o                         
  -4   1  -6       3456.21       3507.68        70.98 o                         
   0   1  -6       1117.89       1112.77        33.32 o                         
   1   1  -6       5626.74       5731.25        60.49 o                         
   2   1  -6      12136.45      10175.45       463.44 o                         
   3   1  -6         71.40         26.97        46.68 o                         
   4   1  -6       1195.08       1166.71       129.63 o                         
   5   1  -6       5371.03       5536.35        59.45 o                         
   6   1  -6       7224.91       6352.09        95.52 o                         
   7   1  -6       3046.31       2995.52        87.46 o                         
   8   1  -6        367.69        439.90        58.65 o                         
   9   1  -6       6923.03       7343.21       136.94 o                         
  10   1  -6       1315.21       1358.20       103.06 o                         
  11   1  -6       2747.09       2483.77        69.69 o                         
  12   1  -6        416.28        387.12        58.95 o                         
  13   1  -6        871.41       1214.96        83.55 o                         
  14   1  -6       1983.94       2250.60       170.57 o                         
  15   1  -6        756.22        804.54        73.66 o                         
  16   1  -6        175.66        146.04        77.25 o                         
 -13   2  -6       1042.90       1194.16        82.83 o                         
 -12   2  -6        117.06         84.43        91.77 o                         
 -11   2  -6       1586.43       1776.38        84.19 o                         
 -10   2  -6       3346.60       3748.28       195.67 o                         
  -9   2  -6       1828.64       1818.72        85.19 o                         
  -8   2  -6       3099.28       3355.58       115.71 o                         
  -7   2  -6        343.01        305.48        55.86 o                         
  -6   2  -6         69.87         88.14        46.88 o                         
  -5   2  -6        271.45        271.57        82.29 o                         
  -4   2  -6         69.89          0.00         0.02 o                         
   0   2  -6       6723.59       6131.17        62.56 o                         
   1   2  -6      16885.30      15387.01        99.11 o                         
   2   2  -6      13520.80      10726.76        82.75 o                         
   3   2  -6      26552.82      25503.98       127.60 o                         
   4   2  -6        300.94        383.20        43.01 o                         
   5   2  -6      13061.60      12201.73       110.32 o                         
   6   2  -6       6237.66       5991.21        92.77 o                         
   7   2  -6       5457.73       5099.45        85.59 o                         
   8   2  -6       1891.03       2019.93        98.75 o                         
   9   2  -6       1381.81       1328.91        65.54 o                         
  10   2  -6        558.68        527.68        68.83 o                         
  11   2  -6         27.32          0.00         0.02 o                         
  12   2  -6       1796.44       1793.26       126.88 o                         
  13   2  -6       1084.00        971.00       112.04 o                         
  14   2  -6        829.41        844.69       191.58 o                         
  15   2  -6       2111.85       2175.43        65.22 o                         
  16   2  -6        500.17        541.53        74.37 o                         
 -14   3  -6        330.51        288.28        64.44 o                         
 -13   3  -6        747.49        996.06        88.26 o                         
 -12   3  -6        367.50        341.39        81.20 o                         
 -11   3  -6       1068.24       1112.77        79.96 o                         
 -10   3  -6       1551.81       1365.57        81.20 o                         
  -9   3  -6        582.72        684.72        36.59 o                         
  -8   3  -6        753.44        770.90        66.55 o                         
  -7   3  -6        768.03        663.97        30.88 o                         
  -6   3  -6       5835.18       5491.85       355.27 o                         
  -5   3  -6        606.90        669.13        56.84 o                         
  -4   3  -6       2960.34       3332.47       103.78 o                         
  -3   3  -6       3670.13       3651.08        84.49 o                         
  -1   3  -6       8074.67       7240.86        84.99 o                         
   0   3  -6       1142.53       1372.96        44.41 o                         
   1   3  -6       7208.89       6431.94        80.10 o                         
   2   3  -6       3064.56       3651.08        60.35 o                         
   3   3  -6       7774.97       7326.10        85.49 o                         
   4   3  -6       2521.23       2375.48        68.15 o                         
   5   3  -6       1125.13       1119.44        73.52 o                         
   6   3  -6       3424.89       3460.52        82.25 o                         
   7   3  -6      11020.56      11165.61       126.64 o                         
   8   3  -6       3329.78       3448.78        93.84 o                         
   9   3  -6       3924.00       4653.21       327.02 o                         
  10   3  -6       6353.28       5944.91       107.81 o                         
  11   3  -6       1541.51       1387.81       111.62 o                         
  12   3  -6        700.10        737.99        81.40 o                         
  13   3  -6        353.47        419.20        94.06 o                         
  14   3  -6        706.25        891.77        83.51 o                         
  15   3  -6       1782.82       1852.96        68.79 o                         
  16   3  -6         69.79          0.00         0.02 o                         
 -14   4  -6        101.58         79.01        95.88 o                         
 -13   4  -6        310.09        341.39        81.20 o                         
 -12   4  -6         51.93        101.75       116.87 o                         
 -11   4  -6        697.86       1040.68        90.21 o                         
 -10   4  -6       1193.62       1350.85        88.10 o                         
  -9   4  -6       2742.06       2801.97       116.31 o                         
  -8   4  -6        149.50         99.75       113.71 o                         
  -7   4  -6       5422.58       5447.53       103.20 o                         
  -6   4  -6         60.06         60.69        51.35 o                         
  -5   4  -6      10061.44       9935.10       159.28 o                         
  -4   4  -6       1967.58       2833.78       116.97 o                         
  -3   4  -6      14446.16      14459.86       384.32 o                         
  -2   4  -6       2071.87       2473.83        99.35 o                         
  -1   4  -6        421.20        316.05        35.51 o                         
   0   4  -6        836.04        885.82        47.56 o                         
   1   4  -6        788.30        653.72        35.75 o                         
   2   4  -6        229.48        265.02        42.27 o                         
   3   4  -6       3191.61       3297.97        80.30 o                         
   4   4  -6        526.12        491.61        44.29 o                         
   5   4  -6        807.06        782.04        67.03 o                         
   6   4  -6        228.91        195.51        86.58 o                         
   7   4  -6      10795.54       9677.95       137.55 o                         
   8   4  -6       1827.56       1904.91        87.18 o                         
   9   4  -6        412.01        482.79        26.33 o                         
  10   4  -6       1215.00        623.43       384.04 o                         
  11   4  -6       6822.17       7038.33       134.06 o                         
  12   4  -6        168.04        150.91        98.15 o                         
  13   4  -6        401.12        131.92       103.24 o                         
  14   4  -6         29.38          0.00         0.02 o                         
  15   4  -6        610.24        716.44       106.93 o                         
  16   4  -6        224.24         48.88        96.36 o                         
 -15   5  -6       1312.33       1603.98       104.00 o                         
 -14   5  -6        145.16        271.57        85.59 o                         
 -13   5  -6       1692.73       1580.07        95.28 o                         
 -12   5  -6        537.33        504.98        71.82 o                         
 -11   5  -6       3019.09       3206.84       124.43 o                         
 -10   5  -6        402.93        500.50        98.31 o                         
  -9   5  -6       1930.69       2065.07       118.00 o                         
  -8   5  -6        639.51        793.25        67.51 o                         
  -7   5  -6       3058.72       3150.53       123.33 o                         
  -6   5  -6       3369.80       3602.96       119.90 o                         
  -5   5  -6       1623.96       1709.67        74.33 o                         
  -4   5  -6        107.94         82.60        54.46 o                         
  -3   5  -6       5298.40       5929.52        46.14 o                         
  -2   5  -6       2860.09       2614.88        91.93 o                         
  -1   5  -6       7495.81       7257.87       119.12 o                         
   0   5  -6        709.81        971.00        62.24 o                         
   1   5  -6       3057.37       3297.97        80.30 o                         
   2   5  -6       1838.39       1776.38        58.93 o                         
   3   5  -6      17351.40      14798.09       145.79 o                         
   4   5  -6       1402.59       1417.73        67.69 o                         
   5   5  -6        130.66        127.37       101.45 o                         
   6   5  -6       4028.31       4098.52       102.30 o                         
   7   5  -6        371.11        352.55        45.01 o                         
   8   5  -6       2160.38       2365.75        97.16 o                         
   9   5  -6         66.68         99.75        65.83 o                         
  10   5  -6        222.96         93.85       119.98 o                         
  11   5  -6        731.10        716.44        69.51 o                         
  12   5  -6         24.37          0.00         0.02 o                         
  13   5  -6        204.94        153.37       123.69 o                         
  14   5  -6         81.04          0.00         0.02 o                         
  15   5  -6       1522.19       1676.79       155.41 o                         
 -15   6  -6        123.17        192.73        85.96 o                         
 -14   6  -6        978.36       1264.19       127.84 o                         
 -13   6  -6        598.58        536.89        92.57 o                         
 -12   6  -6        100.74        192.73       116.47 o                         
 -11   6  -6       2248.85       2676.52       134.34 o                         
 -10   6  -6       1724.15       1827.25       119.54 o                         
  -9   6  -6       3355.38       3543.26       118.90 o                         
  -8   6  -6        441.86        482.79        70.22 o                         
  -7   6  -6        979.06        891.77        71.58 o                         
  -6   6  -6        386.21        375.42        27.09 o                         
  -5   6  -6       1132.71       1214.96        41.78 o                         
  -4   6  -6       1032.86       1092.87       105.65 o                         
  -3   6  -6        134.84         97.76        90.85 o                         
  -2   6  -6       9501.25       9955.02       318.88 o                         
  -1   6  -6       6144.89       6320.29       142.92 o                         
   0   6  -6        791.89        804.54        39.66 o                         
   1   6  -6       3604.24       4009.49        88.54 o                         
   2   6  -6       6779.84       6576.93       113.40 o                         
   3   6  -6       1952.57       2156.84        83.49 o                         
   4   6  -6       2589.64       2897.93        86.02 o                         
   5   6  -6       4031.11       3846.75        74.33 o                         
   6   6  -6       2667.43       2876.47       149.98 o                         
   7   6  -6       4154.99       4240.39        65.04 o                         
   8   6  -6        157.33        116.35        49.56 o                         
   9   6  -6        172.50        271.57        42.79 o                         
  10   6  -6       1239.58       1060.10        78.04 o                         
  11   6  -6        616.76        258.56       301.92 o                         
  12   6  -6        230.67         77.25       154.49 o                         
  13   6  -6        643.00        705.79        95.52 o                         
  14   6  -6        926.89       1580.07       166.74 o                         
  15   6  -6       1723.75       1948.75       149.90 o                         
 -15   7  -6         11.95          0.00         0.02 o                         
 -14   7  -6        156.60        173.80       107.97 o                         
 -13   7  -6        512.22        674.31       103.74 o                         
 -12   7  -6          5.61          0.00         0.02 o                         
 -11   7  -6        111.91        114.20        55.50 o                         
 -10   7  -6       1572.18       1742.86        75.05 o                         
  -9   7  -6       3412.38       3344.01       184.82 o                         
  -8   7  -6        299.97        281.53        40.22 o                         
  -7   7  -6       2907.90       3402.02        58.25 o                         
  -6   7  -6       3387.36       3543.26       118.90 o                         
  -5   7  -6       5723.75       5807.11       106.55 o                         
  -4   7  -6        379.01        435.72        33.36 o                         
  -3   7  -6       8961.68       8813.87       112.52 o                         
  -2   7  -6       4120.96       3971.64        50.35 o                         
  -1   7  -6       8556.65       8813.87       168.78 o                         
   0   7  -6        283.28        302.00        34.71 o                         
   1   7  -6       1079.27       1358.20        51.53 o                         
   2   7  -6       1676.55       1524.98        46.80 o                         
   3   7  -6       1839.24       1660.47        65.12 o                         
   4   7  -6        577.19        759.85       121.14 o                         
   5   7  -6       1199.64       1208.01        41.66 o                         
   6   7  -6       4893.96       5000.09       141.25 o                         
   7   7  -6       4876.36       5070.96       327.16 o                         
   8   7  -6        542.89        532.27        41.48 o                         
   9   7  -6       1317.45       1532.79        46.92 o                         
  10   7  -6       1593.95       1380.37        66.79 o                         
  11   7  -6       3897.44       2269.59      1836.61 o                         
  12   7  -6         52.98         30.17        60.35 o                         
  13   7  -6        375.39        399.00       107.73 o                         
  14   7  -6        232.57        201.14       118.98 o                         
  15   7  -6        420.02        407.02       112.84 o                         
 -14   8  -6        176.41        187.22       114.79 o                         
 -13   8  -6        299.98        245.87        56.38 o                         
 -12   8  -6         62.47         56.11        83.79 o                         
 -11   8  -6        136.20        179.11        45.45 o                         
 -10   8  -6       1719.46       1801.73       101.74 o                         
  -9   8  -6        998.61        921.85        42.45 o                         
  -8   8  -6        922.67       1053.60        45.39 o                         
  -7   8  -6        312.41        288.28        71.22 o                         
  -6   8  -6      11219.16      11335.10        85.07 o                         
  -5   8  -6       1021.45       1187.27       130.77 o                         
  -4   8  -6        557.26        628.43        45.07 o                         
  -3   8  -6       2164.01       2250.60       104.24 o                         
  -2   8  -6       7390.12       7689.54       105.10 o                         
  -1   8  -6       2419.85       2394.99        68.43 o                         
   0   8  -6         37.07         60.69        82.47 o                         
   1   8  -6       2359.64       2614.88        71.50 o                         
   2   8  -6        969.05        879.88        35.55 o                         
   3   8  -6       3411.69       3309.45        80.44 o                         
   4   8  -6        361.23        308.98        45.65 o                         
   5   8  -6        842.13        804.54        45.33 o                         
   6   8  -6       4395.28       4626.00       203.79 o                         
   7   8  -6        679.74        541.53       111.56 o                         
   8   8  -6        281.41        252.18        41.24 o                         
   9   8  -6        525.27        465.39        34.47 o                         
  10   8  -6       6762.52       7071.89        83.99 o                         
  11   8  -6         27.65          4.40         8.38 o                         
  12   8  -6        691.28        721.80        75.13 o                         
  13   8  -6         23.95        227.44       117.49 o                         
  14   8  -6        527.70        461.09       111.52 o                         
 -14   9  -6       2372.24       3206.84       192.30 o                         
 -13   9  -6         96.75          0.00         0.02 o                         
 -12   9  -6          1.53        192.73        47.14 o                         
 -11   9  -6        631.03        873.97        47.24 o                         
 -10   9  -6       4742.56       5898.80       214.78 o                         
  -9   9  -6        557.12        623.43        44.89 o                         
  -8   9  -6        437.75        375.42        42.57 o                         
  -7   9  -6        188.78        255.36        76.61 o                         
  -6   9  -6        484.89        546.19        70.02 o                         
  -5   9  -6       1355.00       1517.19        54.46 o                         
  -4   9  -6        200.02        230.46        42.45 o                         
  -3   9  -6         78.04        116.35        56.02 o                         
  -2   9  -6      12315.01      11656.35       366.62 o                         
  -1   9  -6        329.02        258.56        44.97 o                         
   0   9  -6       3109.90       3128.15       268.13 o                         
   1   9  -6         50.30         73.77        51.47 o                         
   2   9  -6      14219.51      14125.54       569.77 o                         
   3   9  -6        922.22       1021.44        57.46 o                         
   4   9  -6        706.24        669.13        31.00 o                         
   5   9  -6        850.28       1002.37        56.92 o                         
   6   9  -6       5905.70       6480.09       289.43 o                         
   7   9  -6        572.81        461.09        68.63 o                         
   8   9  -6        575.51        514.00        27.17 o                         
   9   9  -6        978.79        856.34        75.99 o                         
  10   9  -6        264.60        407.02        40.30 o                         
  11   9  -6       1863.44       1015.06       674.59 o                         
  12   9  -6         90.47        242.75       112.04 o                         
  13   9  -6         27.43         39.59        79.18 o                         
  14   9  -6       1583.22       2138.32       138.55 o                         
 -13  10  -6        893.02       1307.16       129.99 o                         
 -12  10  -6         38.89          0.00         0.02 o                         
 -11  10  -6        184.85         10.86        21.07 o                         
 -10  10  -6       1407.32       1603.98        80.00 o                         
  -9  10  -6       1009.78        833.12        40.36 o                         
  -8  10  -6        411.14        411.06       137.69 o                         
  -7  10  -6        289.52        383.20        35.19 o                         
  -6  10  -6       1924.36       1948.75        52.91 o                         
  -5  10  -6         52.92         84.43        53.23 o                         
  -4  10  -6        191.66        261.78        90.49 o                         
  -3  10  -6       2102.00       2119.89       119.56 o                         
  -2  10  -6        681.07        518.54        36.39 o                         
  -1  10  -6       2270.23       2074.15        36.39 o                         
   0  10  -6        823.33        776.46        61.23 o                         
   1  10  -6       1264.03       1242.97        84.51 o                         
   2  10  -6       2588.44       2483.77       189.15 o                         
   3  10  -6      10108.00      10500.40       347.97 o                         
   4  10  -6         81.56         59.14        56.84 o                         
   5  10  -6        108.43        127.37        63.12 o                         
   6  10  -6       1073.02       1086.27        65.83 o                         
   7  10  -6        241.71        356.32        56.56 o                         
   8  10  -6         95.02         63.84        28.73 o                         
   9  10  -6        168.22         97.76       132.33 o                         
  10  10  -6        494.72        504.98        89.77 o                         
  11  10  -6        166.25         75.50        22.56 o                         
  12  10  -6         38.20        116.35       155.13 o                         
  13  10  -6          1.51         67.07       132.51 o                         
 -12  11  -6         53.81         15.17        29.57 o                         
 -11  11  -6        460.54        456.81        64.04 o                         
 -10  11  -6        612.62        427.42        86.72 o                         
  -9  11  -6        377.51        215.55        96.78 o                         
  -8  11  -6         24.86          0.00         0.02 o                         
  -7  11  -6       1536.09       1801.73       135.66 o                         
  -6  11  -6       5355.53       4901.70       573.38 o                         
  -5  11  -6       1290.17       1365.57       110.72 o                         
  -4  11  -6        203.49        337.71        58.73 o                         
  -3  11  -6        207.70        206.84        80.44 o                         
  -2  11  -6       4000.74       4776.65       276.11 o                         
  -1  11  -6       1205.07       1235.94       168.54 o                         
   0  11  -6       1745.99       1896.20        86.98 o                         
   1  11  -6       1024.71       1153.11        81.40 o                         
   2  11  -6        549.24        643.54        65.87 o                         
   3  11  -6       1738.82       1913.64        61.17 o                         
   4  11  -6        635.35        589.01        63.02 o                         
   5  11  -6        842.76        862.20        41.06 o                         
   6  11  -6       2362.84       2523.75       100.35 o                         
   7  11  -6       1245.38        674.31       497.95 o                         
   8  11  -6        179.35        153.37        69.27 o                         
   9  11  -6        466.45        427.42        49.56 o                         
  10  11  -6       5470.57       6464.02       465.73 o                         
  11  11  -6       1140.08        674.31       326.78 o                         
  12  11  -6         64.17          0.00         0.02 o                         
 -11  12  -6         73.06         15.96        31.92 o                         
 -10  12  -6       1494.06       1922.38       332.80 o                         
  -9  12  -6        363.86        224.44        80.80 o                         
  -8  12  -6        148.08         75.50        34.71 o                         
  -7  12  -6        472.38        252.18       101.51 o                         
  -6  12  -6        901.98        643.54       177.35 o                         
  -5  12  -6       1489.89       1002.37       581.82 o                         
  -4  12  -6        414.16         48.88        97.75 o                         
  -3  12  -6       2193.62       2074.15       136.46 o                         
  -2  12  -6        185.55        298.54       182.92 o                         
  -1  12  -6       3410.44       3602.96       179.85 o                         
   0  12  -6         83.15         17.60        34.35 o                         
   1  12  -6        548.16        518.54        36.39 o                         
   2  12  -6        503.55        584.17        53.11 o                         
   3  12  -6        718.20        765.37        55.26 o                         
   4  12  -6        453.29        423.30        57.54 o                         
   5  12  -6       1195.04       1126.13        46.92 o                         
   6  12  -6        479.54        411.06        32.40 o                         
   7  12  -6       1509.10       1021.44       517.10 o                         
   8  12  -6         82.39         22.98        45.96 o                         
   9  12  -6        804.75        838.89       161.99 o                         
  10  12  -6        462.41        415.12        44.77 o                         
  11  12  -6       1278.74       1250.02        91.81 o                         
  12  12  -6         42.49          0.00         0.02 o                         
 -10  13  -6        337.57        278.19        69.96 o                         
  -9  13  -6        376.40        352.55       225.04 o                         
  -8  13  -6         80.81        118.51        93.51 o                         
  -7  13  -6        157.40        153.37        81.64 o                         
  -6  13  -6        742.03        391.06       130.35 o                         
  -5  13  -6         57.13         10.86        21.07 o                         
  -4  13  -6        642.39        352.55       221.28 o                         
  -3  13  -6        230.19          6.74        13.49 o                         
  -2  13  -6       2529.99       2375.48       214.18 o                         
  -1  13  -6       2169.50       2184.76        93.37 o                         
   0  13  -6        281.49        281.53        53.63 o                         
   1  13  -6       2570.46       2686.86        62.12 o                         
   2  13  -6        453.21        387.12        39.30 o                         
   3  13  -6       6979.48       7742.17       281.21 o                         
   4  13  -6         40.67         84.43        95.44 o                         
   5  13  -6       1511.68       1896.20       191.36 o                         
   6  13  -6        447.43        239.65       154.61 o                         
   7  13  -6       1154.08       1126.13        67.03 o                         
   8  13  -6        541.66        500.50        84.91 o                         
   9  13  -6        135.46        227.44        69.29 o                         
  10  13  -6        479.26        527.68       201.89 o                         
  11  13  -6        160.21        153.37       143.48 o                         
  -9  14  -6        755.35        633.45        85.47 o                         
  -8  14  -6         23.76        103.78       101.74 o                         
  -7  14  -6        488.18        403.00        88.22 o                         
  -6  14  -6        631.65        844.69        81.28 o                         
  -5  14  -6       1426.87       1580.07        87.34 o                         
  -4  14  -6        393.94        371.56       134.76 o                         
  -3  14  -6        498.20        487.19       110.22 o                         
  -2  14  -6       2013.59       1540.62       611.54 o                         
  -1  14  -6        447.42        491.61        57.58 o                         
   0  14  -6         70.51          8.98        17.95 o                         
   1  14  -6         15.94          0.00         0.02 o                         
   2  14  -6       3063.07       3275.07        80.02 o                         
   3  14  -6        385.92        448.31       114.19 o                         
   4  14  -6        262.96        308.98        42.13 o                         
   5  14  -6         41.19          0.00         0.02 o                         
   6  14  -6       1082.28       1015.06       108.19 o                         
   7  14  -6        566.41        737.99        81.40 o                         
   8  14  -6         63.98         93.85        90.95 o                         
   9  14  -6        643.29        695.21        63.20 o                         
  10  14  -6        188.94        230.46        78.84 o                         
  -9  15  -6        111.29        227.44        99.41 o                         
  -8  15  -6         49.02         90.02       178.15 o                         
  -7  15  -6        385.84        352.55        86.26 o                         
  -6  15  -6       1142.75       1221.93       104.74 o                         
  -5  15  -6        698.52        782.04       195.51 o                         
  -4  15  -6         23.86         20.20        40.40 o                         
  -3  15  -6       1584.76       1726.23       107.89 o                         
  -2  15  -6        444.02        465.39        81.87 o                         
  -1  15  -6       1189.91       1321.64       167.02 o                         
   0  15  -6        566.99        550.87        42.19 o                         
   1  15  -6        188.07        127.37        60.87 o                         
   2  15  -6        249.55        206.84        57.46 o                         
   3  15  -6        181.03        143.64        52.67 o                         
   4  15  -6          3.71         15.96        31.12 o                         
   5  15  -6         75.29        114.20        76.85 o                         
   6  15  -6        853.68       1060.10       214.62 o                         
   7  15  -6       1264.12       1517.19        93.37 o                         
   8  15  -6        143.23        212.63        78.64 o                         
   9  15  -6        104.23        371.56        96.26 o                         
  -8  16  -6        143.47        181.79       115.81 o                         
  -7  16  -6        346.56        284.89       121.38 o                         
  -6  16  -6       1146.01       1228.92       105.04 o                         
  -5  16  -6        165.57        281.53        80.44 o                         
  -4  16  -6          9.22          0.00         0.02 o                         
  -3  16  -6        114.89         34.72        69.45 o                         
  -2  16  -6        422.71        491.61        75.29 o                         
  -1  16  -6        420.67        435.72       108.41 o                         
   0  16  -6        132.72        221.45        56.48 o                         
   1  16  -6        515.64        496.04        80.08 o                         
   2  16  -6         99.25         68.72        72.86 o                         
   3  16  -6        874.75       1086.27       177.75 o                         
   4  16  -6         31.28         29.09        58.17 o                         
   5  16  -6       1438.46       1595.99        87.78 o                         
   6  16  -6        339.80        319.61        78.56 o                         
   7  16  -6        511.92        514.00       113.22 o                         
   8  16  -6        152.77        316.05       110.08 o                         
  -3  17  -6        403.60        456.81       115.27 o                         
  -2  17  -6        653.16        550.87       117.21 o                         
  -1  17  -6         15.03         12.93        25.86 o                         
   0  17  -6         53.78          0.09         0.18 o                         
   1  17  -6         32.90        105.82        63.70 o                         
   2  17  -6       2501.00       3116.98       211.89 o                         
   3  17  -6         26.44          0.00         0.02 o                         
   4  17  -6        684.55        868.07       111.82 o                         
  -1  18  -6        450.95        579.36       115.39 o                         
   0  18  -6         38.23         14.40        28.81 o                         
 -11   0  -5       2315.87       2356.04        67.87 o                         
  -9   0  -5       6699.71       6707.16        98.15 o                         
  -7   0  -5       9407.24       9040.34       113.95 o                         
  -5   0  -5      13744.40      13329.89       115.31 o                         
   1   0  -5       1502.80       2279.12        38.14 o                         
   3   0  -5      18283.81      17485.86        79.24 o                         
   5   0  -5       8445.39       8351.28        91.27 o                         
   7   0  -5       4221.48       4072.98        89.24 o                         
   9   0  -5       1999.15       2288.66       105.12 o                         
  11   0  -5        818.65        810.22        68.23 o                         
  13   0  -5       1051.44       1066.61        78.28 o                         
  15   0  -5        351.57        348.81       100.73 o                         
 -13   1  -5       1547.91       1818.72        93.70 o                         
 -12   1  -5         69.59         33.56        65.95 o                         
 -11   1  -5       2289.01       2513.73        50.07 o                         
 -10   1  -5       5682.18       6988.15       150.28 o                         
  -9   1  -5       1318.75       1517.19        46.68 o                         
  -8   1  -5       1185.94       1372.96        29.61 o                         
  -7   1  -5        687.10        653.72        30.64 o                         
  -6   1  -5      16245.51      12986.21       569.07 o                         
  -5   1  -5       4259.44       4292.58       183.22 o                         
  -4   1  -5       1561.39       1628.07        72.54 o                         
   0   1  -5       8316.52       6658.17        48.90 o                         
   1   1  -5      15098.99      11060.32        84.03 o                         
   2   1  -5         29.71         47.49        28.91 o                         
   3   1  -5       9035.07       8061.77        89.67 o                         
   4   1  -5       8020.84       7021.58        83.69 o                         
   5   1  -5        304.25        326.79        43.33 o                         
   6   1  -5       1425.32       1417.73        67.69 o                         
   7   1  -5       2534.20       2645.61        82.19 o                         
   8   1  -5        822.46        684.72        57.50 o                         
  10   1  -5       6371.77       6399.94       143.82 o                         
  11   1  -5         76.07        148.47       102.22 o                         
  12   1  -5        871.46        711.10        47.94 o                         
  13   1  -5         97.68         62.25       122.93 o                         
  14   1  -5       1353.66       1410.22        75.01 o                         
  15   1  -5       1349.54       1556.34       157.60 o                         
  16   1  -5        744.94        891.77       101.41 o                         
 -14   2  -5       2353.53       2930.28       108.13 o                         
 -13   2  -5       1172.73       1180.40        75.49 o                         
 -12   2  -5         92.11        134.22        74.05 o                         
 -11   2  -5         90.54        107.89        37.35 o                         
 -10   2  -5       8306.04       9521.38        77.96 o                         
  -9   2  -5        608.10        589.01        33.93 o                         
  -8   2  -5        381.34        560.28        70.92 o                         
  -7   2  -5        148.39        171.18        44.43 o                         
  -6   2  -5       3293.33       3286.51       171.77 o                         
  -5   2  -5       4614.21       4331.93       157.76 o                         
  -4   2  -5        372.41        461.09        51.47 o                         
  -3   2  -5        529.46        663.97        72.06 o                         
   0   2  -5       4234.71       4201.46        51.79 o                         
   1   2  -5      18141.21      16805.85       103.58 o                         
   2   2  -5       5079.21       4680.50        68.33 o                         
   3   2  -5      18961.34      17937.78       107.01 o                         
   4   2  -5         81.42         54.62       101.86 o                         
   5   2  -5       4138.62       4680.50        81.99 o                         
   6   2  -5       1193.34       1073.15        52.35 o                         
   7   2  -5        167.68        209.72        86.78 o                         
   8   2  -5        280.64        160.89        83.61 o                         
   9   2  -5       3236.68       3184.26       101.45 o                         
  10   2  -5        980.09       1053.60        71.32 o                         
  11   2  -5      10719.80      10135.20       140.77 o                         
  12   2  -5       1710.91       1878.84        95.24 o                         
  13   2  -5        621.49        541.53        69.72 o                         
  14   2  -5       1675.18       1993.09       124.85 o                         
  15   2  -5       1994.20       2065.07        90.77 o                         
  16   2  -5        747.83       1139.58       107.89 o                         
 -14   3  -5       1040.17       1328.91       101.94 o                         
 -13   3  -5        622.97        669.13        72.34 o                         
 -12   3  -5         95.03          0.00         0.02 o                         
 -11   3  -5        451.88        371.56        92.41 o                         
 -10   3  -5       2136.88       2533.80       100.55 o                         
  -9   3  -5       4950.81       5491.85       118.42 o                         
  -8   3  -5        751.51        721.80        53.67 o                         
  -7   3  -5       1096.22       1159.90        34.01 o                         
  -6   3  -5       1915.81       1913.64        43.69 o                         
  -5   3  -5      15093.98      13538.26       162.69 o                         
  -4   3  -5       1442.60       1595.99        79.80 o                         
  -3   3  -5       1663.48       2010.96        98.53 o                         
  -2   3  -5       7573.39       7584.80       121.77 o                         
  -1   3  -5       7483.01       7071.89        83.99 o                         
   0   3  -5       5310.39       5374.07        73.22 o                         
   1   3  -5       1067.74       1221.93        48.88 o                         
   2   3  -5      13370.02      10175.45       100.75 o                         
   3   3  -5      11714.36      11039.32       104.94 o                         
   4   3  -5       5240.23       5418.09        73.52 o                         
   5   3  -5       1039.43       1079.70        45.94 o                         
   6   3  -5       2171.35       2156.84        83.49 o                         
   7   3  -5      16094.76      13008.98       136.70 o                         
   8   3  -5        851.30        684.72        26.13 o                         
   9   3  -5       1492.63       1395.26        67.15 o                         
  10   3  -5       2596.03       2594.49       111.92 o                         
  11   3  -5       6655.14       6146.82       140.95 o                         
  12   3  -5        193.39        227.44        96.40 o                         
  13   3  -5         47.94        143.64        95.76 o                         
  14   3  -5       1176.19       1099.48        79.48 o                         
  15   3  -5        745.18        821.63       120.24 o                         
  16   3  -5       1152.46       1201.07        69.23 o                         
 -15   4  -5        240.01        176.45        79.60 o                         
 -14   4  -5         40.07         22.03        44.07 o                         
 -13   4  -5        617.80        623.43        74.81 o                         
 -12   4  -5         19.58          0.00         0.02 o                         
 -11   4  -5         67.78         90.02       104.24 o                         
 -10   4  -5       5165.80       5929.52       123.05 o                         
  -9   4  -5        137.73        136.55        95.70 o                         
  -8   4  -5       4751.04       5128.02       128.74 o                         
  -7   4  -5        943.82        983.49        68.91 o                         
  -6   4  -5      12154.31      11356.38       170.29 o                         
  -5   4  -5       4996.38       5330.23       116.67 o                         
  -4   4  -5       2234.67       2288.66        95.56 o                         
  -3   4  -5        421.00        500.50        26.81 o                         
  -2   4  -5       7026.66       7532.70        34.67 o                         
  -1   4  -5       4268.33       4188.52        51.71 o                         
   0   4  -5       2072.89       2222.26        56.50 o                         
   1   4  -5       2013.92       2222.26        56.50 o                         
   2   4  -5       5023.54       4915.70        84.03 o                         
   3   4  -5        962.46       1235.94        63.20 o                         
   4   4  -5      11852.66      10337.29       121.85 o                         
   5   4  -5        146.61        150.91        83.43 o                         
   6   4  -5      21893.85      18368.37       135.36 o                         
   7   4  -5        567.93        550.87        32.82 o                         
   8   4  -5       6147.69       6146.82       234.91 o                         
   9   4  -5        209.69        168.58        23.34 o                         
  10   4  -5       9016.11       9212.08       153.37 o                         
  11   4  -5        873.42        850.50        69.90 o                         
  12   4  -5       1289.96       1387.81        96.74 o                         
  13   4  -5        228.85         95.80       154.45 o                         
  14   4  -5        131.12          0.00         0.02 o                         
  15   4  -5        491.77        815.91       114.11 o                         
  16   4  -5          3.46        134.22       143.48 o                         
 -15   5  -5         11.42          0.00         0.02 o                         
 -14   5  -5       1714.64       2110.70       110.12 o                         
 -13   5  -5       1151.40       1278.43       114.27 o                         
 -12   5  -5        631.98        716.44        74.85 o                         
 -11   5  -5         34.66          2.24         4.49 o                         
 -10   5  -5        167.30        227.44       105.44 o                         
  -9   5  -5       2262.07       2074.15       100.07 o                         
  -8   5  -5        179.10         56.11       112.22 o                         
  -7   5  -5        690.69        833.12       103.78 o                         
  -6   5  -5       4985.33       4985.97       126.94 o                         
  -5   5  -5       6123.37       6241.14       126.24 o                         
  -4   5  -5       2125.79       2260.09        47.48 o                         
  -3   5  -5         23.01          0.00         0.02 o                         
  -2   5  -5      13142.22      12245.90       110.52 o                         
  -1   5  -5       2512.14       2707.61        93.55 o                         
   0   5  -5       1575.16       1524.98        39.00 o                         
   1   5  -5       2885.42       2908.70        64.64 o                         
   2   5  -5      15470.35      11656.35       129.40 o                         
   3   5  -5       7214.15       6690.81        98.03 o                         
   4   5  -5       7953.53       7515.37       121.22 o                         
   5   5  -5       1843.53       1931.15        87.78 o                         
   6   5  -5       2836.76       2833.78        85.07 o                         
   7   5  -5       9784.68       9796.22       276.79 o                         
   8   5  -5         52.65         97.76        39.50 o                         
   9   5  -5        125.49        181.79        35.01 o                         
  10   5  -5       3225.16       2250.60       625.43 o                         
  11   5  -5        616.52        838.89        81.00 o                         
  12   5  -5        478.21        411.06        60.75 o                         
  13   5  -5         33.51        105.82       150.00 o                         
  14   5  -5       1391.11       1463.22       129.89 o                         
  15   5  -5        125.50          0.36         0.60 o                         
  16   5  -5         67.05         47.49        94.98 o                         
 -15   6  -5        408.57        360.10        94.76 o                         
 -14   6  -5        532.07        565.02        94.96 o                         
 -13   6  -5       1724.51       1759.58       117.31 o                         
 -12   6  -5        284.22        278.19        93.29 o                         
 -11   6  -5        159.71         51.71        58.89 o                         
 -10   6  -5       3217.41       3286.51        68.71 o                         
  -9   6  -5        916.89       1015.06        82.73 o                         
  -8   6  -5         51.52        158.36       115.63 o                         
  -7   6  -5       1484.68       1486.23       115.51 o                         
  -6   6  -5        979.56        873.97        35.43 o                         
  -5   6  -5       7182.02       7446.27       120.66 o                         
  -4   6  -5        849.28       1053.60        38.90 o                         
  -3   6  -5       2935.17       3355.58       127.28 o                         
  -2   6  -5      14639.60      14054.41       331.53 o                         
  -1   6  -5      22127.90      20369.27       370.61 o                         
   0   6  -5       7854.81       7689.54        87.58 o                         
   1   6  -5       3742.97       3971.64       163.65 o                         
   2   6  -5       4272.64       4680.50        95.66 o                         
   3   6  -5      10157.06       9638.69       137.28 o                         
   4   6  -5         26.73         79.01        60.37 o                         
   5   6  -5        433.35        395.02        63.52 o                         
   6   6  -5       3273.36       3425.36        46.76 o                         
   7   6  -5        822.47        996.06       132.39 o                         
   8   6  -5       1141.03       1278.43        64.28 o                         
   9   6  -5        158.88        184.50        43.41 o                         
  10   6  -5        508.73        482.79        26.33 o                         
  11   6  -5       1551.07        684.72       930.38 o                         
  12   6  -5        389.06        192.73       113.69 o                         
  13   6  -5        165.32        261.78       113.12 o                         
  14   6  -5       1797.11       2156.84       111.32 o                         
  15   6  -5       2478.48       2473.83       109.29 o                         
 -15   7  -5        125.64          0.00         0.02 o                         
 -14   7  -5        299.41        448.31       101.51 o                         
 -13   7  -5        203.68         84.43       167.02 o                         
 -12   7  -5        311.46        391.06        98.75 o                         
 -11   7  -5       1051.73       1132.85        53.78 o                         
 -10   7  -5       1334.21       1387.81       230.68 o                         
  -9   7  -5        200.35        173.80        44.77 o                         
  -8   7  -5          5.05          0.00         0.02 o                         
  -7   7  -5       2038.31       2175.43        83.85 o                         
  -6   7  -5       4349.77       4504.53       107.25 o                         
  -5   7  -5       2015.21       2385.22       136.58 o                         
  -4   7  -5        453.16        452.55       157.23 o                         
  -3   7  -5        250.04        224.44        26.93 o                         
  -2   7  -5      10942.15      11018.35       251.61 o                         
  -1   7  -5       5748.24       6178.18       109.90 o                         
   0   7  -5       1471.42       1676.79        57.26 o                         
   1   7  -5       2541.15       2887.19       107.33 o                         
   2   7  -5       2766.30       2887.19        75.13 o                         
   3   7  -5       7508.10       6822.16       164.99 o                         
   4   7  -5        512.83        448.31        29.61 o                         
   5   7  -5       4913.84       5014.22       282.89 o                         
   6   7  -5       7283.67       7550.05       312.42 o                         
   7   7  -5       3740.97       4047.53        88.96 o                         
   8   7  -5        964.81        903.74        84.07 o                         
   9   7  -5        143.93        203.98        45.65 o                         
  10   7  -5       2296.64       2288.66        47.78 o                         
  11   7  -5       1238.32        648.62       681.69 o                         
  12   7  -5        180.11        203.98       111.26 o                         
  13   7  -5        449.83        399.00       107.73 o                         
  14   7  -5         90.23          0.00         0.02 o                         
  15   7  -5        617.91        618.46        84.45 o                         
 -15   8  -5         81.55        198.31       118.14 o                         
 -14   8  -5        430.22        395.02       107.19 o                         
 -13   8  -5         58.05        148.47        94.92 o                         
 -12   8  -5        242.01        189.96        66.07 o                         
 -11   8  -5        129.48        176.45        68.99 o                         
 -10   8  -5        159.51        134.22        43.97 o                         
  -9   8  -5       3544.65       3687.38        60.65 o                         
  -8   8  -5       1394.81       1314.39        50.69 o                         
  -7   8  -5       1301.33       1417.73        52.65 o                         
  -6   8  -5        239.52        258.56        41.76 o                         
  -5   8  -5       9427.18       9677.95       432.31 o                         
  -4   8  -5        167.93        168.58        41.50 o                         
  -3   8  -5       1847.18       1948.75        35.27 o                         
  -2   8  -5       1265.88       1402.73        52.37 o                         
  -1   8  -5       2123.33       2298.23        38.30 o                         
   0   8  -5         17.14         12.22        24.44 o                         
   1   8  -5       2672.30       2614.88        71.50 o                         
   2   8  -5       5450.12       5837.59       183.14 o                         
   3   8  -5       6065.13       6272.74       284.77 o                         
   4   8  -5        136.16         62.25        53.59 o                         
   5   8  -5        393.33        431.56        29.05 o                         
   6   8  -5       4677.34       4653.21       218.01 o                         
   7   8  -5       7886.48       8369.55        73.10 o                         
   8   8  -5        886.60        952.42       104.80 o                         
   9   8  -5        875.49        873.97       135.82 o                         
  10   8  -5        368.26        356.32        49.02 o                         
  11   8  -5       3633.04       2010.96      1442.16 o                         
  12   8  -5        851.11       1053.60       129.67 o                         
  13   8  -5         42.91        261.78       113.12 o                         
  14   8  -5          0.27         86.27       172.55 o                         
 -14   9  -5         31.12          0.00         0.02 o                         
 -13   9  -5       1309.68       1278.43        71.42 o                         
 -12   9  -5         25.91         10.86        21.07 o                         
 -11   9  -5        746.79        653.72        40.86 o                         
 -10   9  -5        782.68        765.37        44.21 o                         
  -9   9  -5       2449.45       2574.18        50.67 o                         
  -8   9  -5       1366.91       1410.22        75.01 o                         
  -7   9  -5        414.00        435.72        33.36 o                         
  -6   9  -5       3582.91       3748.28        61.15 o                         
  -5   9  -5       1250.45       1180.40        75.49 o                         
  -4   9  -5       1712.41       1793.26        93.05 o                         
  -3   9  -5       3028.52       3161.75       101.09 o                         
  -2   9  -5        435.30        415.12        56.98 o                         
  -1   9  -5      11227.67      10851.25       104.04 o                         
   0   9  -5        144.70         20.20        40.40 o                         
   1   9  -5       1033.06       1066.61        52.19 o                         
   2   9  -5        986.19        983.49        50.11 o                         
   3   9  -5        877.93        827.36        40.22 o                         
   4   9  -5       1265.62       1328.91        43.69 o                         
   5   9  -5       2275.62       2231.69       113.24 o                         
   6   9  -5        842.08        989.77        37.71 o                         
   7   9  -5        647.01        674.31        57.06 o                         
   8   9  -5       2541.37       2028.92       629.82 o                         
   9   9  -5        103.42         75.50        65.95 o                         
  10   9  -5       1527.85       1660.47       227.91 o                         
  11   9  -5       1001.00        541.53       297.49 o                         
  12   9  -5        420.74        383.20       105.57 o                         
  13   9  -5        686.50        496.04       124.57 o                         
  14   9  -5        236.97        242.75       130.71 o                         
 -13  10  -5        323.01        284.89       178.69 o                         
 -12  10  -5        522.51        478.41        65.54 o                         
 -11  10  -5        674.97        727.17        80.80 o                         
 -10  10  -5        307.12        348.81        44.77 o                         
  -9  10  -5       1278.79       1271.30        42.73 o                         
  -8  10  -5        367.30        375.42        34.83 o                         
  -7  10  -5        336.14        319.61        32.14 o                         
  -6  10  -5        382.18        423.30        78.08 o                         
  -5  10  -5       1424.55       1463.22        68.77 o                         
  -4  10  -5       1447.95       1447.97        38.00 o                         
  -3  10  -5         83.69        107.89        49.79 o                         
  -2  10  -5       5188.83       5359.44       219.35 o                         
  -1  10  -5       1374.82       1271.30        35.61 o                         
   0  10  -5       1842.10       2010.96        89.58 o                         
   1  10  -5        524.88        509.48        54.10 o                         
   2  10  -5       4076.95       4227.40       207.80 o                         
   3  10  -5       3043.14       3184.26       123.99 o                         
   4  10  -5       4009.85       3971.64        88.12 o                         
   5  10  -5        476.82        367.72        53.63 o                         
   6  10  -5       1040.94       1166.71        75.05 o                         
   7  10  -5       1053.71        838.89        69.43 o                         
   8  10  -5        500.17        298.54       158.76 o                         
   9  10  -5         57.91        105.82        57.54 o                         
  10  10  -5       1097.12       1417.73        60.17 o                         
  11  10  -5        333.71         91.93       183.86 o                         
  12  10  -5        671.04        810.22       130.77 o                         
  13  10  -5         17.38          0.00         0.02 o                         
 -12  11  -5         44.42        114.20        53.37 o                         
 -11  11  -5        351.33        252.18        63.44 o                         
 -10  11  -5       1305.31       1470.87        53.63 o                         
  -9  11  -5       1170.64       1126.13        93.84 o                         
  -8  11  -5        521.63        598.75        48.88 o                         
  -7  11  -5       3042.88       3367.16        69.55 o                         
  -6  11  -5       2061.75       2279.12        57.22 o                         
  -5  11  -5       4905.94       5128.02        71.52 o                         
  -4  11  -5        284.27        415.12        93.60 o                         
  -3  11  -5        470.48        330.41        50.83 o                         
  -2  11  -5       2390.46       2346.36        87.08 o                         
  -1  11  -5        758.93        589.01        29.09 o                         
   0  11  -5         88.85         72.07        67.83 o                         
   1  11  -5        312.12        387.12        74.67 o                         
   2  11  -5        982.95        915.79        54.40 o                         
   3  11  -5       2635.79       2908.70        53.86 o                         
   4  11  -5       1303.75       1264.19        49.72 o                         
   5  11  -5        830.31        748.88        49.20 o                         
   6  11  -5        975.44       1112.77        59.97 o                         
   7  11  -5       3690.07       2503.72      1019.48 o                         
   8  11  -5        226.96        288.28       105.14 o                         
   9  11  -5        228.97        158.36        62.84 o                         
  10  11  -5        821.89       1073.15        52.35 o                         
  11  11  -5       1648.20        868.07       741.54 o                         
  12  11  -5        244.96        138.89       117.70 o                         
  13  11  -5        194.71        141.26       118.70 o                         
 -11  12  -5        220.19          0.00         0.02 o                         
 -10  12  -5        749.42        885.82        77.29 o                         
  -9  12  -5        483.14        500.50       210.03 o                         
  -8  12  -5        627.47        927.92        91.27 o                         
  -7  12  -5         39.45         28.02        56.04 o                         
  -6  12  -5       5301.02       6084.33        77.90 o                         
  -5  12  -5        949.91       1153.11        47.48 o                         
  -4  12  -5         16.12         44.78        81.54 o                         
  -3  12  -5        312.82        274.87       102.66 o                         
  -2  12  -5       3296.67       3626.98       180.45 o                         
  -1  12  -5       4830.93       5070.96       213.36 o                         
   0  12  -5        127.48         31.28        62.56 o                         
   1  12  -5        357.59        356.32        37.71 o                         
   2  12  -5         26.39         22.98        45.96 o                         
   3  12  -5       1533.50       1524.98        54.60 o                         
   4  12  -5       1680.53       1580.07        63.52 o                         
   5  12  -5        109.11        129.63        43.21 o                         
   6  12  -5       3759.75       2770.33      1219.58 o                         
   7  12  -5         34.34          2.55         4.79 o                         
   8  12  -5       3420.63       3760.52        97.99 o                         
   9  12  -5         73.59         19.31        37.75 o                         
  10  12  -5       1440.94       1572.14       308.88 o                         
  11  12  -5        348.76        165.99        97.79 o                         
  12  12  -5        925.28        952.42        80.14 o                         
 -10  13  -5        714.28        589.01       174.52 o                         
  -9  13  -5         26.58          4.40         8.80 o                         
  -8  13  -5         84.61          0.00         0.02 o                         
  -7  13  -5        485.26        206.84       172.37 o                         
  -6  13  -5        169.78         70.38       139.09 o                         
  -5  13  -5         34.15        112.08        61.33 o                         
  -4  13  -5        644.71        868.07       105.93 o                         
  -3  13  -5        386.93        337.71        73.42 o                         
  -2  13  -5       2909.82       3390.38       151.20 o                         
  -1  13  -5        210.97        168.58        31.12 o                         
   0  13  -5        183.13        143.64        55.06 o                         
   1  13  -5         84.44        148.47        51.11 o                         
   2  13  -5       4451.44       4762.85       193.00 o                         
   3  13  -5        328.88        198.31        47.82 o                         
   4  13  -5        684.59        565.02        80.72 o                         
   5  13  -5        374.03        387.12        86.46 o                         
   6  13  -5        491.55        155.86        97.26 o                         
   7  13  -5        142.12        278.19        63.30 o                         
   8  13  -5         56.47        101.75        80.60 o                         
   9  13  -5          9.18          0.00         0.02 o                         
  10  13  -5        825.94        915.79       132.99 o                         
  11  13  -5        227.83        181.79       131.97 o                         
  -9  14  -5        439.94        230.46        75.81 o                         
  -8  14  -5        273.34         15.17        30.34 o                         
  -7  14  -5         51.41          0.16         0.24 o                         
  -6  14  -5        317.29        295.10       195.59 o                         
  -5  14  -5       1112.67        927.92       498.95 o                         
  -4  14  -5        127.88          0.00         0.02 o                         
  -3  14  -5        587.17        474.05        52.19 o                         
  -2  14  -5        309.62        633.45       175.96 o                         
  -1  14  -5       3793.95       4279.51       182.94 o                         
   0  14  -5        143.97        209.72       104.14 o                         
   1  14  -5        664.93        613.50        49.48 o                         
   2  14  -5       1313.94       1447.97        53.21 o                         
   3  14  -5       1921.93       2129.09        64.52 o                         
   4  14  -5        254.02        284.89        53.94 o                         
   5  14  -5        151.01        131.92        91.77 o                         
   6  14  -5        349.96        423.30        69.86 o                         
   7  14  -5        867.24        804.54       141.64 o                         
   8  14  -5         53.16         57.62       115.23 o                         
   9  14  -5         92.89        125.13        78.20 o                         
  10  14  -5        279.25        265.02        61.78 o                         
  -7  15  -5        263.73        120.70       103.14 o                         
  -6  15  -5       1361.87       1463.22       221.58 o                         
  -5  15  -5       1373.48        833.12       363.23 o                         
  -4  15  -5         42.28          0.00         0.02 o                         
  -3  15  -5        216.73          0.00         0.02 o                         
  -2  15  -5       1452.70       1644.23        97.20 o                         
  -1  15  -5        332.71        379.30        70.02 o                         
   0  15  -5         26.98         95.80        58.65 o                         
   1  15  -5         26.80          0.00         0.02 o                         
   2  15  -5        334.52        383.20        62.56 o                         
   3  15  -5        563.67        565.02       118.70 o                         
   4  15  -5        325.20          6.74        13.49 o                         
   5  15  -5        316.93        233.50        76.31 o                         
   6  15  -5       1302.37       1372.96        74.01 o                         
   7  15  -5       2004.63       2222.26       244.83 o                         
   8  15  -5        521.10        482.79        65.83 o                         
   9  15  -5         51.18        195.51       100.55 o                         
  -8  16  -5         42.11         35.91        71.82 o                         
  -7  16  -5        552.98        326.79       115.55 o                         
  -6  16  -5         33.50          8.98        17.95 o                         
  -5  16  -5       2331.30       2574.18       101.35 o                         
  -4  16  -5         47.21        103.78        97.67 o                         
  -3  16  -5        147.30        242.75        77.80 o                         
  -2  16  -5        959.86        815.91        85.59 o                         
  -1  16  -5        344.27        341.39        70.12 o                         
   0  16  -5         60.30         18.44        36.03 o                         
   1  16  -5        143.47        141.26        59.35 o                         
   2  16  -5       1318.23       1501.67        92.89 o                         
   3  16  -5        648.14        536.89        78.68 o                         
   4  16  -5        143.63        165.99        77.21 o                         
   5  16  -5        130.52         84.43        97.28 o                         
   6  16  -5        501.46        643.54       293.90 o                         
   7  16  -5       1136.59       1387.81       178.59 o                         
   8  16  -5         13.82        118.51       141.35 o                         
   9  16  -5        110.81        181.79       105.04 o                         
  -4  17  -5         42.58          0.00         0.02 o                         
  -3  17  -5        197.64        206.84        77.57 o                         
  -2  17  -5        119.01         59.14       118.28 o                         
  -1  17  -5       2091.02       2791.40       105.54 o                         
   0  17  -5         37.35          5.75        11.01 o                         
   1  17  -5       1008.20       1099.48        66.23 o                         
   2  17  -5          3.77        120.70        94.36 o                         
   3  17  -5       2299.06       2574.18       101.35 o                         
   4  17  -5        146.08        195.51       125.68 o                         
   5  17  -5         43.28         43.45        85.59 o                         
   6  17  -5         69.25         51.71       103.42 o                         
  -2  18  -5       1047.97       1292.75       107.73 o                         
  -1  18  -5        272.54        452.55       110.48 o                         
   0  18  -5        176.34        215.55        99.71 o                         
 -12   0  -4       1788.66       1984.18        62.28 o                         
 -10   0  -4       2737.18       2666.20        61.88 o                         
  -8   0  -4       7477.78       7707.06       105.22 o                         
  -6   0  -4       7910.95       7206.91        84.79 o                         
  -4   0  -4       9689.74       7990.19        89.28 o                         
   0   0  -4       7918.60       6855.20       181.92 o                         
   2   0  -4       7061.11       6560.74        64.72 o                         
   4   0  -4      25518.49      23258.90       121.85 o                         
  10   0  -4       2599.44       2614.88       112.36 o                         
  12   0  -4        699.34        663.97        72.06 o                         
  14   0  -4        654.95        658.84       102.54 o                         
  16   0  -4         60.92        163.43       117.47 o                         
 -13   1  -4        508.40        550.87        56.26 o                         
 -12   1  -4        444.37        427.42        28.91 o                         
 -11   1  -4        943.45        952.42        86.30 o                         
 -10   1  -4        402.91        348.81        37.31 o                         
  -9   1  -4       5234.30       5156.66        57.38 o                         
  -8   1  -4        875.07        810.22        34.11 o                         
  -7   1  -4       2805.64       3006.46        43.81 o                         
  -6   1  -4       3192.20       3460.52       141.01 o                         
  -5   1  -4       5534.52       5868.16       137.71 o                         
  -4   1  -4       6618.65       6352.09       429.84 o                         
  -3   1  -4      14729.78      10997.39       125.68 o                         
  -1   1  -4      44672.25      32067.98        71.54 o                         
   0   1  -4      39199.03      28287.54       100.79 o                         
   1   1  -4       2140.31       2666.20        41.26 o                         
   2   1  -4      13935.20      13865.60        70.56 o                         
   3   1  -4      29802.29      28963.44       135.98 o                         
   4   1  -4       5870.72       5491.85        74.01 o                         
   5   1  -4       3264.00       3390.38        69.78 o                         
   6   1  -4        224.87        281.53        50.27 o                         
   7   1  -4       8879.31       8242.12       108.81 o                         
   8   1  -4       1935.31       1931.15        87.78 o                         
   9   1  -4       1822.32       1726.23        82.99 o                         
  10   1  -4       2619.30       2553.95        90.85 o                         
  11   1  -4       4356.22       4345.09       105.34 o                         
  12   1  -4       4745.26       4477.76       133.66 o                         
  13   1  -4        395.48        427.42        86.72 o                         
  14   1  -4        810.30        940.13        67.37 o                         
  15   1  -4        228.40        150.91       122.69 o                         
  16   1  -4        433.77        560.28        80.38 o                         
 -14   2  -4       2669.70       3309.45       114.91 o                         
 -13   2  -4        872.40       1099.48        72.86 o                         
 -12   2  -4       3434.62       3896.47       112.22 o                         
 -11   2  -4         66.41        129.63        31.84 o                         
 -10   2  -4       1310.16       1463.22        61.13 o                         
  -9   2  -4        124.73        160.89        32.94 o                         
  -8   2  -4       1201.66       1180.40        34.31 o                         
  -7   2  -4        767.94        754.36        27.43 o                         
  -6   2  -4       1098.18       1119.44        26.73 o                         
  -5   2  -4       8533.27       7240.86       560.91 o                         
  -4   2  -4       9218.77       8133.67        90.07 o                         
  -3   2  -4       1954.17       2074.15        72.78 o                         
  -1   2  -4      77007.50      62843.23       150.22 o                         
   0   2  -4       9412.90       7446.27        68.95 o                         
   1   2  -4       3018.77       3116.98        55.76 o                         
   2   2  -4      31682.92      32175.38       143.32 o                         
   3   2  -4       9090.44       9308.19        96.36 o                         
   4   2  -4       5475.87       5185.39        71.92 o                         
   5   2  -4       4058.15       4009.49        63.24 o                         
   6   2  -4       3764.62       3921.45        87.56 o                         
   7   2  -4       3532.97       3723.86        60.95 o                         
   8   2  -4         28.35         22.03        43.13 o                         
   9   2  -4       1227.26       1242.97        70.42 o                         
  10   2  -4       3587.62       3543.26       107.01 o                         
  11   2  -4       3807.41       3859.15       124.09 o                         
  12   2  -4       3385.10       3195.54       101.62 o                         
  13   2  -4        239.97        291.68       109.17 o                         
  14   2  -4        193.37        148.47       126.56 o                         
  15   2  -4       2527.82       2454.00       128.64 o                         
  16   2  -4        998.36        903.74        96.08 o                         
 -14   3  -4        363.30        435.72        70.88 o                         
 -13   3  -4        261.51        302.00        79.84 o                         
 -12   3  -4        941.29        903.74        66.05 o                         
 -11   3  -4       1370.58       1410.22        82.51 o                         
 -10   3  -4       4191.47       4464.40       106.77 o                         
  -9   3  -4       1224.21        927.92        60.85 o                         
  -8   3  -4       4699.59       4929.71       112.20 o                         
  -7   3  -4        192.90        379.30        62.24 o                         
  -6   3  -4      14561.42      12940.72       136.34 o                         
  -5   3  -4      11553.61      10664.79       144.40 o                         
  -4   3  -4       1155.15       1292.75        64.64 o                         
  -3   3  -4       4487.68       4397.92        79.48 o                         
  -2   3  -4      16385.59      13795.13       140.77 o                         
  -1   3  -4      39455.51      34435.19       148.27 o                         
   0   3  -4       5568.11       5536.35       222.94 o                         
   1   3  -4       4115.29       4451.07        79.96 o                         
   2   3  -4       6210.82       5388.72        87.98 o                         
   3   3  -4      10253.53      10195.61       100.85 o                         
   4   3  -4       1412.83       1751.21        66.87 o                         
   5   3  -4        981.55       1358.20        73.62 o                         
   6   3  -4      25681.61      25059.34       505.93 o                         
   7   3  -4       9185.96       9212.08       690.19 o                         
   8   3  -4       1004.97        885.82        77.29 o                         
   9   3  -4       1262.80       1358.20        73.62 o                         
  10   3  -4       6440.74       6756.33       131.35 o                         
  11   3  -4       1298.02       1440.38        75.81 o                         
  12   3  -4        491.87        565.02        75.97 o                         
  13   3  -4        236.53        131.92       117.01 o                         
  14   3  -4        182.07        134.22       122.65 o                         
  15   3  -4        610.12        856.34        87.68 o                         
  16   3  -4        275.76         56.11       110.72 o                         
 -15   4  -4         51.08        134.22        78.68 o                         
 -14   4  -4        147.73        143.64        83.79 o                         
 -13   4  -4        909.47        862.20        82.11 o                         
 -12   4  -4         33.39          0.00         0.02 o                         
 -11   4  -4          7.65         16.77        32.72 o                         
 -10   4  -4        617.55        500.50        80.44 o                         
  -9   4  -4      15658.78      16113.96       177.49 o                         
  -8   4  -4         47.98         56.11       112.22 o                         
  -7   4  -4        620.08        565.02        71.22 o                         
  -6   4  -4        892.49        856.34        64.30 o                         
  -5   4  -4      21562.31      20569.32       171.89 o                         
  -4   4  -4       2747.30       2951.95       108.53 o                         
  -3   4  -4        284.32        356.32        30.16 o                         
  -2   4  -4       4824.02       4943.75        98.31 o                         
  -1   4  -4       1090.37       1358.20        22.08 o                         
   0   4  -4       3014.22       3507.68        70.98 o                         
   1   4  -4        753.20        873.97        53.15 o                         
   2   4  -4       5973.04       5581.03        89.54 o                         
   3   4  -4      13683.90      11721.13       108.13 o                         
   4   4  -4       4132.65       4491.13        80.32 o                         
   5   4  -4         60.17         10.86        21.73 o                         
   6   4  -4        937.11       1066.61        39.14 o                         
   7   4  -4       8780.59       8079.72       269.32 o                         
   8   4  -4        195.42        163.43        53.63 o                         
   9   4  -4         71.36         75.50        38.18 o                         
  10   4  -4        646.55        569.78        57.22 o                         
  11   4  -4       4648.08       4477.76       133.66 o                         
  12   4  -4        577.73        560.28        66.19 o                         
  13   4  -4         29.59          0.00         0.02 o                         
  14   4  -4        206.95        221.45       118.90 o                         
  15   4  -4        159.90        120.70       149.23 o                         
  16   4  -4         97.76          0.00         0.02 o                         
 -15   5  -4         16.90        125.13       100.55 o                         
 -14   5  -4        787.86        856.34        99.37 o                         
 -13   5  -4       1638.10       1966.42       115.15 o                         
 -12   5  -4       1021.58       1153.11        88.18 o                         
 -11   5  -4        721.73        727.17       166.98 o                         
 -10   5  -4       1828.46       1684.98        57.40 o                         
  -9   5  -4        252.57        352.55       101.27 o                         
  -8   5  -4       1305.64       1328.91       101.94 o                         
  -7   5  -4       1214.17       1425.26        75.41 o                         
  -6   5  -4        647.26        523.10        59.39 o                         
  -5   5  -4       6571.77       7550.05       121.49 o                         
  -4   5  -4       2603.49       2930.28        54.06 o                         
  -3   5  -4       1136.96       1564.23       118.50 o                         
  -2   5  -4        994.03       1060.10        78.04 o                         
  -1   5  -4      12715.15      12003.95       196.97 o                         
   0   5  -4        475.66        387.12        62.88 o                         
   1   5  -4       7419.55       7105.52       101.03 o                         
   2   5  -4       1930.55       2317.42        67.31 o                         
   3   5  -4      10772.56       9540.89       117.07 o                         
   4   5  -4       3441.62       3495.86        47.24 o                         
   5   5  -4       4150.85       3959.06        75.41 o                         
   6   5  -4       5970.76       6006.68       170.29 o                         
   7   5  -4         15.80         51.71        41.66 o                         
   8   5  -4       2042.20       1948.75        35.27 o                         
   9   5  -4        200.13        171.18        75.79 o                         
  10   5  -4       1224.15        798.88       158.08 o                         
  11   5  -4       2278.91       2065.07        81.69 o                         
  12   5  -4        165.70         26.97        52.91 o                         
  13   5  -4       1056.38        909.76        78.32 o                         
  14   5  -4        491.35        546.19       112.04 o                         
  15   5  -4       2163.90       2156.84       129.87 o                         
  16   5  -4        371.44        312.51       109.47 o                         
 -15   6  -4        205.21        195.51       103.34 o                         
 -14   6  -4       1300.14       1387.81       111.62 o                         
 -13   6  -4        683.59        754.36       104.24 o                         
 -12   6  -4        536.20        500.50       107.25 o                         
 -11   6  -4        407.97        302.00        38.18 o                         
 -10   6  -4        558.82        584.17        38.62 o                         
  -9   6  -4       3618.78       3723.86        73.14 o                         
  -8   6  -4        248.81        281.53        63.68 o                         
  -7   6  -4         98.98        158.36       110.60 o                         
  -6   6  -4       2830.61       2707.61        62.36 o                         
  -5   6  -4        640.91        689.96        41.97 o                         
  -4   6  -4       1704.87       1957.58       106.05 o                         
  -3   6  -4       3093.19       3507.68       153.79 o                         
  -2   6  -4      13699.85      13054.59       159.76 o                         
  -1   6  -4      12552.40      11742.77       173.17 o                         
   0   6  -4       4450.78       5000.09       211.87 o                         
   1   6  -4        328.75        319.61        32.14 o                         
   2   6  -4       8543.17       8333.04       145.87 o                         
   3   6  -4       5635.76       5506.67       118.58 o                         
   4   6  -4       1004.82        868.07        29.43 o                         
   5   6  -4       4229.60       4585.33       189.36 o                         
   6   6  -4       1149.76       1173.54        41.06 o                         
   7   6  -4       2478.99       2483.77       159.28 o                         
   8   6  -4        869.18        996.06        63.04 o                         
   9   6  -4        579.53        689.96        89.20 o                         
  10   6  -4        630.66        546.19       102.70 o                         
  11   6  -4       3253.59       1321.64      1379.74 o                         
  12   6  -4       1199.89       1410.22       105.02 o                         
  13   6  -4        317.20        326.79        93.88 o                         
  14   6  -4       2288.68       2707.61       145.51 o                         
  15   6  -4       1782.54       1948.75       123.45 o                         
 -15   7  -4         31.04          0.00         0.02 o                         
 -14   7  -4        618.60        560.28        75.65 o                         
 -13   7  -4       1348.75       1358.20       110.42 o                         
 -12   7  -4         49.08          0.00         0.02 o                         
 -11   7  -4        229.08        181.79        86.18 o                         
 -10   7  -4       1554.66       1509.42       116.41 o                         
  -9   7  -4       4279.52       4188.52       116.35 o                         
  -8   7  -4        712.41        663.97        41.18 o                         
  -7   7  -4        889.74       1008.71        44.41 o                         
  -6   7  -4       2870.88       2876.47        64.28 o                         
  -5   7  -4       9284.28       9288.93       134.76 o                         
  -4   7  -4        410.14        271.57        26.33 o                         
  -3   7  -4       1006.08       1159.90        40.82 o                         
  -2   7  -4       4838.04       4901.70        97.89 o                         
  -1   7  -4        341.92        242.75        24.90 o                         
   0   7  -4       1371.24       1652.34        56.84 o                         
   1   7  -4        815.00        868.07        52.97 o                         
   2   7  -4       3534.67       3723.86       170.65 o                         
   3   7  -4       8310.07       7990.19       214.26 o                         
   4   7  -4       1952.88       1870.19        43.19 o                         
   5   7  -4        935.00        964.79        49.64 o                         
   6   7  -4        140.50        148.47        51.11 o                         
   7   7  -4      14978.68      13445.45       463.24 o                         
   8   7  -4       4482.69       4424.45       212.59 o                         
   9   7  -4        159.94        184.50        46.12 o                         
  10   7  -4        689.31        721.80        64.40 o                         
  11   7  -4       1216.54        598.75       454.56 o                         
  12   7  -4        548.86        536.89        87.94 o                         
  13   7  -4         37.79          0.00         0.02 o                         
  14   7  -4         40.32        118.51       147.87 o                         
  15   7  -4        204.36        212.63       125.25 o                         
 -15   8  -4         22.84          2.88         5.43 o                         
 -14   8  -4        477.95        555.57       225.99 o                         
 -13   8  -4        524.35        448.31       156.49 o                         
 -12   8  -4        271.94        395.02        67.49 o                         
 -11   8  -4        313.57        278.19        43.31 o                         
 -10   8  -4       4139.84       4411.18        66.33 o                         
  -9   8  -4       1219.28       1201.07        62.30 o                         
  -8   8  -4       1034.42        989.77        50.27 o                         
  -7   8  -4        159.43        160.89        43.07 o                         
  -6   8  -4      13524.09      13678.07        70.08 o                         
  -5   8  -4       2156.76       2166.12        74.37 o                         
  -4   8  -4       2512.40       2336.69        67.59 o                         
  -3   8  -4        307.88        221.45        68.37 o                         
  -2   8  -4        202.25        160.89        40.54 o                         
  -1   8  -4        842.59        971.00        43.57 o                         
   0   8  -4        116.94         40.86        35.75 o                         
   1   8  -4       1857.86       1896.20       121.77 o                         
   2   8  -4       6472.60       6674.48       146.87 o                         
   3   8  -4       1582.57       1793.26        93.05 o                         
   4   8  -4       8084.88       7567.41       434.41 o                         
   5   8  -4       1142.92       1285.58        50.13 o                         
   6   8  -4       7641.49       7724.61       386.23 o                         
   7   8  -4       4245.47       4598.86       176.10 o                         
   8   8  -4       5302.40       4985.97       310.30 o                         
   9   8  -4        862.09        810.22        68.23 o                         
  10   8  -4       1700.25       1751.21        58.51 o                         
  11   8  -4        524.60        218.49       224.40 o                         
  12   8  -4         93.66         22.03        44.07 o                         
  13   8  -4        300.63        291.68       115.99 o                         
  14   8  -4        133.04        179.11       128.32 o                         
  15   8  -4        494.20        334.05       120.48 o                         
 -14   9  -4        597.97        541.53        65.08 o                         
 -13   9  -4        122.17        155.86        69.82 o                         
 -12   9  -4        275.42        379.30        81.69 o                         
 -11   9  -4        194.83        227.44        45.19 o                         
 -10   9  -4        612.93        658.84       107.67 o                         
  -9   9  -4        744.86        721.80        59.03 o                         
  -8   9  -4          2.53         11.53        22.38 o                         
  -7   9  -4       1187.34       1417.73        75.21 o                         
  -6   9  -4       1245.57       1264.19        42.61 o                         
  -5   9  -4       1901.77       1913.64        78.64 o                         
  -4   9  -4       2862.37       3195.54        56.46 o                         
  -3   9  -4        327.63        316.05        49.72 o                         
  -2   9  -4       7708.25       7672.03       192.46 o                         
  -1   9  -4       2407.01       2424.40        68.85 o                         
   0   9  -4      11191.16      10479.94       245.38 o                         
   1   9  -4       1121.94       1079.70        85.33 o                         
   2   9  -4       2527.56       2365.75        38.86 o                         
   3   9  -4       3441.67       3495.86        70.86 o                         
   4   9  -4       1557.86       1455.59        83.83 o                         
   5   9  -4         46.01         99.75        39.90 o                         
   6   9  -4        964.02        934.02        42.73 o                         
   7   9  -4        990.38       1099.48        33.12 o                         
   8   9  -4        320.28        136.55       147.05 o                         
   9   9  -4        185.26        198.31        53.45 o                         
  10   9  -4        137.83        125.13        51.39 o                         
  11   9  -4         16.95          0.00         0.02 o                         
  12   9  -4       1584.00       1922.38       122.61 o                         
  13   9  -4         22.21         32.41        64.82 o                         
  14   9  -4       1459.28       1603.98       128.00 o                         
 -14  10  -4        213.55         68.72       137.43 o                         
 -13  10  -4        238.59        278.19        66.63 o                         
 -12  10  -4        126.37        179.11        69.51 o                         
 -11  10  -4        138.39        118.51        76.11 o                         
 -10  10  -4        378.25        375.42        46.44 o                         
  -9  10  -4       1941.56       2074.15       127.36 o                         
  -8  10  -4        787.18        810.22       102.34 o                         
  -7  10  -4         63.67        129.63        50.03 o                         
  -6  10  -4        758.91        737.99        37.98 o                         
  -5  10  -4       5188.55       5610.91        59.85 o                         
  -4  10  -4        730.50        663.97        41.18 o                         
  -3  10  -4        850.81        721.80        59.03 o                         
  -2  10  -4       1730.77       1810.22       101.98 o                         
  -1  10  -4       9785.64       9875.46       138.95 o                         
   0  10  -4       2232.81       2184.76        46.68 o                         
   1  10  -4       1811.90       1827.25        51.23 o                         
   2  10  -4       3358.85       3663.16       157.17 o                         
   3  10  -4       6360.52       6822.16       214.48 o                         
   4  10  -4        353.96        312.51        49.44 o                         
   5  10  -4        564.55        700.49        89.87 o                         
   6  10  -4       1262.20       1350.85        36.71 o                         
   7  10  -4       2044.01       1292.75       754.11 o                         
   8  10  -4       2291.96       2444.11        69.13 o                         
   9  10  -4        165.54        181.79        67.33 o                         
  10  10  -4        683.87        748.88        49.20 o                         
  11  10  -4       2987.46       1717.94      1076.30 o                         
  12  10  -4        589.02        653.72       117.47 o                         
  13  10  -4        103.70         93.85       187.71 o                         
  14  10  -4        341.90        189.96       137.65 o                         
 -13  11  -4        423.10        496.04        62.28 o                         
 -12  11  -4        306.45        487.19       105.81 o                         
 -11  11  -4        146.48         57.62       115.23 o                         
 -10  11  -4        835.45        996.06        50.43 o                         
  -9  11  -4        902.17        964.79        49.64 o                         
  -8  11  -4       1564.59       1709.67        74.33 o                         
  -7  11  -4        154.09        230.46        48.52 o                         
  -6  11  -4       5570.01       5791.90       182.42 o                         
  -5  11  -4        325.71        448.31       143.80 o                         
  -4  11  -4       6282.04       6871.75       165.58 o                         
  -3  11  -4         23.21         16.77        33.54 o                         
  -2  11  -4        706.49        787.63        89.69 o                         
  -1  11  -4       1523.94       1509.42        38.80 o                         
   0  11  -4       1396.76       1463.22        38.20 o                         
   1  11  -4        156.53        173.80        47.40 o                         
   2  11  -4       1658.98       1684.98        41.00 o                         
   3  11  -4       2969.82       2973.69        65.36 o                         
   4  11  -4       2976.57       3039.41        99.11 o                         
   5  11  -4         21.79         86.27        42.67 o                         
   6  11  -4       1864.23       1660.47       227.91 o                         
   7  11  -4        483.17        288.28       169.57 o                         
   8  11  -4       1016.08       1021.44       102.14 o                         
   9  11  -4         64.14         22.98        45.01 o                         
  10  11  -4        430.60        435.72        54.20 o                         
  11  11  -4        538.19        288.28       162.79 o                         
  12  11  -4         65.66         93.85       162.55 o                         
  13  11  -4        200.69        127.37       126.24 o                         
 -12  12  -4         15.41          0.00         0.02 o                         
 -11  12  -4        804.78        891.77        95.44 o                         
 -10  12  -4        763.89       1008.71        88.82 o                         
  -9  12  -4       3689.45       4175.61        77.45 o                         
  -8  12  -4        320.13        312.51        52.97 o                         
  -7  12  -4        308.35        334.05        47.46 o                         
  -6  12  -4        569.74        593.87        68.15 o                         
  -5  12  -4       2753.14       3094.72        77.78 o                         
  -4  12  -4        950.38        927.92        42.59 o                         
  -3  12  -4         70.65        105.82        53.43 o                         
  -2  12  -4       5499.35       5975.76       200.74 o                         
  -1  12  -4        547.47        518.54        54.58 o                         
   0  12  -4       1681.79       1524.98        70.20 o                         
   1  12  -4        978.96        787.63        56.06 o                         
   2  12  -4       2791.46       2951.95        54.26 o                         
   3  12  -4       5503.17       5655.89       105.16 o                         
   4  12  -4        904.24        927.92        60.85 o                         
   5  12  -4       1131.04       1146.33        60.87 o                         
   6  12  -4        342.09        129.63        86.42 o                         
   7  12  -4       8698.87       9560.41       117.19 o                         
   8  12  -4        355.08        258.56        38.54 o                         
   9  12  -4         22.68          0.00         0.02 o                         
  10  12  -4        366.11        469.71        60.61 o                         
  11  12  -4        570.26        278.19       159.92 o                         
  12  12  -4        475.78        399.00       119.70 o                         
 -11  13  -4         40.60        160.89        63.34 o                         
 -10  13  -4        250.86        291.68        61.41 o                         
  -9  13  -4         72.88         18.44        36.89 o                         
  -8  13  -4         14.56         90.02        64.44 o                         
  -7  13  -4        190.75        116.35        53.86 o                         
  -6  13  -4        484.16        546.19        46.68 o                         
  -5  13  -4       2064.77       2101.53       192.30 o                         
  -4  13  -4        818.84        821.63        45.81 o                         
  -3  13  -4        146.30         15.96        31.12 o                         
  -2  13  -4        711.73        838.89        63.64 o                         
  -1  13  -4       4101.97       4240.39       156.09 o                         
   0  13  -4        793.18        658.84        66.65 o                         
   1  13  -4        199.49        189.96        49.56 o                         
   2  13  -4        424.11        415.12        40.70 o                         
   3  13  -4       2773.35       3083.62        77.65 o                         
   4  13  -4        599.24        589.01        53.33 o                         
   5  13  -4        125.20          0.00         0.02 o                         
   6  13  -4        703.45        514.00       140.39 o                         
   7  13  -4        118.95        198.31        78.76 o                         
   8  13  -4        171.97        153.37        74.21 o                         
   9  13  -4         89.31         19.31        37.75 o                         
  10  13  -4        438.79        518.54       181.94 o                         
  11  13  -4       2186.40       1299.95      1051.48 o                         
 -10  14  -4         66.08         15.96        31.12 o                         
  -9  14  -4        472.03        326.79        72.22 o                         
  -8  14  -4        178.41        212.63        52.43 o                         
  -7  14  -4        140.42        203.98        51.35 o                         
  -6  14  -4       1416.00       1509.42        62.08 o                         
  -5  14  -4       1244.37       1343.52        65.89 o                         
  -4  14  -4       1140.30       1119.44        86.88 o                         
  -3  14  -4         47.93         53.16        85.92 o                         
  -2  14  -4       3006.70       3344.01       115.51 o                         
  -1  14  -4        540.71        565.02        61.73 o                         
   0  14  -4       2452.88       2676.52       196.35 o                         
   1  14  -4        771.01        815.91       108.41 o                         
   2  14  -4       1542.04       1759.58       125.68 o                         
   3  14  -4       1120.74       1112.77        46.64 o                         
   4  14  -4        362.79        352.55        37.51 o                         
   5  14  -4        647.50        523.10       223.86 o                         
   6  14  -4        665.22        674.31       129.67 o                         
   7  14  -4        229.77        341.39        62.74 o                         
   8  14  -4         72.06          0.00         0.02 o                         
   9  14  -4        182.78        271.57        69.13 o                         
  10  14  -4        433.29        514.00        86.04 o                         
  -9  15  -4        998.80       1002.37        88.54 o                         
  -8  15  -4        213.68          8.39        16.78 o                         
  -7  15  -4         19.08          0.00         0.02 o                         
  -6  15  -4        259.71        215.55        82.11 o                         
  -5  15  -4        933.85       1040.68        64.44 o                         
  -4  15  -4         94.08         21.11        41.30 o                         
  -3  15  -4        148.94        249.01        50.43 o                         
  -2  15  -4        163.87        198.31        61.88 o                         
  -1  15  -4        209.86        284.89        50.57 o                         
   0  15  -4        199.88        160.89        55.74 o                         
   1  15  -4        170.37        236.57        52.23 o                         
   2  15  -4        334.44        305.48       108.23 o                         
   3  15  -4       1490.53       1684.98        90.19 o                         
   4  15  -4         73.05         15.96        31.12 o                         
   5  15  -4         45.32        112.08        84.59 o                         
   6  15  -4       1725.71       1818.72        76.67 o                         
   7  15  -4       2276.69       2655.89       133.82 o                         
   8  15  -4        397.18        236.57        92.17 o                         
   9  15  -4         18.44         38.34        76.69 o                         
  10  15  -4        481.78        532.27        78.34 o                         
  -8  16  -4        342.54        118.51        76.11 o                         
  -7  16  -4        373.35        239.65       117.50 o                         
  -6  16  -4       1471.27       1242.97       514.09 o                         
  -5  16  -4        156.58          7.27        14.54 o                         
  -4  16  -4        402.61        330.41        47.20 o                         
  -3  16  -4        239.71        375.42        73.54 o                         
  -2  16  -4         41.99         22.98        45.01 o                         
  -1  16  -4       1160.49       1264.19       269.88 o                         
   0  16  -4         30.13         15.96        31.92 o                         
   1  16  -4         44.24        163.43       135.34 o                         
   2  16  -4        939.29       1047.13        51.71 o                         
   3  16  -4        640.60         75.50       149.27 o                         
   4  16  -4       1051.82       1119.44        86.88 o                         
   5  16  -4          9.83          8.39        16.20 o                         
   6  16  -4        366.74        337.71        69.74 o                         
   7  16  -4        173.18        258.56        73.87 o                         
   8  16  -4        710.37        815.91       102.70 o                         
   9  16  -4         45.65        146.04       111.04 o                         
  -6  17  -4        547.40        565.02        99.71 o                         
  -5  17  -4        181.64        109.97        90.07 o                         
  -4  17  -4        392.81        456.81        76.85 o                         
  -3  17  -4         15.06          0.00         0.02 o                         
  -2  17  -4       2372.35       2919.48       226.65 o                         
  -1  17  -4        300.72        281.53        77.09 o                         
   0  17  -4        762.83        833.12        86.48 o                         
   1  17  -4        253.13        233.50        51.89 o                         
   2  17  -4       1751.30       1922.38       166.40 o                         
   3  17  -4        212.43        118.51       139.17 o                         
   4  17  -4        457.55        469.71        60.61 o                         
   5  17  -4        218.62        291.68        81.87 o                         
   6  17  -4        234.19        423.30        94.52 o                         
   7  17  -4         51.06        281.53       120.66 o                         
  -3  18  -4        174.53        284.89       138.23 o                         
  -2  18  -4        158.46         53.16       104.86 o                         
  -1  18  -4       1861.83       2037.92       108.21 o                         
   0  18  -4        203.24        265.02        94.30 o                         
   1  18  -4         38.47        278.19        76.63 o                         
 -13   0  -3       4722.01       5822.34        91.45 o                         
 -11   0  -3         48.73          0.00         0.02 o                         
  -9   0  -3      21064.12      18476.82       135.76 o                         
  -7   0  -3       7477.73       8151.69       108.21 o                         
  -5   0  -3       9912.42       8608.80        92.67 o                         
  -3   0  -3      17633.26      11527.31        85.78 o                         
  -1   0  -3      27870.08      21937.81        88.76 o                         
   1   0  -3      43275.52      46582.27        86.22 o                         
   3   0  -3      61048.57      66603.34       154.65 o                         
  13   0  -3        435.76        407.02        64.48 o                         
  15   0  -3       2912.31       3275.07       148.61 o                         
 -13   1  -3       1578.93       1887.51        78.10 o                         
 -12   1  -3       1500.58       1660.47        40.70 o                         
 -11   1  -3        509.79        500.50        26.81 o                         
 -10   1  -3        477.70        363.90        30.48 o                         
  -9   1  -3        425.05        423.30        32.88 o                         
  -8   1  -3       2800.06       3094.72       188.91 o                         
  -7   1  -3        599.69        603.64        29.45 o                         
  -6   1  -3       1065.46       1180.40       102.94 o                         
  -5   1  -3       5153.00       4887.73       111.72 o                         
  -4   1  -3       7398.87       6674.48       587.49 o                         
  -3   1  -3       4702.37       5113.72        85.70 o                         
   0   1  -3       4884.97       4464.40        40.04 o                         
   1   1  -3       5639.17       5185.39        43.15 o                         
   2   1  -3      30375.71      28590.71       101.33 o                         
   3   1  -3      12828.90      11829.51        86.90 o                         
   4   1  -3       7991.61       7394.65        85.88 o                         
   5   1  -3       1539.81       1440.38        53.07 o                         
   6   1  -3       2040.04       2110.70        73.42 o                         
   7   1  -3       3883.21       4201.46        77.68 o                         
   8   1  -3       8295.96       7411.83       103.18 o                         
   9   1  -3         32.35         46.12        90.89 o                         
  10   1  -3         18.72         26.97        53.94 o                         
  11   1  -3       7432.78       7088.69       134.54 o                         
  12   1  -3        198.25        245.87       106.49 o                         
  13   1  -3         77.82        176.45       100.83 o                         
  14   1  -3         12.43         53.16       104.86 o                         
  15   1  -3        589.88        523.10        54.82 o                         
  16   1  -3        152.29        195.51        81.00 o                         
 -14   2  -3        165.81         12.93        25.14 o                         
 -13   2  -3       4737.86       5506.67       133.41 o                         
 -12   2  -3        871.96        958.59        74.21 o                         
 -11   2  -3        168.08        181.79        26.93 o                         
 -10   2  -3         33.64         70.38        62.00 o                         
  -9   2  -3       1446.37       1595.99        87.78 o                         
  -8   2  -3       2261.30       2365.75        77.72 o                         
  -7   2  -3       1996.38       2336.69        48.28 o                         
  -6   2  -3       8416.73       7990.19       178.55 o                         
  -5   2  -3      12553.97      10316.99       344.91 o                         
  -4   2  -3       8995.15       7584.80       574.08 o                         
  -3   2  -3       5254.77       5315.65        72.82 o                         
  -2   2  -3      37961.86      33077.37       181.64 o                         
  -1   2  -3       5513.59       6178.18       455.32 o                         
   0   2  -3      26349.00      16012.69      3437.61 o                         
   1   2  -3       1430.86       1913.64        52.43 o                         
   2   2  -3       3603.34       3484.06        58.95 o                         
   3   2  -3       2543.05       2645.61        51.37 o                         
   4   2  -3       4645.77       4517.95        67.13 o                         
   5   2  -3       5654.92       5272.05        87.02 o                         
   6   2  -3       1499.39       1810.22        50.99 o                         
   7   2  -3       3833.52       4214.42        90.77 o                         
   8   2  -3       5187.38       5156.66       100.41 o                         
   9   2  -3       1139.73        971.00        62.24 o                         
  10   2  -3       1067.42       1060.10        58.53 o                         
  11   2  -3       9527.48       8757.70       130.85 o                         
  12   2  -3       5844.03       6193.89       141.48 o                         
  13   2  -3       1369.90       1314.39        79.66 o                         
  14   2  -3        519.04        448.31        71.90 o                         
  15   2  -3       1218.59       1047.13        90.49 o                         
  16   2  -3        400.95        509.48        63.12 o                         
 -15   3  -3         21.12         39.59        77.92 o                         
 -14   3  -3        699.29        603.64        68.71 o                         
 -13   3  -3       2900.19       3083.62        99.83 o                         
 -12   3  -3        785.83        873.97        64.96 o                         
 -11   3  -3        492.64        491.61        57.58 o                         
 -10   3  -3       1155.19       1380.37        66.79 o                         
  -9   3  -3       2558.16       2404.77        88.16 o                         
  -8   3  -3       4249.08       4358.27       105.50 o                         
  -7   3  -3         92.21        101.75       108.81 o                         
  -6   3  -3       4249.80       4832.03        97.20 o                         
  -5   3  -3       2795.86       3229.50        90.81 o                         
  -4   3  -3       4176.64       4227.40       103.90 o                         
  -3   3  -3       1896.23       2483.77        79.64 o                         
  -2   3  -3       5005.80       5330.23        87.50 o                         
  -1   3  -3      24790.33      25376.54       445.48 o                         
   0   3  -3      33019.25      30165.47      5620.25 o                         
   1   3  -3       1430.65       1660.47        40.70 o                         
   2   3  -3       2647.43       3355.58        69.43 o                         
   3   3  -3       3709.69       4136.97        77.09 o                         
   4   3  -3       2644.29       3028.41        54.96 o                         
   5   3  -3       3267.84       3263.65        68.47 o                         
   6   3  -3       1537.55       1709.67        90.85 o                         
   7   3  -3      13374.36      13352.97      1223.35 o                         
   8   3  -3       5706.59       5330.23       102.08 o                         
   9   3  -3        119.27          0.00         0.02 o                         
  10   3  -3        762.56        648.62        71.22 o                         
  11   3  -3        294.87        127.37       123.99 o                         
  12   3  -3        936.53        721.80        75.13 o                         
  13   3  -3        275.59        261.78       109.88 o                         
  14   3  -3        353.38        330.41       101.66 o                         
  15   3  -3       1008.43       1092.87        92.45 o                         
  16   3  -3        682.25        536.89       115.71 o                         
 -15   4  -3         98.58          0.00         0.02 o                         
 -14   4  -3        868.86       1092.87        92.45 o                         
 -13   4  -3        348.70        316.05        88.78 o                         
 -12   4  -3       1329.73       1221.93        76.81 o                         
 -11   4  -3        550.84        411.06        60.75 o                         
 -10   4  -3       4910.59       4598.86       257.37 o                         
  -9   4  -3        368.01        356.32        56.56 o                         
  -8   4  -3       5260.64       5822.34       121.93 o                         
  -7   4  -3        243.35        319.61        96.42 o                         
  -6   4  -3       5120.72       5085.19        99.71 o                         
  -5   4  -3        347.06        399.00        63.84 o                         
  -4   4  -3        698.31        658.84        51.27 o                         
  -3   4  -3        391.37        281.53        40.22 o                         
  -2   4  -3       2704.81       3309.45        45.96 o                         
  -1   4  -3       1402.95       1818.72        25.56 o                         
   0   4  -3       5862.55       5822.34       243.87 o                         
   1   4  -3       5702.70       5099.45        85.59 o                         
   2   4  -3      16247.57      16496.54       128.28 o                         
   3   4  -3        418.87        427.42       115.63 o                         
   4   4  -3      29522.51      27819.16       999.49 o                         
   5   4  -3        743.27        628.43        30.04 o                         
   6   4  -3       2884.51       2876.47       182.12 o                         
   7   4  -3        588.63        574.56        76.61 o                         
   8   4  -3       8893.13       9078.37       704.19 o                         
   9   4  -3        944.46       1002.37        25.30 o                         
  10   4  -3       2823.24       3116.98       122.67 o                         
  11   4  -3        324.10        395.02        87.34 o                         
  12   4  -3         16.74         99.75       145.63 o                         
  13   4  -3        145.75        101.75       151.12 o                         
  14   4  -3        197.05          0.00         0.02 o                         
  15   4  -3        181.90        212.63       119.42 o                         
  16   4  -3        885.23       1235.94       133.43 o                         
 -16   5  -3        353.63        203.98        82.73 o                         
 -15   5  -3         64.58         86.27       128.02 o                         
 -14   5  -3        988.53       1264.19        85.23 o                         
 -13   5  -3       1333.79       1524.98        93.60 o                         
 -12   5  -3         51.80          0.00         0.02 o                         
 -11   5  -3        289.19        255.36        35.11 o                         
 -10   5  -3        735.03        716.44        85.55 o                         
  -9   5  -3       2324.80       2175.43        83.85 o                         
  -8   5  -3       4526.75       4504.53        93.84 o                         
  -7   5  -3        601.01        514.00        63.40 o                         
  -6   5  -3       6147.12       6225.37       126.08 o                         
  -5   5  -3       4340.85       4477.76       106.93 o                         
  -4   5  -3       8610.64       8187.80       253.04 o                         
  -3   5  -3       1012.34        983.49        62.64 o                         
  -2   5  -3       3540.86       3822.01        37.05 o                         
  -1   5  -3      10152.46       9250.47       518.72 o                         
   0   5  -3       7252.55       7173.03       355.27 o                         
   1   5  -3       2571.79       2513.73        40.06 o                         
   2   5  -3       1397.92       1380.37        44.53 o                         
   3   5  -3      13778.56      12918.01       908.12 o                         
   4   5  -3        672.55        770.90        27.73 o                         
   5   5  -3       2700.28       2973.69        54.46 o                         
   6   5  -3        916.00        964.79        31.02 o                         
   7   5  -3       6574.58       6625.62       162.59 o                         
   8   5  -3       1278.04       1307.16        28.89 o                         
   9   5  -3       1414.90       1372.96        29.61 o                         
  10   5  -3       2037.03       1948.75        88.18 o                         
  11   5  -3        365.06        461.09        72.92 o                         
  12   5  -3       6400.31       6674.48       146.87 o                         
  13   5  -3        197.82        224.44       110.72 o                         
  14   5  -3       1370.42       1432.81        90.73 o                         
  15   5  -3        194.37        319.61       117.84 o                         
  16   5  -3        964.39       1343.52       146.43 o                         
 -16   6  -3        347.26        265.02        91.05 o                         
 -15   6  -3          4.86         33.56        67.11 o                         
 -14   6  -3        705.84        705.79       106.13 o                         
 -13   6  -3        322.77        352.55       105.02 o                         
 -12   6  -3        490.34        439.90        58.65 o                         
 -11   6  -3        280.01        198.31        30.94 o                         
 -10   6  -3        918.28       1053.60        45.39 o                         
  -9   6  -3        684.16        633.45        75.41 o                         
  -8   6  -3        363.38        255.36        54.26 o                         
  -7   6  -3        804.13        732.57        43.25 o                         
  -6   6  -3       1604.48       1440.38        37.90 o                         
  -5   6  -3       8639.02       8571.77       110.96 o                         
  -4   6  -3       8875.55       8683.09       167.52 o                         
  -3   6  -3       2838.18       3017.42        76.81 o                         
  -2   6  -3       5066.64       5199.79       129.63 o                         
  -1   6  -3      11644.61      11039.32       566.66 o                         
   0   6  -3       7562.82       7619.63       244.11 o                         
   1   6  -3       1574.18       1801.73        42.39 o                         
   2   6  -3        881.46        915.79        60.45 o                         
   3   6  -3       2239.20       2454.00        39.58 o                         
   4   6  -3       1095.26       1343.52        36.61 o                         
   5   6  -3        348.44        224.44        20.95 o                         
   6   6  -3       1138.37       1257.09        35.41 o                         
   7   6  -3       1107.88        958.59        61.84 o                         
   8   6  -3       7912.14       8351.28       164.29 o                         
   9   6  -3        385.06        448.31        33.84 o                         
  10   6  -3       1109.06        921.85        36.39 o                         
  11   6  -3       2619.19       2865.77       128.32 o                         
  12   6  -3       2300.30       2463.90       109.07 o                         
  13   6  -3         61.43        201.14       124.65 o                         
  14   6  -3        245.21         37.12        73.02 o                         
  15   6  -3       1302.50       1501.67       123.85 o                         
  16   6  -3        156.64        148.47       141.17 o                         
 -15   7  -3        119.25        173.80       118.50 o                         
 -14   7  -3        760.45        765.37       105.00 o                         
 -13   7  -3        967.57        684.72        73.18 o                         
 -12   7  -3       1758.72       1524.98       101.41 o                         
 -11   7  -3         27.78          0.04         0.04 o                         
 -10   7  -3       3800.37       4022.15       126.68 o                         
  -9   7  -3       3418.21       3355.58        57.85 o                         
  -8   7  -3       3904.89       4022.15        63.34 o                         
  -7   7  -3        201.02        163.43        81.71 o                         
  -6   7  -3        815.55        716.44        53.47 o                         
  -5   7  -3       6068.94       5944.91       107.81 o                         
  -4   7  -3       3277.25       3425.36       105.22 o                         
  -3   7  -3       1623.90       1660.47        40.70 o                         
  -2   7  -3       1401.71       1328.91        43.69 o                         
  -1   7  -3      10541.87      10195.61       221.86 o                         
   0   7  -3       9592.06       9059.35       266.17 o                         
   1   7  -3       3414.13       3723.86       182.84 o                         
   2   7  -3      12445.66      11721.13       583.89 o                         
   3   7  -3      11485.05      10459.50       490.29 o                         
   4   7  -3      16427.56      15189.43      1033.96 o                         
   5   7  -3       3709.16       4214.42       116.71 o                         
   6   7  -3       6151.07       6690.81       310.44 o                         
   7   7  -3       2211.50       1957.58        53.03 o                         
   8   7  -3       3403.75       3378.76        69.67 o                         
   9   7  -3         14.29         10.21        20.43 o                         
  10   7  -3       1054.65       1119.44        40.10 o                         
  11   7  -3       1803.80       1904.91       113.34 o                         
  12   7  -3        502.57        550.87        75.01 o                         
  13   7  -3        471.32        456.81        72.58 o                         
  14   7  -3        200.46        312.51       113.00 o                         
  15   7  -3        101.81         50.28       100.57 o                         
 -15   8  -3        236.31        239.65        74.21 o                         
 -14   8  -3        351.96        356.32        79.18 o                         
 -13   8  -3       1666.69       1717.94        74.51 o                         
 -12   8  -3        615.51        658.84        87.16 o                         
 -11   8  -3        301.96        242.75        43.57 o                         
 -10   8  -3        666.07        584.17        38.62 o                         
  -9   8  -3       4941.23       4943.75       140.45 o                         
  -8   8  -3       1251.61       1425.26       113.12 o                         
  -7   8  -3       1918.93       1852.96        51.59 o                         
  -6   8  -3       3143.36       3297.97        57.36 o                         
  -5   8  -3       7169.62       8008.06       107.25 o                         
  -4   8  -3       1107.68       1073.15        78.52 o                         
  -3   8  -3         13.78          0.00         0.02 o                         
  -2   8  -3       1531.71       1931.15        35.11 o                         
  -1   8  -3       1328.52       1395.26        29.85 o                         
   0   8  -3       2045.42       2037.92        45.09 o                         
   1   8  -3        127.45        189.96        46.80 o                         
   2   8  -3        581.80        589.01        33.93 o                         
   3   8  -3      19282.51      17327.74       578.47 o                         
   4   8  -3        534.00        638.49        45.43 o                         
   5   8  -3       1273.07       1336.21        36.51 o                         
   6   8  -3        509.79        367.72        42.13 o                         
   7   8  -3      11678.54      10976.45        83.71 o                         
   8   8  -3        616.44        532.27        36.87 o                         
   9   8  -3        641.23        598.75        43.99 o                         
  10   8  -3       3177.63       3229.50        56.76 o                         
  11   8  -3         32.15         21.11        41.30 o                         
  12   8  -3        444.76        249.01       113.48 o                         
  13   8  -3        174.59         88.14       176.28 o                         
  14   8  -3        836.69        958.59       129.87 o                         
  15   8  -3        310.55        181.79       131.97 o                         
 -15   9  -3         29.27          7.82        15.08 o                         
 -14   9  -3        207.87        160.89        76.01 o                         
 -13   9  -3        238.29        326.79        72.22 o                         
 -12   9  -3        130.69         75.50        97.20 o                         
 -11   9  -3         57.35         82.60        49.02 o                         
 -10   9  -3       1587.30       1701.42        49.44 o                         
  -9   9  -3        176.55        367.72        61.29 o                         
  -8   9  -3        746.48        838.89        40.50 o                         
  -7   9  -3        535.24        560.28        61.47 o                         
  -6   9  -3       1350.85       1417.73        75.21 o                         
  -5   9  -3       8074.94       8333.04        91.17 o                         
  -4   9  -3         78.14        155.86        49.87 o                         
  -3   9  -3        277.30        363.90        72.40 o                         
  -2   9  -3        611.37        536.89        27.77 o                         
  -1   9  -3      16809.37      15511.15       472.67 o                         
   0   9  -3        122.77         28.02        56.04 o                         
   1   9  -3        825.96        879.88        35.55 o                         
   2   9  -3       3457.35       3555.16        71.46 o                         
   3   9  -3       4512.87       4253.41        65.14 o                         
   4   9  -3        696.92        695.21        31.60 o                         
   5   9  -3        592.52        536.89        23.14 o                         
   6   9  -3        631.76        653.72        25.54 o                         
   7   9  -3       2337.43       2404.77        68.57 o                         
   8   9  -3       1647.18       1660.47       113.95 o                         
   9   9  -3        546.23        487.19        39.68 o                         
  10   9  -3        446.28        461.09        42.89 o                         
  11   9  -3       3827.51       2269.59      1494.03 o                         
  12   9  -3        637.41        469.71        90.91 o                         
  13   9  -3        269.59        474.05       117.43 o                         
  14   9  -3         28.18         79.01       158.02 o                         
 -14  10  -3        187.80        252.18        69.78 o                         
 -13  10  -3        494.69        643.54        70.94 o                         
 -12  10  -3        118.71          0.00         0.02 o                         
 -11  10  -3        210.92        239.65        43.29 o                         
 -10  10  -3        363.85        323.19        50.27 o                         
  -9  10  -3        494.50        399.00        55.86 o                         
  -8  10  -3       1018.29       1099.48        99.35 o                         
  -7  10  -3          8.92          3.60         6.82 o                         
  -6  10  -3        964.47        989.77        37.71 o                         
  -5  10  -3        864.62        679.50        36.45 o                         
  -4  10  -3       1443.11       1387.81        66.97 o                         
  -3  10  -3         38.83        101.75        52.39 o                         
  -2  10  -3       2260.34       2288.66        47.78 o                         
  -1  10  -3       3446.68       3531.38        71.22 o                         
   0  10  -3       2857.12       2951.95        43.41 o                         
   1  10  -3        350.88        312.51        31.78 o                         
   2  10  -3       2499.68       2676.52        62.00 o                         
   3  10  -3       2928.09       2697.23        72.62 o                         
   4  10  -3       2311.20       2625.10        40.94 o                         
   5  10  -3        754.43        727.17        32.32 o                         
   6  10  -3        284.13        206.84        54.58 o                         
   7  10  -3       1871.69       1844.37        68.63 o                         
   8  10  -3         78.70        150.91        61.35 o                         
   9  10  -3        376.16        288.28        40.70 o                         
  10  10  -3       1821.13       2056.00       253.60 o                         
  11  10  -3        890.55        608.56       285.80 o                         
  12  10  -3       2232.45       2791.40       147.75 o                         
  13  10  -3        161.77         59.14       118.28 o                         
  14  10  -3        317.53        316.05       124.29 o                         
 -13  11  -3        812.14       1079.70        78.76 o                         
 -12  11  -3        248.89        187.22        73.79 o                         
 -11  11  -3        122.45         15.96        31.92 o                         
 -10  11  -3        690.26        737.99       124.81 o                         
  -9  11  -3       3909.55       4318.80       157.52 o                         
  -8  11  -3       1097.79       1271.30        56.98 o                         
  -7  11  -3        230.05        198.31        50.63 o                         
  -6  11  -3        213.97        136.55        51.35 o                         
  -5  11  -3       3475.39       3959.06        62.84 o                         
  -4  11  -3       1700.82       1810.22       101.98 o                         
  -3  11  -3        411.46        431.56        29.05 o                         
  -2  11  -3        522.51        527.68        32.12 o                         
  -1  11  -3       1621.65       1701.42        49.44 o                         
   0  11  -3         50.49        116.35        40.94 o                         
   1  11  -3         98.74        148.47        43.81 o                         
   2  11  -3       2079.52       2056.00        54.34 o                         
   3  11  -3       9142.64       9269.69       211.55 o                         
   4  11  -3       1330.01       1214.96        41.78 o                         
   5  11  -3       3618.37       3809.68       123.29 o                         
   6  11  -3        942.89        560.28       330.97 o                         
   7  11  -3       6909.40       7004.85       451.39 o                         
   8  11  -3       1778.70       2119.89        82.77 o                         
   9  11  -3         29.82         63.84        75.01 o                         
  10  11  -3         61.92        233.50        57.99 o                         
  11  11  -3        591.84        218.49       168.30 o                         
  12  11  -3        277.16        415.12        97.67 o                         
  13  11  -3        746.96        748.88       114.79 o                         
 -12  12  -3        105.57        120.70        76.81 o                         
 -11  12  -3        124.50         56.11       110.72 o                         
 -10  12  -3       2583.37       2951.95       119.38 o                         
  -9  12  -3        250.03        218.49        56.10 o                         
  -8  12  -3       1847.97       2002.01        71.50 o                         
  -7  12  -3        213.58        258.56        70.66 o                         
  -6  12  -3       1169.53       1250.02        49.44 o                         
  -5  12  -3        865.27        903.74        90.07 o                         
  -4  12  -3        352.51        439.90       117.31 o                         
  -3  12  -3         50.28          0.00         0.02 o                         
  -2  12  -3       1483.32       1486.23        46.20 o                         
  -1  12  -3       4033.46       4085.74        51.07 o                         
   0  12  -3       2199.62       2543.86        80.60 o                         
   1  12  -3       1612.24       1556.34        70.92 o                         
   2  12  -3       1335.87       1194.16        41.42 o                         
   3  12  -3       1330.05       1299.95        43.21 o                         
   4  12  -3       1580.73       1572.14        47.52 o                         
   5  12  -3        453.22        403.00        64.16 o                         
   6  12  -3        521.80        245.87       234.91 o                         
   7  12  -3        555.93        504.98        44.89 o                         
   8  12  -3       1133.41       1159.90        68.03 o                         
   9  12  -3         50.53        160.89        68.41 o                         
  10  12  -3         66.87        146.04        62.76 o                         
  11  12  -3        393.44        120.70       204.09 o                         
  12  12  -3         84.79         84.43       168.86 o                         
 -11  13  -3        269.05        348.81       216.38 o                         
 -10  13  -3         19.63         77.25        66.71 o                         
  -9  13  -3        464.76        500.50        58.09 o                         
  -8  13  -3        143.46        192.73        72.10 o                         
  -7  13  -3        664.29        653.72        51.07 o                         
  -6  13  -3       2002.19       1948.75        70.54 o                         
  -5  13  -3       1038.06       1073.15        45.81 o                         
  -4  13  -3       3817.46       4149.83       180.15 o                         
  -3  13  -3        188.37        198.31        50.63 o                         
  -2  13  -3       2285.63       2356.04        58.17 o                         
  -1  13  -3       1622.57       1734.54        58.23 o                         
   0  13  -3       2346.92       2385.22        48.78 o                         
   1  13  -3        986.29        964.79        55.84 o                         
   2  13  -3       1264.52       1139.58        40.46 o                         
   3  13  -3       1889.44       1693.19        65.75 o                         
   4  13  -3        157.02        122.90        93.01 o                         
   5  13  -3       2073.97       1387.81       617.63 o                         
   6  13  -3        112.39         90.02        68.23 o                         
   7  13  -3        153.38         93.85        65.79 o                         
   8  13  -3       1044.65       1159.90        61.23 o                         
   9  13  -3        115.56        107.89        74.69 o                         
  10  13  -3        889.90        927.92        54.76 o                         
  11  13  -3         12.29          0.00         0.02 o                         
 -10  14  -3        103.01         75.50        46.86 o                         
  -9  14  -3        553.25        536.89       111.08 o                         
  -8  14  -3        158.02        209.72        57.85 o                         
  -7  14  -3         58.22         39.59        79.18 o                         
  -6  14  -3       1100.20       1132.85        67.23 o                         
  -5  14  -3       2281.57       2666.20        92.83 o                         
  -4  14  -3         75.29        168.58        72.62 o                         
  -3  14  -3        206.82        141.26        59.35 o                         
  -2  14  -3         28.86          0.00         0.02 o                         
  -1  14  -3       3506.46       3772.78       110.42 o                         
   0  14  -3        379.65        375.42        42.57 o                         
   1  14  -3        423.73        461.09        81.50 o                         
   2  14  -3       1546.12       1532.79        54.74 o                         
   3  14  -3        564.96        663.97        51.47 o                         
   4  14  -3       1356.08        759.85       429.48 o                         
   5  14  -3         14.65         10.86        21.07 o                         
   6  14  -3        400.73        643.54        60.81 o                         
   7  14  -3       1172.46       1278.43        92.85 o                         
   8  14  -3        160.13         79.01       102.98 o                         
   9  14  -3         20.31          3.23         6.46 o                         
  10  14  -3        294.92        271.57        98.75 o                         
  -9  15  -3        870.67        856.34       169.51 o                         
  -8  15  -3        841.91        770.90       199.66 o                         
  -7  15  -3        183.21        168.58        46.68 o                         
  -6  15  -3        548.09        456.81        51.23 o                         
  -5  15  -3         23.46          0.00         0.02 o                         
  -4  15  -3         98.69         11.53        23.06 o                         
  -3  15  -3         94.98         24.94        48.88 o                         
  -2  15  -3         84.67        129.63        56.86 o                         
  -1  15  -3       1053.26       1153.11        54.26 o                         
   0  15  -3       1485.98       1336.21        65.72 o                         
   1  15  -3        241.78        224.44        56.86 o                         
   2  15  -3        167.01         24.94        48.88 o                         
   3  15  -3        675.01        700.49        74.01 o                         
   4  15  -3       2110.81       1501.67       541.84 o                         
   5  15  -3         41.05        141.26        87.84 o                         
   6  15  -3        195.42        153.37        71.74 o                         
   7  15  -3       1021.63        964.79        74.45 o                         
   8  15  -3        594.45        737.99        70.54 o                         
   9  15  -3        582.81        765.37       314.99 o                         
  10  15  -3        543.47        487.19        74.95 o                         
  -8  16  -3         36.83         21.11        42.21 o                         
  -7  16  -3         57.25         28.02        54.98 o                         
  -6  16  -3        225.42        271.57        75.71 o                         
  -5  16  -3        567.97        546.19        60.69 o                         
  -4  16  -3       1398.97       1463.22        61.13 o                         
  -3  16  -3          0.78          0.00         0.02 o                         
  -2  16  -3        381.91        403.00        52.13 o                         
  -1  16  -3        282.46        456.81        85.39 o                         
   0  16  -3        724.39        748.88       114.79 o                         
   1  16  -3         29.76         43.45        85.59 o                         
   2  16  -3        747.64        593.87        43.81 o                         
   3  16  -3       2200.66       1660.47       708.14 o                         
   4  16  -3        597.07        532.27       105.99 o                         
   5  16  -3         93.76         28.02        56.04 o                         
   6  16  -3        122.69         56.11       112.22 o                         
   7  16  -3        631.34        804.54       334.28 o                         
   8  16  -3        478.01        469.71       138.53 o                         
   9  16  -3        355.36        348.81        89.54 o                         
  -7  17  -3         38.08         30.17        59.25 o                         
  -6  17  -3        276.31        203.98       111.26 o                         
  -5  17  -3       1693.38       2250.60       132.67 o                         
  -4  17  -3         39.31          0.00         0.02 o                         
  -3  17  -3        160.62        233.50        51.89 o                         
  -2  17  -3          5.92          0.00         0.02 o                         
  -1  17  -3       2094.63       2184.76       102.70 o                         
   0  17  -3         57.76         97.76        59.25 o                         
   1  17  -3        312.94        411.06        48.60 o                         
   2  17  -3        485.65         50.28       100.57 o                         
   3  17  -3        205.86        274.87        96.04 o                         
   4  17  -3        131.74        165.99        74.63 o                         
   5  17  -3          7.03         90.02        89.08 o                         
   6  17  -3        492.44        550.87        65.64 o                         
   7  17  -3        437.24        452.55        93.49 o                         
  -3  18  -3        129.05         84.43       168.86 o                         
  -2  18  -3        660.01        367.72        57.46 o                         
  -1  18  -3        729.40        815.91        91.29 o                         
   0  18  -3       1074.91       1299.95       100.83 o                         
   1  18  -3         25.59        148.47        65.72 o                         
 -12   0  -2       2439.90       2375.48        68.15 o                         
 -10   0  -2       6361.94       7515.37       103.90 o                         
  -8   0  -2       6847.09       7360.33       102.82 o                         
  -6   0  -2        817.62       1008.71        44.41 o                         
  -4   0  -2        113.08         53.16        56.80 o                         
   0   0  -2      24316.11      22563.51      2010.31 o                         
  14   0  -2        229.67        160.89       129.22 o                         
  16   0  -2       3148.66       3971.64       163.65 o                         
 -14   1  -2       1188.07       1365.57        88.58 o                         
 -13   1  -2       1981.00       2375.48        77.88 o                         
 -12   1  -2        436.89        546.19        56.02 o                         
 -11   1  -2       1125.82       1242.97        42.25 o                         
 -10   1  -2       1319.03       1307.16        36.11 o                         
  -9   1  -2       8260.48       8795.13       168.60 o                         
  -8   1  -2       9273.88       9116.47       228.87 o                         
  -7   1  -2       2762.26       3061.47        77.37 o                         
  -6   1  -2       2456.16       2855.08       128.08 o                         
  -5   1  -2       3738.21       3651.08        36.21 o                         
  -4   1  -2      18524.58      12804.74       180.83 o                         
  -3   1  -2      11801.52       8133.67       990.81 o                         
  -2   1  -2      32426.05      17911.03       106.93 o                         
   0   1  -2      10491.61       8115.66       935.73 o                         
   1   1  -2        195.93        255.36        15.96 o                         
   2   1  -2       2993.55       3240.86       295.66 o                         
   3   1  -2      49914.84      49072.04        88.50 o                         
   4   1  -2       9677.01       7936.71        88.98 o                         
   5   1  -2       4311.75       4639.59        81.64 o                         
   6   1  -2        903.64        873.97        41.34 o                         
   7   1  -2      12450.38       9875.46       119.10 o                         
   8   1  -2       1972.77       1939.94        79.18 o                         
   9   1  -2       2898.56       2759.83        83.95 o                         
  10   1  -2       1697.37       1285.58        71.62 o
[truncated: 513,784 more chars]
